# Supplementary material for: Tumorigenic circulating tumor cells from xenograft mouse models of non-metastatic NSCLC patients reveal distinct single cell heterogeneity and drug responses
Source: Mol Cancer. 2022 Mar 12;21:73. doi: 10.1186/s12943-022-01553-5 (PMC8917773; doi:10.1186/s12943-022-01553-5)
Supplement: Supplementary file 2 — Additional file 2. Differentially expressed genes and cell type canonical markers. [file 12943_2022_1553_MOESM2_ESM.zip]

Archive with 3 entries (3 files):
- Supplementary file 1.xlsx
- Supplementary file 2.xlsx
- Supplementary file 3.xlsx
