# Supplementary material for: Tumorigenic circulating tumor cells from xenograft mouse models of non-metastatic NSCLC patients reveal distinct single cell heterogeneity and drug responses
Source: Mol Cancer. 2022 Mar 12;21:73. doi: 10.1186/s12943-022-01553-5 (PMC8917773; doi:10.1186/s12943-022-01553-5)
Supplement: Supplementary file 2 — Additional file 2. Differentially expressed genes and cell type canonical markers. [file 12943_2022_1553_MOESM2_ESM.zip › Supplementary file 1.xlsx]

## Sheet: MU150PDX_all_genes
	p_val	avg_logFC	pct.1	pct.2	p_val_adj	cluster	gene
1	6.95442e-233	0.555243	0.86	0.132	1.17467e-228	0	CDC45
2	4.32769e-218	0.382004	0.874	0.143	7.3099e-214	0	BLM
3	4.1381e-213	0.534437	0.952	0.204	6.98966e-209	0	CENPK
4	7.9472e-212	0.429266	0.905	0.165	1.34236e-207	0	FANCD2
5	7.5424e-208	0.441657	0.853	0.148	1.27399e-203	0	ZGRF1
6	9.4782e-208	0.427653	0.907	0.187	1.60096e-203	0	GINS1
7	2.82895e-207	0.248102	0.798	0.113	4.77838e-203	0	MYBL2
8	5.02664e-207	0.425401	0.924	0.179	8.4905e-203	0	MELK
9	8.40586e-207	0.523079	0.95	0.207	1.41983e-202	0	XRCC2
10	8.33591e-205	0.267635	0.754	0.101	1.40802e-200	0	RAD54L
11	1.87871e-202	0.374241	0.853	0.154	3.17332e-198	0	FANCB
12	1.48808e-201	0.290999	0.725	0.094	2.51352e-197	0	RAD51AP1
13	1.29347e-199	0.274502	0.653	0.065	2.1848e-195	0	EXO1
14	1.86804e-197	0.432574	0.93	0.192	3.1553e-193	0	CEP128
15	3.84706e-196	0.293856	0.829	0.145	6.49807e-192	0	RAD54B
16	2.17652e-195	0.462565	0.905	0.185	3.67636e-191	0	DIAPH3
17	1.57464e-191	0.3045	0.707	0.094	2.65972e-187	0	DSCC1
18	5.67913e-191	0.66144	0.977	0.287	9.59262e-187	0	FANCA
19	3.67621e-190	0.276188	0.684	0.086	6.20949e-186	0	MCM10
20	4.43384e-189	0.356816	0.814	0.141	7.48919e-185	0	DTL
21	2.12319e-188	0.318778	0.878	0.164	3.58628e-184	0	TICRR
22	3.09314e-188	0.284122	0.878	0.151	5.22462e-184	0	CIT
23	2.94317e-187	0.296443	0.789	0.137	4.9713e-183	0	ZNF519
24	3.1487e-184	0.275157	0.808	0.14	5.31846e-180	0	CCDC150
25	1.59878e-183	0.43885	0.955	0.24	2.7005e-179	0	VRK1
26	6.65642e-182	0.394758	0.948	0.231	1.12434e-177	0	NCAPG2
27	7.01362e-181	0.377338	0.888	0.198	1.18467e-176	0	DNA2
28	2.88915e-180	0.325967	0.8	0.142	4.88006e-176	0	WDR62
29	1.16591e-178	0.32079	0.818	0.163	1.96933e-174	0	RAD18
30	1.24451e-178	0.362634	0.802	0.151	2.1021e-174	0	MND1
31	4.38256e-177	0.322689	0.919	0.228	7.40257e-173	0	WDHD1
32	2.71912e-175	0.286912	0.688	0.094	4.59286e-171	0	SPC25
33	6.09085e-175	0.229797	0.8	0.135	1.02881e-170	0	KIF15
34	2.1209e-174	0.255731	0.859	0.181	3.58241e-170	0	CENPO
35	1.7079e-173	0.599072	0.984	0.293	2.88482e-169	0	FANCI
36	3.76822e-173	0.370883	0.919	0.179	6.3649e-169	0	KIF18B
37	1.42492e-172	0.285742	0.793	0.154	2.40684e-168	0	XRCC3
38	2.30062e-172	0.278026	0.605	0.07	3.88597e-168	0	ASF1B
39	2.4428e-172	0.689087	0.99	0.274	4.12614e-168	0	POLQ
40	4.60347e-172	0.241939	0.74	0.122	7.77572e-168	0	CLSPN
41	2.15614e-171	0.234951	0.731	0.118	3.64194e-167	0	DDIAS
42	3.0497e-171	0.227055	0.734	0.124	5.15125e-167	0	CENPU
43	2.65313e-169	0.383331	0.903	0.239	4.4814e-165	0	MTBP
44	2.62516e-168	0.324311	0.769	0.143	4.43416e-164	0	C1orf112
45	4.01298e-168	0.224106	0.736	0.123	6.77832e-164	0	CHTF18
46	1.16912e-167	0.309539	0.886	0.191	1.97477e-163	0	CCDC18
47	2.41307e-167	0.301351	0.93	0.243	4.07592e-163	0	CHAF1A
48	7.08488e-167	0.515212	0.988	0.305	1.19671e-162	0	ATAD5
49	2.27166e-166	0.222115	0.647	0.089	3.83705e-162	0	C17orf53
50	7.7452e-166	0.360943	0.901	0.239	1.30824e-161	0	LIG1
51	2.16569e-165	0.234414	0.75	0.14	3.65807e-161	0	TONSL
52	3.42672e-165	0.625859	0.952	0.266	5.78807e-161	0	RRM2
53	2.13952e-164	0.210261	0.68	0.094	3.61387e-160	0	NEIL3
54	3.64262e-163	0.235803	0.69	0.109	6.15275e-159	0	BRCA2
55	4.08215e-163	0.284684	0.86	0.169	6.89516e-159	0	KNL1
56	5.26151e-163	0.409865	0.915	0.258	8.88722e-159	0	DDX11
57	2.09395e-161	0.331182	0.913	0.227	3.53689e-157	0	CEP152
58	5.8048e-161	0.435758	0.971	0.28	9.80489e-157	0	GEN1
59	2.00698e-160	0.356295	0.876	0.213	3.38999e-156	0	DHRS7B
60	5.65658e-160	0.162003	0.746	0.131	9.55454e-156	0	FOXM1
61	1.36053e-159	0.12665	0.736	0.129	2.29808e-155	0	TRIP13
62	1.00251e-158	0.200279	0.843	0.156	1.69335e-154	0	ARHGAP11B
63	2.98606e-158	0.282237	0.847	0.183	5.04376e-154	0	PARPBP
64	2.10436e-157	0.161564	0.607	0.081	3.55447e-153	0	GINS4
65	2.76217e-155	0.329391	0.882	0.229	4.66557e-151	0	CENPJ
66	4.0176e-154	0.176389	0.622	0.087	6.78613e-150	0	KIF24
67	7.60794e-154	0.230266	0.703	0.124	1.28506e-149	0	RFC3
68	2.05394e-153	0.465419	0.969	0.328	3.46932e-149	0	KNTC1
69	3.58834e-153	0.328584	0.975	0.243	6.06107e-149	0	CIP2A
70	3.69976e-153	0.289856	0.798	0.174	6.24927e-149	0	C21orf58
71	5.24232e-153	0.217284	0.733	0.147	8.8548e-149	0	MASTL
72	1.33031e-152	0.261117	0.721	0.129	2.24703e-148	0	OIP5
73	1.35511e-152	0.149222	0.76	0.136	2.28891e-148	0	NCAPH
74	6.52327e-152	0.327532	0.88	0.231	1.10185e-147	0	LIN9
75	1.6843e-151	0.183034	0.597	0.081	2.84494e-147	0	CDC6
76	2.42644e-151	0.142195	0.649	0.096	4.09849e-147	0	CENPI
77	4.71667e-151	0.464262	0.957	0.323	7.96692e-147	0	MMS22L
78	7.17111e-151	0.195081	0.576	0.073	1.21127e-146	0	RAD51
79	1.05762e-150	0.189602	0.752	0.152	1.78642e-146	0	RFC5
80	4.29164e-150	0.380412	0.94	0.293	7.24901e-146	0	RFC4
81	5.92367e-150	0.28499	0.802	0.19	1.00057e-145	0	AC011043.1
82	1.31642e-149	0.213889	0.828	0.177	2.22357e-145	0	TACC3
83	3.23386e-149	0.429617	0.965	0.307	5.46231e-145	0	ATAD2
84	1.16509e-148	0.173786	0.713	0.129	1.96795e-144	0	ORC6
85	2.06107e-148	0.190049	0.89	0.19	3.48136e-144	0	ANLN
86	1.97248e-147	0.278904	0.857	0.228	3.33171e-143	0	NCAPD3
87	2.0384e-147	0.165974	0.612	0.085	3.44306e-143	0	IQGAP3
88	1.40194e-146	0.165666	0.769	0.149	2.36801e-142	0	KIF11
89	6.26696e-146	0.135458	0.665	0.106	1.05855e-141	0	SHCBP1
90	2.12645e-145	0.168963	0.692	0.129	3.59179e-141	0	CENPQ
91	2.78098e-145	0.74504	1	0.404	4.69735e-141	0	BRIP1
92	8.92145e-145	0.171624	0.564	0.073	1.50692e-140	0	SKA3
93	1.14049e-144	0.236172	0.779	0.18	1.9264e-140	0	FAM111A
94	1.39632e-144	0.203744	0.734	0.137	2.35853e-140	0	NUF2
95	9.16007e-144	0.623828	0.988	0.408	1.54723e-139	0	BRCA1
96	1.12007e-143	0.316452	0.86	0.239	1.89191e-139	0	POLE
97	1.92393e-143	0.202511	0.558	0.074	3.24971e-139	0	EME1
98	1.8391e-142	0.217444	0.793	0.162	3.10643e-138	0	BUB1B
99	2.3773e-142	0.297863	0.82	0.209	4.01549e-138	0	CEP78
100	4.73165e-142	0.166347	0.884	0.239	7.99223e-138	0	RRM1
101	1.32149e-141	0.184496	0.829	0.219	2.23214e-137	0	RMI1
102	2.56311e-141	0.303807	0.926	0.291	4.32935e-137	0	RNF144A
103	9.2794e-141	0.177064	0.502	0.055	1.56738e-136	0	TCF19
104	1.99342e-140	0.376246	0.94	0.311	3.36709e-136	0	RFWD3
105	6.26002e-140	0.203418	0.814	0.2	1.05738e-135	0	E2F7
106	6.48872e-140	0.259646	0.647	0.116	1.09601e-135	0	UHRF1
107	9.33756e-140	0.306926	0.843	0.224	1.57721e-135	0	ZNF680
108	9.4511e-140	0.251497	0.705	0.144	1.59639e-135	0	ZNF367
109	3.45204e-139	0.386884	0.859	0.242	5.83085e-135	0	HELLS
110	5.8434e-139	0.202751	0.746	0.169	9.87009e-135	0	RAD51C
111	1.65936e-138	0.129983	0.715	0.148	2.80282e-134	0	ZWILCH
112	2.29928e-138	0.13345	0.521	0.063	3.88371e-134	0	SPC24
113	4.38542e-138	0.250593	0.767	0.174	7.40742e-134	0	SASS6
114	1.05837e-137	0.182831	0.713	0.131	1.78769e-133	0	NCAPG
115	1.22577e-137	0.233471	0.779	0.168	2.07044e-133	0	OTUD7A
116	1.46246e-137	0.291354	0.814	0.213	2.47023e-133	0	WDR90
117	1.47702e-137	0.163646	0.781	0.165	2.49483e-133	0	KIF20B
118	2.6205e-136	0.150319	0.634	0.11	4.42629e-132	0	CENPH
119	3.97647e-136	0.239636	0.839	0.23	6.71666e-132	0	GSTCD
120	1.18599e-135	0.208527	0.787	0.176	2.00325e-131	0	DBF4B
121	1.37049e-135	0.127545	0.605	0.096	2.3149e-131	0	E2F1
122	5.08842e-135	0.696458	0.994	0.424	8.59485e-131	0	CENPP
123	7.47685e-135	0.160676	0.886	0.251	1.26291e-130	0	BARD1
124	8.44098e-135	0.146955	0.663	0.123	1.42577e-130	0	C5orf34
125	1.33118e-134	0.207126	0.758	0.172	2.24849e-130	0	EFCAB11
126	1.34287e-134	0.103362	0.696	0.127	2.26825e-130	0	STIL
127	1.53953e-134	0.165087	0.49	0.056	2.60042e-130	0	CDC25A
128	1.56213e-134	0.578554	0.996	0.426	2.6386e-130	0	PRIM2
129	3.93526e-134	0.251387	0.798	0.209	6.64705e-130	0	SHMT1
130	5.28091e-134	0.141559	0.657	0.123	8.91998e-130	0	CENPN
131	3.42363e-133	0.188413	0.872	0.259	5.78285e-129	0	MGME1
132	5.30285e-133	0.0738956	0.767	0.177	8.95705e-129	0	TK1
133	5.83614e-133	0.30914	0.932	0.297	9.85783e-129	0	LIN54
134	7.80463e-133	0.157308	0.607	0.104	1.31828e-128	0	POC1A
135	1.16798e-132	0.305181	0.913	0.293	1.97283e-128	0	DGCR8
136	1.79331e-132	0.282016	0.907	0.291	3.02907e-128	0	RTTN
137	4.8901e-132	0.304345	0.517	0.07	8.25987e-128	0	GLYATL2
138	6.79944e-131	0.261437	0.837	0.221	1.14849e-126	0	LRP8
139	3.62997e-130	0.2417	0.727	0.169	6.13139e-126	0	HAUS5
140	4.3012e-130	0.307681	0.952	0.319	7.26516e-126	0	ZRANB3
141	7.31215e-130	0.101528	0.917	0.227	1.2351e-125	0	ASPM
142	3.94543e-129	0.264052	0.837	0.236	6.66422e-125	0	SLF2
143	1.87843e-128	0.325856	0.946	0.33	3.17285e-124	0	NUP107
144	3.3889e-128	0.168908	0.537	0.082	5.72418e-124	0	MYBL1
145	4.36267e-128	0.0367659	0.562	0.085	7.36899e-124	0	CDCA5
146	8.47257e-128	0.154164	0.638	0.12	1.4311e-123	0	FBLN1
147	1.26497e-127	0.175743	0.669	0.142	2.13666e-123	0	DSN1
148	7.21902e-127	0.226518	0.921	0.266	1.21936e-122	0	MIS18BP1
149	1.14042e-126	0.226964	0.866	0.243	1.92628e-122	0	CEP135
150	1.46554e-126	0.283039	0.905	0.286	2.47545e-122	0	CCDC138
151	1.60751e-126	0.178869	0.89	0.27	2.71524e-122	0	SFXN5
152	7.94968e-126	0.367198	0.831	0.24	1.34278e-121	0	FUT9
153	8.79785e-125	0.150715	0.568	0.093	1.48604e-120	0	PLK4
154	4.24793e-124	0.320299	0.707	0.168	7.17518e-120	0	OSBPL6
155	5.86789e-124	0.202249	0.804	0.221	9.91145e-120	0	ORC3
156	3.83572e-123	0.246625	0.886	0.289	6.47891e-119	0	CASP8AP2
157	5.06384e-123	0.296065	0.953	0.347	8.55334e-119	0	NFATC2IP
158	5.12679e-123	0.232642	0.632	0.131	8.65966e-119	0	SHOC1
159	8.26136e-123	0.179987	0.872	0.278	1.39543e-118	0	WDR53
160	9.21765e-123	0.353955	0.897	0.293	1.55695e-118	0	KLHL22
161	1.94415e-122	0.109331	0.795	0.218	3.28387e-118	0	CENPX
162	3.2629e-122	0.219467	0.88	0.27	5.51136e-118	0	SLF1
163	9.10767e-122	0.202476	0.87	0.264	1.53838e-117	0	CEP72
164	1.65731e-121	0.0689106	0.703	0.139	2.79936e-117	0	DEPDC1B
165	1.69211e-121	0.282029	0.899	0.3	2.85814e-117	0	SFI1
166	6.91273e-121	0.115288	0.69	0.156	1.16763e-116	0	CHEK1
167	4.7424e-120	0.132945	0.514	0.077	8.0104e-116	0	ORC1
168	6.94518e-120	0.143565	0.694	0.154	1.17311e-115	0	CCDC77
169	1.00398e-119	0.0745728	0.707	0.138	1.69582e-115	0	GTSE1
170	1.34363e-119	0.19099	0.876	0.273	2.26953e-115	0	HAT1
171	1.9521e-119	0.324357	0.952	0.349	3.2973e-115	0	RBL1
172	2.00701e-119	0.11311	0.672	0.15	3.39005e-115	0	WDR34
173	3.10343e-119	0.278975	0.864	0.268	5.242e-115	0	FAM161A
174	3.39496e-119	0.107729	0.632	0.116	5.73442e-115	0	CDC25C
175	3.9976e-119	0.118241	0.808	0.219	6.75234e-115	0	SMC2
176	6.43538e-119	0.129736	0.455	0.055	1.087e-114	0	ESCO2
177	7.28427e-119	0.0955821	0.643	0.119	1.23039e-114	0	KIF4A
178	1.93954e-118	0.163304	0.653	0.137	3.27608e-114	0	FANCM
179	2.15178e-118	0.297951	0.866	0.273	3.63457e-114	0	EPB41L2
180	4.1152e-118	0.220397	0.636	0.134	6.95098e-114	0	HAUS1
181	5.3116e-118	0.203902	0.851	0.265	8.97182e-114	0	INTS7
182	5.88841e-118	0.0157719	0.678	0.132	9.94611e-114	0	KIF18A
183	1.16823e-117	0.142389	0.486	0.07	1.97325e-113	0	RECQL4
184	1.23426e-117	0.239788	0.864	0.275	2.08479e-113	0	TOP3A
185	1.3566e-117	0.0443784	0.651	0.133	2.29143e-113	0	RTKN2
186	1.67676e-117	0.0625566	0.612	0.117	2.83221e-113	0	CDCA4
187	6.93862e-117	0.0805524	0.68	0.134	1.172e-112	0	KIF23
188	8.48307e-117	0.42113	0.975	0.42	1.43288e-112	0	POLA1
189	3.27852e-116	0.181242	0.922	0.318	5.53774e-112	0	NUP85
190	1.08708e-115	0.388444	0.969	0.385	1.83619e-111	0	EZH2
191	1.95959e-115	0.20903	0.771	0.21	3.30995e-111	0	CFAP44
192	3.99204e-115	0.110307	0.775	0.202	6.74296e-111	0	LMNB1
193	4.36094e-115	0.17722	0.884	0.283	7.36606e-111	0	CEP295
194	7.54995e-115	0.302535	0.952	0.356	1.27526e-110	0	NUP205
195	7.69802e-115	0.287844	0.921	0.314	1.30027e-110	0	ZNF254
196	1.2094e-114	0.170553	0.665	0.156	2.0428e-110	0	NDOR1
197	1.32107e-114	0.201239	0.804	0.231	2.23142e-110	0	GPR135
198	2.30901e-114	0.156193	0.533	0.091	3.90015e-110	0	PSMC3IP
199	3.68816e-114	0.171437	0.851	0.263	6.22966e-110	0	NSUN6
200	5.40178e-114	0.209639	0.818	0.238	9.12414e-110	0	C1orf159
201	6.31383e-114	0.206764	0.921	0.326	1.06647e-109	0	TFDP1
202	1.27214e-113	0.114741	0.795	0.221	2.14877e-109	0	TTF2
203	5.34824e-113	0.184827	0.884	0.282	9.03371e-109	0	ADAMTS3
204	6.81765e-113	0.196103	0.785	0.227	1.15157e-108	0	L2HGDH
205	7.42385e-113	0.188522	0.866	0.273	1.25396e-108	0	RAD54L2
206	7.96468e-113	0.0450916	0.657	0.128	1.34531e-108	0	BUB1
207	9.1456e-113	0.13752	0.773	0.21	1.54478e-108	0	CEP85
208	9.22084e-113	0.31868	0.703	0.177	1.55749e-108	0	KIAA1211
209	1.70927e-112	0.33413	0.905	0.301	2.88712e-108	0	GALNT14
210	2.64472e-112	0.305849	0.533	0.098	4.4672e-108	0	ZNF730
211	4.91308e-112	0.054898	0.837	0.234	8.29868e-108	0	SCLT1
212	6.73513e-112	0.240354	0.837	0.262	1.13763e-107	0	MED12L
213	6.77488e-112	0.123661	0.872	0.261	1.14435e-107	0	MPHOSPH9
214	1.19295e-111	0.142607	0.715	0.178	2.01502e-107	0	TBC1D31
215	1.41549e-111	0.218545	0.764	0.207	2.3909e-107	0	ARHGAP44
216	1.51789e-111	0.173604	0.585	0.118	2.56386e-107	0	POLE2
217	3.56462e-111	0.25437	0.775	0.234	6.021e-107	0	AC003006.1
218	5.39365e-111	0.219712	0.917	0.303	9.11041e-107	0	CNTNAP3B
219	5.50149e-111	-0.08094	0.688	0.14	9.29257e-107	0	KIF14
220	8.27101e-111	0.0636977	0.674	0.162	1.39706e-106	0	C19orf48
221	1.26822e-110	0.27274	0.826	0.257	2.14214e-106	0	AP002495.1
222	1.29385e-110	0.141624	0.868	0.274	2.18545e-106	0	HAUS6
223	1.752e-110	0.160082	0.661	0.153	2.9593e-106	0	RCCD1
224	2.25185e-110	0.148101	0.812	0.25	3.80359e-106	0	TTI1
225	2.9805e-110	0.234086	0.903	0.307	5.03436e-106	0	DDB2
226	3.55101e-110	-0.0381914	0.75	0.173	5.99802e-106	0	BIRC5
227	3.94207e-110	0.289923	0.967	0.375	6.65855e-106	0	SPATA5
228	5.11005e-110	0.0592294	0.599	0.114	8.63139e-106	0	AURKB
229	8.0694e-110	0.164653	0.816	0.248	1.363e-105	0	TRAF2
230	1.24584e-109	0.221445	0.8	0.233	2.10435e-105	0	SLC16A7
231	1.85782e-109	0.116509	0.89	0.294	3.13805e-105	0	TMPO
232	2.13744e-109	0.129407	0.855	0.266	3.61035e-105	0	XRCC4
233	3.95095e-109	0.0325055	0.667	0.158	6.67355e-105	0	TIMELESS
234	4.41267e-109	0.143129	0.734	0.199	7.45343e-105	0	PKN3
235	1.52281e-108	0.366557	0.926	0.334	2.57218e-104	0	MACROD1
236	1.75423e-108	0.153057	0.74	0.202	2.96306e-104	0	ZSWIM9
237	1.76243e-108	0.162218	0.688	0.173	2.97692e-104	0	ZNF331
238	1.99254e-108	0.180795	0.922	0.33	3.3656e-104	0	POLD3
239	3.5898e-108	0.286019	0.864	0.281	6.06354e-104	0	GLI3
240	4.44453e-108	0.175291	0.734	0.203	7.50726e-104	0	SMYD4
241	4.5453e-108	0.0800283	0.583	0.108	7.67747e-104	0	TTK
242	5.63352e-108	0.243659	0.94	0.331	9.51558e-104	0	KIAA1328
243	5.9729e-108	0.184921	0.839	0.27	1.00888e-103	0	TNPO2
244	7.03556e-108	0.175858	0.806	0.242	1.18838e-103	0	FBF1
245	7.69917e-108	0.247479	0.874	0.292	1.30047e-103	0	MCPH1
246	9.20381e-108	0.17439	0.814	0.256	1.55462e-103	0	PCNT
247	1.02043e-107	0.0543511	0.543	0.098	1.72361e-103	0	UBE2T
248	1.11232e-107	0.148193	0.74	0.203	1.87882e-103	0	SMG9
249	1.77614e-107	0.176294	0.855	0.278	3.00008e-103	0	TBC1D1
250	1.86187e-107	0.34981	0.946	0.346	3.14489e-103	0	CEP112
251	2.3502e-107	0.00115633	0.781	0.195	3.96971e-103	0	TPX2
252	3.80578e-107	0.199859	0.872	0.293	6.42835e-103	0	VAV2
253	4.28733e-107	0.0110438	0.744	0.196	7.24174e-103	0	RPL39L
254	6.05428e-107	0.140748	0.907	0.31	1.02263e-102	0	NUP93
255	8.34139e-107	0.201995	0.952	0.371	1.40894e-102	0	SAE1
256	8.90662e-107	0.0835621	0.754	0.202	1.50442e-102	0	GMNN
257	1.72473e-106	0.148702	0.64	0.153	2.91324e-102	0	ADCY1
258	2.35538e-106	0.204796	0.932	0.32	3.97848e-102	0	CTPS2
259	4.77039e-106	0.283624	0.973	0.376	8.05767e-102	0	HDAC4
260	6.16072e-106	0.172329	0.574	0.119	1.04061e-101	0	LYPD6
261	6.90952e-106	0.127802	0.645	0.15	1.16709e-101	0	ZNF107
262	9.35255e-106	0.271122	0.89	0.305	1.57974e-101	0	ATRNL1
263	1.44759e-105	0.113628	0.523	0.096	2.44512e-101	0	CHAF1B
264	2.80854e-105	0.173703	0.812	0.264	4.7439e-101	0	NYX
265	4.21399e-105	0.344662	0.781	0.231	7.11785e-101	0	SLC35G1
266	5.53672e-105	0.0982931	0.455	0.069	9.35208e-101	0	TRAIP
267	6.12703e-105	0.202813	0.851	0.286	1.03492e-100	0	ABHD12
268	6.69624e-105	0.196551	0.888	0.3	1.13106e-100	0	LARS2
269	1.12229e-104	0.25851	0.839	0.269	1.89567e-100	0	TLN2
270	1.15869e-104	0.199363	0.911	0.312	1.95715e-100	0	CEP97
271	1.7543e-104	0.166067	0.653	0.16	2.9632e-100	0	KHDC1
272	1.96929e-104	0.270659	0.979	0.411	3.32633e-100	0	TOPBP1
273	2.57646e-104	0.305496	0.95	0.358	4.35191e-100	0	ELP4
274	2.64405e-104	0.203573	0.94	0.339	4.46607e-100	0	AP3M2
275	3.56516e-104	0.180927	0.845	0.272	6.02191e-100	0	MYO5C
276	4.04343e-104	0.125284	0.566	0.117	6.82975e-100	0	RPA2
277	4.25241e-104	0.383562	0.888	0.316	7.18275e-100	0	NTN1
278	4.30544e-104	0.203927	0.779	0.235	7.27231e-100	0	POT1
279	5.04692e-104	0.202454	0.814	0.269	8.52475e-100	0	RBM14-RBM4
280	5.59977e-104	0.215719	0.874	0.293	9.45858e-100	0	AC105052.3
281	5.67955e-104	0.10657	0.653	0.155	9.59333e-100	0	KIF22
282	5.87874e-104	0.289807	0.938	0.363	9.92978e-100	0	NDUFAF6
283	6.20925e-104	0.0219578	0.578	0.109	1.0488e-99	0	KIFC1
284	7.00961e-104	0.0563724	0.826	0.249	1.18399e-99	0	MCM4
285	7.99698e-104	0.161889	0.783	0.242	1.35077e-99	0	RASGEF1C
286	2.02182e-103	0.1621	0.833	0.268	3.41506e-99	0	CEP57
287	2.33013e-103	0.214356	0.874	0.295	3.93582e-99	0	ORC5
288	2.4598e-103	0.255228	0.868	0.299	4.15485e-99	0	PMS1
289	2.96769e-103	0.14724	0.862	0.287	5.01272e-99	0	ARHGEF26
290	3.50313e-103	0.109455	0.86	0.279	5.91713e-99	0	UGGT2
291	4.35497e-103	0.164607	0.868	0.287	7.35598e-99	0	VPS45
292	4.37749e-103	0.285908	0.959	0.353	7.39401e-99	0	PILRB
293	5.39241e-103	0.18124	0.95	0.355	9.10831e-99	0	ANKRD36C
294	5.56068e-103	0.264844	0.963	0.392	9.39255e-99	0	NUP155
295	7.8679e-103	0.15888	0.804	0.255	1.32897e-98	0	TUBGCP3
296	1.1207e-102	0.330174	0.992	0.409	1.89298e-98	0	SMC4
297	1.25551e-102	0.225412	0.932	0.336	2.12069e-98	0	CCM2
298	1.60847e-102	0.153413	0.826	0.259	2.71687e-98	0	TECPR2
299	1.73159e-102	0.150767	0.81	0.254	2.92483e-98	0	ZNF346
300	2.22891e-102	0.143344	0.769	0.233	3.76485e-98	0	PRTFDC1
301	2.35289e-102	0.225311	0.979	0.405	3.97427e-98	0	SMC6
302	2.3847e-102	0.19967	0.828	0.27	4.02799e-98	0	DPY19L3
303	2.6189e-102	0.129127	0.752	0.21	4.42359e-98	0	ATAD3B
304	3.00373e-102	0.150415	0.725	0.199	5.0736e-98	0	WDYHV1
305	4.36384e-102	0.273761	0.897	0.32	7.37096e-98	0	PRKAR1B
306	5.15082e-102	0.29159	0.905	0.33	8.70025e-98	0	FDPS
307	6.27909e-102	0.0670289	0.804	0.245	1.0606e-97	0	SRD5A1
308	7.48481e-102	0.173094	0.82	0.254	1.26426e-97	0	GLE1
309	8.47173e-102	0.164392	0.86	0.291	1.43096e-97	0	S100PBP
310	8.58385e-102	0.0338874	0.521	0.093	1.4499e-97	0	SGO1
311	9.90236e-102	0.136325	0.822	0.263	1.67261e-97	0	ZNF75A
312	1.15619e-101	0.148947	0.857	0.287	1.95291e-97	0	PSIP1
313	1.33863e-101	0.172389	0.769	0.231	2.26107e-97	0	CDK5RAP1
314	1.51043e-101	0.165801	0.752	0.22	2.55126e-97	0	DHTKD1
315	1.52443e-101	0.222419	0.895	0.311	2.57491e-97	0	NVL
316	1.85327e-101	0.319962	0.952	0.368	3.13036e-97	0	ZNRF3
317	1.96903e-101	0.192431	0.847	0.277	3.32589e-97	0	DHRSX
318	2.11772e-101	0.239813	0.934	0.343	3.57705e-97	0	CRLF3
319	2.35809e-101	0.0477225	0.488	0.082	3.98305e-97	0	PBK
320	2.9857e-101	0.187982	0.845	0.285	5.04315e-97	0	LIN52
321	3.54351e-101	0.265829	0.721	0.206	5.98534e-97	0	QRFPR
322	4.22191e-101	0.210496	0.963	0.392	7.13123e-97	0	MSH2
323	5.26936e-101	0.133858	0.672	0.174	8.90048e-97	0	RECQL
324	6.38576e-101	0.167354	0.599	0.141	1.07862e-96	0	SFXN2
325	6.69316e-101	0.126397	0.448	0.07	1.13054e-96	0	REXO5
326	7.971e-101	0.193598	0.955	0.373	1.34638e-96	0	CSE1L
327	8.81343e-101	0.215658	0.876	0.299	1.48868e-96	0	MVB12B
328	9.05702e-101	0.207654	0.911	0.339	1.52982e-96	0	C2CD3
329	1.01305e-100	0.192996	0.754	0.223	1.71114e-96	0	B4GALT6
330	1.32561e-100	0.156734	0.767	0.237	2.23908e-96	0	CTPS1
331	1.89841e-100	0.191332	0.901	0.312	3.20661e-96	0	ING5
332	3.247e-100	0.210369	0.95	0.356	5.48451e-96	0	ANKRD36
333	3.25408e-100	0.190426	0.829	0.274	5.49646e-96	0	PARVB
334	5.49587e-100	0.0544975	0.601	0.137	9.28308e-96	0	RMI2
335	7.49879e-100	0.177196	0.87	0.288	1.26662e-95	0	CEP120
336	8.80008e-100	0.141825	0.727	0.211	1.48642e-95	0	ACOT7
337	8.92863e-100	0.201997	0.816	0.272	1.50814e-95	0	RBM4
338	1.03782e-99	0.197242	0.955	0.381	1.75298e-95	0	SMCHD1
339	1.62979e-99	0.165485	0.926	0.329	2.75288e-95	0	ALG8
340	2.38383e-99	0.229733	0.905	0.324	4.02653e-95	0	CERS5
341	2.90964e-99	0.173939	0.818	0.262	4.91467e-95	0	RHBDD3
342	2.98725e-99	0.282228	0.859	0.301	5.04576e-95	0	PLEKHG4B
343	3.09254e-99	0.115671	0.8	0.253	5.22361e-95	0	SNX5
344	3.67192e-99	0.133415	0.909	0.326	6.20223e-95	0	IMMP1L
345	5.02204e-99	0.142551	0.853	0.285	8.48273e-95	0	RCC1
346	5.04797e-99	0.108407	0.868	0.298	8.52652e-95	0	CPSF3
347	5.48471e-99	0.126491	0.362	0.041	9.26423e-95	0	FANCD2OS
348	5.72088e-99	0.309977	0.963	0.391	9.66314e-95	0	MYO19
349	7.65455e-99	0.0636075	0.519	0.094	1.29293e-94	0	NDC80
350	1.0445e-98	0.121776	0.791	0.25	1.76427e-94	0	SNRPA
351	1.15624e-98	0.14149	0.855	0.283	1.95301e-94	0	KIAA1841
352	1.41335e-98	0.12359	0.955	0.357	2.38729e-94	0	RAI14
353	1.48328e-98	0.134252	0.8	0.255	2.5054e-94	0	ITPK1
354	1.53501e-98	0.387419	0.988	0.444	2.59278e-94	0	CCDC14
355	2.18767e-98	0.129262	0.736	0.218	3.69519e-94	0	TMEM209
356	3.21209e-98	0.21059	0.87	0.303	5.42555e-94	0	ABHD3
357	3.58268e-98	0.163815	0.723	0.21	6.0515e-94	0	TTC13
358	3.90657e-98	0.173006	0.882	0.301	6.59859e-94	0	ACTR3B
359	3.97645e-98	0.359559	0.684	0.191	6.71663e-94	0	ADARB1
360	4.77854e-98	0.209084	0.926	0.341	8.07143e-94	0	SNX29
361	5.21172e-98	0.11712	0.519	0.104	8.80312e-94	0	TYMS
362	6.7302e-98	0.168292	0.8	0.249	1.1368e-93	0	SLC38A9
363	7.12579e-98	0.195502	0.93	0.348	1.20362e-93	0	PKD2
364	8.58689e-98	0.139053	0.888	0.296	1.45041e-93	0	GLYR1
365	8.76777e-98	0.121952	0.488	0.09	1.48096e-93	0	ZNF66
366	8.88114e-98	0.146876	0.709	0.203	1.50011e-93	0	TPGS2
367	9.01619e-98	0.142492	0.824	0.272	1.52293e-93	0	ZNF431
368	9.36167e-98	0.0784489	0.719	0.208	1.58128e-93	0	MTHFD1
369	1.03545e-97	0.175498	0.888	0.316	1.74898e-93	0	ZNF236
370	1.11056e-97	0.0964975	0.589	0.136	1.87584e-93	0	PASK
371	1.41907e-97	0.155952	0.746	0.23	2.39695e-93	0	SCML1
372	1.43565e-97	0.206847	0.828	0.275	2.42496e-93	0	CTNNAL1
373	1.47746e-97	0.249946	0.957	0.386	2.49557e-93	0	ADCY3
374	1.51708e-97	0.184196	0.808	0.267	2.56251e-93	0	ZNF789
375	1.56518e-97	0.171957	0.835	0.263	2.64375e-93	0	ZSCAN5A
376	1.71908e-97	0.0543927	0.866	0.304	2.9037e-93	0	DNMT1
377	2.05347e-97	0.144974	0.746	0.225	3.46852e-93	0	SNTB2
378	2.75478e-97	0.157554	0.897	0.329	4.6531e-93	0	RNF121
379	3.01378e-97	0.282028	0.986	0.421	5.09058e-93	0	SRBD1
380	3.22069e-97	0.194441	0.841	0.265	5.44006e-93	0	CLTCL1
381	4.20633e-97	0.0999518	0.647	0.166	7.10491e-93	0	HSPA12A
382	4.43357e-97	0.128052	0.7	0.196	7.48875e-93	0	PYGO1
383	6.23729e-97	0.0852447	0.68	0.185	1.05354e-92	0	PALB2
384	6.99328e-97	0.0898224	0.795	0.254	1.18123e-92	0	NUDCD1
385	7.30451e-97	0.111627	0.74	0.221	1.23381e-92	0	ATP6V0A2
386	8.98455e-97	0.0644372	0.777	0.244	1.51758e-92	0	ARHGAP10
387	1.13438e-96	0.121519	0.688	0.181	1.91608e-92	0	L3HYPDH
388	1.16046e-96	0.145547	0.903	0.329	1.96014e-92	0	TUSC3
389	1.18558e-96	0.189979	0.837	0.284	2.00255e-92	0	FARP1
390	1.40877e-96	0.162898	0.75	0.226	2.37956e-92	0	ATPSCKMT
391	1.56859e-96	0.233828	0.942	0.358	2.6495e-92	0	SKA2
392	1.94851e-96	0.133949	0.702	0.193	3.29123e-92	0	PALM2-AKAP2
393	2.82775e-96	0.188931	0.783	0.253	4.77635e-92	0	IQSEC1
394	3.02497e-96	0.147177	0.55	0.119	5.10948e-92	0	ADAM22
395	3.27742e-96	0.217558	0.899	0.321	5.53589e-92	0	ANKMY1
396	3.54193e-96	0.210107	0.917	0.346	5.98267e-92	0	LRP5
397	3.87762e-96	0.149135	0.74	0.221	6.54969e-92	0	ZC3HC1
398	4.24252e-96	0.149795	0.888	0.319	7.16604e-92	0	SEMA4D
399	4.32543e-96	0.181312	0.853	0.3	7.30608e-92	0	TTF1
400	4.53183e-96	0.236469	0.886	0.307	7.65471e-92	0	TGFBR3
401	4.79242e-96	0.0797926	0.651	0.169	8.09488e-92	0	LRRC45
402	4.79415e-96	0.208276	0.545	0.117	8.0978e-92	0	CYP7B1
403	5.18733e-96	0.233784	0.835	0.284	8.76191e-92	0	TMEM120B
404	5.42137e-96	0.0674544	0.764	0.224	9.15724e-92	0	POC5
405	5.6207e-96	0.144747	0.7	0.198	9.49392e-92	0	SP1
406	6.77715e-96	0.174517	0.882	0.313	1.14473e-91	0	TRMT61B
407	7.18739e-96	0.206531	0.934	0.332	1.21402e-91	0	ST5
408	7.5755e-96	0.165099	0.853	0.302	1.27958e-91	0	CEP89
409	1.0677e-95	0.108354	0.69	0.188	1.80345e-91	0	CASP2
410	1.11017e-95	0.0736661	0.744	0.219	1.87518e-91	0	THOP1
411	1.1298e-95	0.11846	0.907	0.328	1.90834e-91	0	SLC30A6
412	1.2669e-95	0.150297	0.663	0.184	2.13993e-91	0	PCGF6
413	1.31951e-95	0.403116	0.996	0.465	2.22878e-91	0	NSD2
414	1.40788e-95	0.162955	0.812	0.265	2.37805e-91	0	ARL16
415	1.40876e-95	0.110903	0.684	0.187	2.37954e-91	0	CNTNAP3
416	2.29126e-95	0.160895	0.69	0.193	3.87017e-91	0	RNF157
417	2.50778e-95	0.187443	0.808	0.268	4.23589e-91	0	NUP210
418	2.82537e-95	0.103593	0.802	0.256	4.77233e-91	0	BCR
419	2.8413e-95	0.0693915	0.88	0.296	4.79924e-91	0	NCAPD2
420	3.0129e-95	0.172593	0.915	0.331	5.08908e-91	0	AIG1
421	3.30007e-95	0.134588	0.762	0.233	5.57415e-91	0	CHST15
422	3.71368e-95	0.159216	0.955	0.361	6.27278e-91	0	MSH3
423	3.93314e-95	0.128596	0.572	0.133	6.64347e-91	0	TELO2
424	5.95076e-95	0.156922	0.82	0.274	1.00514e-90	0	TXNRD3
425	6.55985e-95	0.146314	0.888	0.316	1.10802e-90	0	RPA1
426	6.9692e-95	0.106821	0.349	0.037	1.17717e-90	0	ZNF492
427	7.30674e-95	0.11372	0.843	0.287	1.23418e-90	0	TTC7B
428	7.47927e-95	0.31816	0.988	0.428	1.26332e-90	0	IQCB1
429	8.35869e-95	0.15604	0.76	0.237	1.41187e-90	0	EVC
430	9.26855e-95	0.11915	0.802	0.258	1.56555e-90	0	MAPKAPK5
431	1.05922e-94	0.269762	0.93	0.354	1.78913e-90	0	FILIP1L
432	1.14206e-94	0.108113	0.835	0.276	1.92906e-90	0	HSDL2
433	1.31097e-94	0.137361	0.773	0.242	2.21437e-90	0	PABPC1L
434	1.33905e-94	0.120112	0.839	0.291	2.26179e-90	0	OLFM2
435	1.69683e-94	0.12039	0.849	0.29	2.86612e-90	0	KLHDC4
436	1.78899e-94	0.127995	0.746	0.225	3.02178e-90	0	SLC29A2
437	2.50355e-94	0.170125	0.93	0.328	4.22874e-90	0	STX8
438	3.07179e-94	0.0972418	0.494	0.096	5.18855e-90	0	HAUS8
439	3.08438e-94	0.138724	0.86	0.308	5.20983e-90	0	ERCC8
440	3.09527e-94	0.0789488	0.746	0.224	5.22822e-90	0	FN3KRP
441	3.17342e-94	0.152709	0.723	0.212	5.36023e-90	0	ZNF124
442	3.48167e-94	0.064364	0.843	0.278	5.88089e-90	0	DAP
443	3.67226e-94	0.193373	0.913	0.337	6.20282e-90	0	NUP42
444	4.16975e-94	0.135054	0.657	0.176	7.04312e-90	0	ASTN2
445	4.31569e-94	0.232536	0.938	0.343	7.28964e-90	0	MOSMO
446	4.71183e-94	0.181363	0.87	0.307	7.95875e-90	0	SLC25A16
447	5.12145e-94	0.108771	0.713	0.21	8.65065e-90	0	ACTR3C
448	5.39313e-94	0.17202	0.829	0.283	9.10954e-90	0	WDR73
449	5.68106e-94	0.263585	0.934	0.352	9.59587e-90	0	SHLD2
450	6.03804e-94	0.174104	0.905	0.34	1.01988e-89	0	SELENOO
451	6.4338e-94	0.197325	0.928	0.358	1.08673e-89	0	ZC2HC1A
452	7.07726e-94	0.100763	0.733	0.22	1.19542e-89	0	PRCP
453	7.40134e-94	0.118663	0.888	0.322	1.25016e-89	0	OXCT1
454	7.68661e-94	0.1129	0.857	0.288	1.29834e-89	0	CARS2
455	8.10922e-94	0.100546	0.659	0.181	1.36973e-89	0	PNKP
456	8.74663e-94	0.277442	0.946	0.376	1.47739e-89	0	UNK
457	9.12684e-94	0.173545	0.783	0.257	1.54161e-89	0	GRTP1
458	1.00781e-93	0.0804352	0.407	0.058	1.70229e-89	0	ZWINT
459	1.53538e-93	0.0955915	0.818	0.268	2.59341e-89	0	FOPNL
460	1.77105e-93	0.113952	0.779	0.252	2.99149e-89	0	PAXIP1
461	1.81614e-93	0.204054	0.884	0.328	3.06764e-89	0	AHI1
462	1.8676e-93	0.0970599	0.847	0.299	3.15456e-89	0	SLC12A7
463	2.2273e-93	0.166816	0.901	0.321	3.76214e-89	0	ASPSCR1
464	2.29637e-93	0.311026	0.967	0.374	3.8788e-89	0	D2HGDH
465	2.3113e-93	0.209818	0.872	0.316	3.90402e-89	0	GABPB1
466	2.36157e-93	0.150576	0.94	0.364	3.98893e-89	0	OXR1
467	2.42218e-93	0.14969	0.69	0.199	4.09131e-89	0	SLC25A40
468	2.56073e-93	0.147064	0.822	0.273	4.32534e-89	0	RECQL5
469	3.24502e-93	0.159482	0.791	0.251	5.48117e-89	0	EML1
470	3.34697e-93	0.122938	0.769	0.24	5.65337e-89	0	TAF4
471	3.74484e-93	0.118926	0.667	0.187	6.32541e-89	0	PKIA
472	4.17584e-93	0.14175	0.831	0.284	7.05342e-89	0	INTS4
473	4.17722e-93	0.146224	0.874	0.31	7.05575e-89	0	HGSNAT
474	4.26239e-93	0.169887	0.948	0.391	7.19961e-89	0	IPO9
475	5.01945e-93	0.0919761	0.616	0.159	8.47836e-89	0	PRIMPOL
476	5.82793e-93	0.0998954	0.733	0.223	9.84396e-89	0	SKP2
477	6.0476e-93	0.0876829	0.57	0.132	1.0215e-88	0	LMF2
478	6.45089e-93	0.119408	0.806	0.256	1.08962e-88	0	AC105052.1
479	6.88388e-93	0.154905	0.888	0.326	1.16276e-88	0	CPT1A
480	6.91713e-93	0.104249	0.57	0.134	1.16837e-88	0	SS18L2
481	7.79158e-93	0.203909	0.789	0.254	1.31608e-88	0	INSR
482	7.90385e-93	0.220017	0.934	0.361	1.33504e-88	0	SCAI
483	8.77151e-93	0.137952	0.727	0.219	1.4816e-88	0	TBCCD1
484	1.01561e-92	0.0676795	0.775	0.247	1.71546e-88	0	FKBP5
485	1.0423e-92	0.18673	0.849	0.292	1.76055e-88	0	OPA3
486	1.09536e-92	0.126182	0.767	0.235	1.85018e-88	0	TMEM104
487	1.22852e-92	0.158947	0.676	0.187	2.07509e-88	0	SATB2
488	1.33406e-92	0.291202	0.798	0.268	2.25337e-88	0	EEPD1
489	1.33841e-92	0.252063	0.868	0.304	2.2607e-88	0	MPP3
490	1.35359e-92	0.133764	0.874	0.304	2.28635e-88	0	MIPOL1
491	1.36926e-92	0.193007	0.984	0.425	2.31282e-88	0	CDK5RAP2
492	1.38635e-92	0.0123237	0.651	0.161	2.34169e-88	0	RGS3
493	1.40637e-92	0.201258	0.928	0.358	2.3755e-88	0	DCUN1D4
494	1.65636e-92	0.214	0.938	0.342	2.79775e-88	0	DCAKD
495	1.66275e-92	0.230013	0.95	0.368	2.80855e-88	0	CEP192
496	1.69831e-92	0.192092	0.872	0.311	2.86861e-88	0	NINL
497	1.77264e-92	0.114256	0.527	0.105	2.99416e-88	0	PRR11
498	1.78657e-92	0.128997	0.727	0.217	3.0177e-88	0	PHLPP2
499	1.91556e-92	0.344013	0.924	0.365	3.23558e-88	0	GLI2
500	2.18105e-92	0.125847	0.605	0.15	3.68401e-88	0	ATG16L2
501	2.29089e-92	0.128023	0.89	0.306	3.86954e-88	0	DPP8
502	2.99472e-92	0.172503	0.917	0.339	5.05838e-88	0	GCFC2
503	3.0478e-92	0.314978	0.897	0.335	5.14804e-88	0	PRKD1
504	3.19082e-92	0.0332027	0.585	0.136	5.38961e-88	0	PIGK
505	3.25316e-92	0.116428	0.864	0.303	5.49491e-88	0	HACD2
506	3.55448e-92	0.250391	0.965	0.379	6.00388e-88	0	PEX14
507	3.87511e-92	-0.209799	0.63	0.161	6.54545e-88	0	ZNF385B
508	4.13459e-92	0.0535808	0.653	0.176	6.98373e-88	0	DTYMK
509	6.08953e-92	0.173599	0.835	0.291	1.02858e-87	0	ERICH1
510	6.35632e-92	0.0864394	0.82	0.271	1.07365e-87	0	UXS1
511	6.90243e-92	0.121016	0.789	0.256	1.16589e-87	0	NEMP1
512	6.96924e-92	0.175856	0.913	0.338	1.17717e-87	0	ZNF814
513	7.14303e-92	0.137024	0.882	0.309	1.20653e-87	0	TIAM2
514	7.92238e-92	0.0602837	0.758	0.238	1.33817e-87	0	RIC8B
515	7.9565e-92	0.192279	0.764	0.238	1.34393e-87	0	TRIM16
516	8.57205e-92	0.220485	0.955	0.385	1.4479e-87	0	PCNX2
517	8.78255e-92	0.154784	0.667	0.186	1.48346e-87	0	CCDC171
518	1.09019e-91	0.243161	0.963	0.395	1.84144e-87	0	PARD3B
519	1.21505e-91	0.151707	0.876	0.311	2.05235e-87	0	PHF12
520	1.80914e-91	0.145771	0.806	0.261	3.05583e-87	0	MTOR
521	1.8497e-91	0.144828	0.837	0.29	3.12433e-87	0	PHF2
522	1.99742e-91	0.107081	0.812	0.267	3.37385e-87	0	SRRT
523	2.05574e-91	0.088071	0.905	0.328	3.47234e-87	0	NEK1
524	2.06521e-91	0.0915539	0.643	0.169	3.48835e-87	0	MDC1
525	2.2852e-91	0.196487	0.94	0.38	3.85992e-87	0	NUP160
526	2.64145e-91	0.381544	0.783	0.261	4.46168e-87	0	ADGRB3
527	2.81768e-91	0.177475	0.787	0.256	4.75934e-87	0	PCSK6
528	2.95699e-91	0.0958136	0.554	0.128	4.99466e-87	0	ZNF100
529	3.6775e-91	0.142716	0.88	0.311	6.21166e-87	0	DNAJC11
530	3.77012e-91	0.168839	0.777	0.24	6.36811e-87	0	TSEN2
531	3.79777e-91	0.152636	0.793	0.262	6.41481e-87	0	VSIG10
532	3.82417e-91	0.210635	0.876	0.319	6.4594e-87	0	AGBL4
533	4.02484e-91	0.0510459	0.558	0.127	6.79835e-87	0	BRI3BP
534	4.67643e-91	0.18717	0.843	0.281	7.89895e-87	0	XPNPEP3
535	5.81724e-91	0.0623757	0.789	0.26	9.82589e-87	0	VPS29
536	6.24104e-91	0.120894	0.579	0.141	1.05417e-86	0	DCLRE1C
537	6.80866e-91	0.158172	0.94	0.368	1.15005e-86	0	PARG
538	7.35791e-91	0.120527	0.886	0.322	1.24282e-86	0	CNOT10
539	7.41262e-91	0.105465	0.357	0.044	1.25207e-86	0	PKMYT1
540	8.3963e-91	0.112194	0.727	0.221	1.41822e-86	0	FAM184A
541	9.15462e-91	0.267063	0.959	0.394	1.54631e-86	0	ALMS1
542	9.59533e-91	0.111638	0.779	0.259	1.62075e-86	0	PAXX
543	1.10494e-90	0.0675421	0.564	0.129	1.86636e-86	0	NIF3L1
544	1.19227e-90	0.103106	0.828	0.286	2.01387e-86	0	AGK
545	1.28608e-90	0.0910426	0.833	0.289	2.17231e-86	0	MAPK9
546	1.3491e-90	0.127268	0.734	0.226	2.27877e-86	0	MAP3K14
547	1.37924e-90	0.220738	0.506	0.105	2.32967e-86	0	PLSCR4
548	1.38968e-90	0.145411	0.787	0.255	2.34731e-86	0	PAAF1
549	1.40152e-90	0.137665	0.424	0.071	2.3673e-86	0	CLIP3
550	1.60144e-90	0.12202	0.818	0.271	2.70499e-86	0	KIAA0753
551	1.89923e-90	0.270968	0.973	0.433	3.20799e-86	0	RANBP17
552	1.91037e-90	0.142689	0.634	0.169	3.2268e-86	0	TAF3
553	2.1486e-90	0.170532	0.855	0.308	3.6292e-86	0	PIK3R4
554	2.43783e-90	0.12089	0.694	0.2	4.11774e-86	0	MIPEP
555	2.54709e-90	0.179934	0.847	0.297	4.30229e-86	0	LDLRAD3
556	2.78478e-90	0.0973296	0.74	0.228	4.70377e-86	0	MCM3
557	2.92052e-90	0.194644	0.938	0.375	4.93305e-86	0	AGO2
558	3.05384e-90	0.133143	0.8	0.273	5.15824e-86	0	HSPBAP1
559	3.10394e-90	0.125083	0.82	0.274	5.24286e-86	0	RB1
560	3.3341e-90	0.0965855	0.585	0.145	5.63164e-86	0	ZNF682
561	3.34891e-90	0.119563	0.905	0.332	5.65664e-86	0	TRIM56
562	3.41766e-90	0.261135	0.981	0.443	5.77278e-86	0	TMEM245
563	3.47537e-90	0.120313	0.841	0.288	5.87024e-86	0	TTLL5
564	3.69715e-90	0.13265	0.843	0.295	6.24485e-86	0	MAST2
565	4.14564e-90	0.197772	0.919	0.347	7.0024e-86	0	SLC25A12
566	4.49849e-90	0.240323	0.988	0.419	7.59841e-86	0	ANAPC1
567	4.99623e-90	0.130936	0.831	0.283	8.43913e-86	0	PDIA5
568	5.15827e-90	0.186321	0.907	0.354	8.71283e-86	0	LIMK2
569	5.20229e-90	0.145573	0.748	0.233	8.78718e-86	0	RAVER2
570	5.55896e-90	0.165411	0.674	0.19	9.38964e-86	0	DZIP1
571	6.5805e-90	0.128155	0.57	0.139	1.11151e-85	0	ARHGAP22
572	6.84032e-90	0.091018	0.694	0.203	1.1554e-85	0	CPSF4
573	6.87704e-90	0.244701	0.938	0.348	1.1616e-85	0	STK33
574	7.15675e-90	0.130342	0.614	0.165	1.20885e-85	0	ZNF736
575	7.3994e-90	0.0928933	0.742	0.226	1.24983e-85	0	STXBP4
576	8.42226e-90	0.0858283	0.822	0.28	1.4226e-85	0	MYO9B
577	8.74863e-90	0.147951	0.884	0.326	1.47773e-85	0	FAM192A
578	8.99033e-90	0.0295749	0.69	0.202	1.51856e-85	0	RBM41
579	9.5105e-90	0.170301	0.758	0.233	1.60642e-85	0	GABPB2
580	9.61535e-90	0.153364	0.835	0.293	1.62413e-85	0	TRMT11
581	9.85766e-90	0.192453	0.88	0.315	1.66506e-85	0	APBA2
582	1.04804e-89	0.280022	0.979	0.438	1.77024e-85	0	GMPS
583	1.19015e-89	0.168923	0.888	0.326	2.01028e-85	0	TADA2A
584	1.22791e-89	0.139089	0.824	0.278	2.07406e-85	0	ULK2
585	1.30082e-89	0.101528	0.926	0.349	2.19722e-85	0	GTF3C2
586	1.31883e-89	0.0823722	0.579	0.142	2.22764e-85	0	FIGNL1
587	1.34672e-89	0.183797	0.932	0.346	2.27474e-85	0	USP13
588	1.36134e-89	0.197217	0.895	0.326	2.29943e-85	0	TANGO6
589	1.61658e-89	0.172355	0.855	0.305	2.73057e-85	0	AVEN
590	1.67351e-89	0.0905164	0.742	0.231	2.82672e-85	0	LRRC41
591	1.73272e-89	0.154063	0.837	0.284	2.92673e-85	0	SULT1A1
592	1.84423e-89	0.107036	0.837	0.284	3.11509e-85	0	CCDC66
593	2.08488e-89	0.147802	0.564	0.134	3.52157e-85	0	GPR156
594	2.1186e-89	0.105084	0.769	0.248	3.57853e-85	0	FBXL18
595	2.2971e-89	0.110845	0.791	0.255	3.88004e-85	0	LETMD1
596	2.54931e-89	0.14729	0.864	0.311	4.30604e-85	0	ILKAP
597	2.56591e-89	0.0742076	0.903	0.333	4.33408e-85	0	HMGXB4
598	2.64963e-89	0.0331333	0.756	0.237	4.47549e-85	0	UCHL5
599	2.96596e-89	0.108549	0.829	0.28	5.0098e-85	0	CAD
600	3.51086e-89	0.134465	0.653	0.177	5.93019e-85	0	QRICH2
601	3.81879e-89	0.089484	0.293	0.024	6.45031e-85	0	AC087632.2
602	4.10498e-89	0.11098	0.934	0.366	6.93372e-85	0	GATAD2A
603	4.29177e-89	0.153783	0.888	0.327	7.24924e-85	0	CTCF
604	4.33526e-89	0.134809	0.676	0.19	7.32269e-85	0	ZNF720
605	5.2843e-89	0.114088	0.663	0.19	8.92571e-85	0	NSL1
606	5.39245e-89	0.0774495	0.603	0.157	9.10838e-85	0	MCM5
607	5.97767e-89	0.180575	0.769	0.267	1.00969e-84	0	DCAF16
608	7.02956e-89	0.152145	0.717	0.226	1.18736e-84	0	INTS12
609	7.39633e-89	-0.0633118	0.723	0.213	1.24931e-84	0	GGH
610	7.42501e-89	0.142643	0.626	0.17	1.25416e-84	0	CAMK4
611	7.5328e-89	0.169878	0.746	0.239	1.27237e-84	0	AKR1A1
612	8.00462e-89	0.114389	0.859	0.309	1.35206e-84	0	GCN1
613	8.23257e-89	0.144368	0.872	0.315	1.39056e-84	0	SUGP2
614	8.46534e-89	0.341385	0.967	0.41	1.42988e-84	0	BICD1
615	9.06236e-89	0.102101	0.833	0.28	1.53072e-84	0	SPPL2B
616	9.52279e-89	0.0904234	0.721	0.218	1.60849e-84	0	EMB
617	9.57635e-89	0.135587	0.638	0.174	1.61754e-84	0	RETREG1
618	1.08283e-88	0.185863	0.903	0.342	1.829e-84	0	CTDSPL
619	1.26311e-88	0.0834879	0.717	0.218	2.13353e-84	0	GALNT10
620	1.35316e-88	0.27502	0.942	0.365	2.28562e-84	0	PTPN9
621	1.58256e-88	0.103481	0.667	0.191	2.6731e-84	0	NEDD1
622	1.5889e-88	0.0539385	0.479	0.089	2.68381e-84	0	ESPL1
623	1.60163e-88	0.14089	0.828	0.281	2.70531e-84	0	CAMK2G
624	1.75032e-88	0.118952	0.653	0.178	2.95647e-84	0	PTPN18
625	1.77985e-88	0.184677	0.537	0.123	3.00635e-84	0	C16orf95
626	2.01291e-88	0.187589	0.616	0.166	3.4e-84	0	PDSS1
627	2.11369e-88	0.14757	0.82	0.285	3.57023e-84	0	ANKUB1
628	2.37018e-88	0.148248	0.349	0.045	4.00348e-84	0	OGN
629	2.38372e-88	0.279367	0.928	0.373	4.02634e-84	0	LARGE1
630	2.53341e-88	0.23535	0.965	0.392	4.27917e-84	0	BRD9
631	2.6667e-88	0.121255	0.841	0.288	4.50433e-84	0	MPHOSPH8
632	2.68374e-88	0.16436	0.901	0.33	4.53311e-84	0	RAD9A
633	2.75714e-88	0.341379	0.979	0.456	4.65708e-84	0	FANCL
634	2.79865e-88	0.113278	0.672	0.196	4.72719e-84	0	MSANTD2
635	2.87186e-88	0.160682	0.797	0.268	4.85086e-84	0	NAT9
636	2.96074e-88	0.135046	0.766	0.245	5.00098e-84	0	TUBGCP5
637	3.25679e-88	0.0670917	0.866	0.291	5.50105e-84	0	SYK
638	3.26379e-88	0.111725	0.692	0.203	5.51287e-84	0	KIAA1257
639	3.43044e-88	0.00112643	0.833	0.291	5.79436e-84	0	MCM7
640	3.53524e-88	0.0854575	0.756	0.234	5.97138e-84	0	GRAMD1A
641	3.75944e-88	0.151359	0.789	0.268	6.35007e-84	0	CLEC2D
642	4.12788e-88	0.111103	0.957	0.363	6.9724e-84	0	RAB28
643	4.14688e-88	0.266165	0.981	0.429	7.0045e-84	0	FANCC
644	4.15651e-88	0.0715353	0.783	0.254	7.02077e-84	0	PTPDC1
645	4.31263e-88	0.150745	0.932	0.361	7.28447e-84	0	SIMC1
646	4.57804e-88	0.0897116	0.326	0.034	7.73277e-84	0	E2F2
647	4.6332e-88	0.111016	0.845	0.282	7.82593e-84	0	HEXD
648	4.80108e-88	0.137579	0.891	0.318	8.10951e-84	0	ICE2
649	5.31787e-88	0.173181	0.874	0.324	8.98242e-84	0	ERI3
650	6.96436e-88	0.118998	0.715	0.218	1.17635e-83	0	DIS3L
651	7.18532e-88	0.0511379	0.733	0.219	1.21367e-83	0	PPM1L
652	7.25697e-88	0.110123	0.61	0.162	1.22578e-83	0	SYNJ2
653	7.52935e-88	0.144811	0.924	0.346	1.27178e-83	0	HLCS
654	7.7808e-88	0.0976957	0.798	0.267	1.31426e-83	0	MAP3K20
655	9.4515e-88	0.0555704	0.857	0.311	1.59645e-83	0	STK4
656	9.62458e-88	0.110007	0.878	0.318	1.62569e-83	0	FBXW8
657	1.04378e-87	-0.00138549	0.816	0.266	1.76305e-83	0	TIMMDC1
658	1.04841e-87	0.0708333	0.703	0.206	1.77087e-83	0	GSS
659	1.07485e-87	0.123124	0.591	0.15	1.81552e-83	0	OVOL2
660	1.08764e-87	0.0776106	0.76	0.238	1.83713e-83	0	KLHL23
661	1.13017e-87	0.137153	0.779	0.257	1.90898e-83	0	UBE3D
662	1.26392e-87	0.117002	0.851	0.303	2.13489e-83	0	PHTF2
663	1.36055e-87	0.159253	0.89	0.33	2.29811e-83	0	PRPSAP2
664	1.38619e-87	0.0990956	0.628	0.169	2.34141e-83	0	TEAD4
665	1.69945e-87	0.135468	0.395	0.063	2.87053e-83	0	ECM2
666	1.8632e-87	0.188855	0.895	0.327	3.14713e-83	0	CRYBG1
667	1.87545e-87	0.165124	0.797	0.263	3.16782e-83	0	WASF1
668	1.87729e-87	0.124698	0.839	0.297	3.17093e-83	0	SETD3
669	1.95077e-87	0.0655336	0.529	0.121	3.29505e-83	0	IFI27L1
670	2.05692e-87	0.275578	0.979	0.418	3.47434e-83	0	CNTLN
671	2.15756e-87	0.147175	0.893	0.334	3.64433e-83	0	SUMF2
672	2.1632e-87	0.104625	0.702	0.206	3.65386e-83	0	HPS3
673	2.1905e-87	0.152819	0.882	0.331	3.69998e-83	0	PRKD3
674	2.20123e-87	0.462157	0.994	0.493	3.71811e-83	0	SEPTIN9
675	2.25681e-87	0.043367	0.7	0.208	3.81198e-83	0	MPHOSPH6
676	2.39181e-87	0.211367	0.971	0.394	4.04e-83	0	MICAL3
677	2.4537e-87	0.128798	0.68	0.203	4.14455e-83	0	GPATCH1
678	2.93393e-87	-0.0359432	0.766	0.249	4.95569e-83	0	CADPS2
679	3.01868e-87	0.11577	0.905	0.331	5.09885e-83	0	AKAP8L
680	3.03185e-87	0.166585	0.829	0.286	5.1211e-83	0	DTX2
681	3.2243e-87	0.184274	0.87	0.315	5.44617e-83	0	ANKRD26
682	3.24671e-87	0.180707	0.845	0.302	5.48402e-83	0	CDK10
683	3.26984e-87	0.130746	0.711	0.218	5.52308e-83	0	MRE11
684	3.40372e-87	0.102407	0.789	0.267	5.74922e-83	0	TNS1
685	3.47852e-87	0.147906	0.75	0.243	5.87557e-83	0	ABHD18
686	3.67385e-87	0.0707539	0.826	0.291	6.2055e-83	0	PIGU
687	4.16667e-87	0.180041	0.907	0.335	7.03793e-83	0	FSTL4
688	4.57823e-87	0.152558	0.845	0.293	7.73309e-83	0	ANKRD13D
689	4.92801e-87	0.0277664	0.802	0.27	8.32391e-83	0	DTNBP1
690	4.97657e-87	0.0919939	0.641	0.18	8.40592e-83	0	CWF19L1
691	5.56467e-87	-0.00378376	0.502	0.096	9.39928e-83	0	CDCA2
692	5.762e-87	0.12852	0.777	0.261	9.7326e-83	0	PI4K2B
693	5.77698e-87	0.0961295	0.752	0.243	9.75789e-83	0	HS3ST3A1
694	5.81495e-87	0.111195	0.795	0.264	9.82204e-83	0	RPAIN
695	6.28178e-87	0.111674	0.514	0.111	1.06106e-82	0	RAB3B
696	6.43082e-87	0.0726055	0.897	0.332	1.08623e-82	0	UGGT1
697	6.49799e-87	0.0734795	0.804	0.276	1.09758e-82	0	ELAVL1
698	6.78303e-87	0.100342	0.957	0.387	1.14572e-82	0	SDCCAG8
699	6.84976e-87	0.177241	0.707	0.216	1.15699e-82	0	JAKMIP3
700	7.45964e-87	0.153194	0.721	0.222	1.26001e-82	0	EVA1C
701	7.48055e-87	0.0714917	0.798	0.276	1.26354e-82	0	NOM1
702	7.66898e-87	0.138343	0.665	0.194	1.29537e-82	0	CAP2
703	8.39099e-87	0.0776793	0.721	0.219	1.41732e-82	0	MTA1
704	9.06138e-87	0.0794328	0.787	0.258	1.53056e-82	0	CWF19L2
705	1.01773e-86	0.087616	0.847	0.311	1.71905e-82	0	DPY19L4
706	1.0201e-86	-0.00330444	0.531	0.109	1.72305e-82	0	HJURP
707	1.04033e-86	0.165974	0.874	0.317	1.75722e-82	0	ZNF277
708	1.05109e-86	0.124788	0.828	0.295	1.7754e-82	0	SLC25A17
709	1.06584e-86	0.198627	0.938	0.374	1.80031e-82	0	MELTF
710	1.06786e-86	0.0824152	0.884	0.317	1.80372e-82	0	NR2C2
711	1.15201e-86	0.0820912	0.767	0.248	1.94587e-82	0	PRKACB
712	1.25862e-86	0.0890339	0.781	0.262	2.12593e-82	0	NEK9
713	1.30855e-86	-0.0037465	0.535	0.111	2.21027e-82	0	CDK1
714	1.43582e-86	0.127911	0.903	0.336	2.42525e-82	0	PGS1
715	1.45988e-86	0.171493	0.44	0.082	2.46589e-82	0	SPSB4
716	1.52164e-86	0.201003	0.847	0.299	2.5702e-82	0	SUGCT
717	1.52637e-86	0.182343	0.783	0.267	2.57819e-82	0	SETDB1
718	1.60252e-86	0.126208	0.913	0.358	2.70681e-82	0	AGPS
719	1.78235e-86	0.103798	0.702	0.204	3.01056e-82	0	ZNF280C
720	1.97578e-86	0.190777	0.822	0.282	3.33729e-82	0	ETV5
721	2.61426e-86	0.0795189	0.68	0.2	4.41574e-82	0	DNAJA3
722	2.77759e-86	0.0958439	0.756	0.247	4.69164e-82	0	ZNF141
723	2.78262e-86	0.0815649	0.68	0.195	4.70012e-82	0	UEVLD
724	2.91062e-86	-0.0189782	0.665	0.191	4.91634e-82	0	DAPK2
725	2.99384e-86	0.310523	0.874	0.322	5.0569e-82	0	BTBD11
726	3.26633e-86	0.0699555	0.671	0.194	5.51716e-82	0	SP4
727	3.28725e-86	0.138278	0.855	0.304	5.55249e-82	0	NARS2
728	3.68745e-86	0.0404763	0.785	0.263	6.22848e-82	0	SUPT16H
729	4.08286e-86	0.220407	0.64	0.185	6.89635e-82	0	GREB1L
730	4.1068e-86	0.151874	0.895	0.334	6.93679e-82	0	SIN3A
731	4.11398e-86	0.155006	0.922	0.348	6.94893e-82	0	ATM
732	4.48449e-86	0.217825	0.969	0.396	7.57475e-82	0	GTF2IRD1
733	4.52507e-86	0.104251	0.876	0.307	7.6433e-82	0	NAIP
734	4.9589e-86	0.0916005	0.797	0.268	8.37608e-82	0	MRPL48
735	5.01079e-86	0.0323591	0.713	0.217	8.46373e-82	0	NDC1
736	5.19358e-86	0.130629	0.82	0.28	8.77247e-82	0	EPS15L1
737	5.61293e-86	0.16466	0.705	0.218	9.48081e-82	0	ZDHHC14
738	6.52768e-86	0.0877243	0.855	0.298	1.10259e-81	0	NUP88
739	6.56925e-86	0.0490559	0.698	0.203	1.10961e-81	0	ANO5
740	6.88576e-86	0.166952	0.921	0.36	1.16307e-81	0	RNGTT
741	6.90732e-86	0.146825	0.924	0.357	1.16672e-81	0	DGCR2
742	7.13374e-86	0.0635316	0.727	0.222	1.20496e-81	0	GALM
743	7.37087e-86	0.0269206	0.612	0.161	1.24501e-81	0	PGP
744	7.75468e-86	0.122854	0.874	0.325	1.30984e-81	0	SMPD4
745	7.81226e-86	0.135523	0.461	0.094	1.31957e-81	0	AP000944.5
746	7.86981e-86	0.226656	0.971	0.413	1.32929e-81	0	NUP214
747	8.13871e-86	0.084512	0.8	0.263	1.37471e-81	0	PSMD5
748	8.17623e-86	0.0966048	0.886	0.332	1.38105e-81	0	ACAD9
749	8.21187e-86	0.101276	0.738	0.233	1.38707e-81	0	ACSF3
750	8.37785e-86	0.144486	0.7	0.217	1.4151e-81	0	LAMA1
751	8.40329e-86	0.0317931	0.795	0.266	1.4194e-81	0	RMDN1
752	9.58798e-86	0.147875	0.901	0.346	1.61951e-81	0	CSTF3
753	9.61459e-86	0.147735	0.729	0.234	1.624e-81	0	SCN8A
754	1.05821e-85	0.142352	0.911	0.343	1.78742e-81	0	NMNAT3
755	1.07973e-85	0.0792127	0.777	0.259	1.82378e-81	0	EDC3
756	1.11284e-85	0.0847921	0.517	0.117	1.8797e-81	0	LRRCC1
757	1.17981e-85	0.110404	0.89	0.326	1.99281e-81	0	DCAF10
758	1.22955e-85	0.162676	0.781	0.261	2.07683e-81	0	PRKD2
759	1.33858e-85	0.137893	0.725	0.236	2.261e-81	0	KREMEN1
760	1.46804e-85	0.14809	0.393	0.065	2.47967e-81	0	OMD
761	1.48694e-85	0.101062	0.607	0.163	2.51158e-81	0	DMPK
762	1.54793e-85	0.085943	0.843	0.289	2.61462e-81	0	FBXW4
763	1.57326e-85	0.0515182	0.895	0.318	2.6574e-81	0	MAFG
764	1.735e-85	0.109158	0.909	0.365	2.93059e-81	0	VOPP1
765	1.78996e-85	0.0747496	0.866	0.301	3.02342e-81	0	COX10
766	1.80807e-85	0.0714634	0.795	0.269	3.05401e-81	0	TP53
767	1.83604e-85	0.0206893	0.61	0.161	3.10126e-81	0	CA13
768	1.88202e-85	0.106104	0.82	0.281	3.17893e-81	0	EYA3
769	1.98141e-85	0.149362	0.903	0.346	3.34681e-81	0	C2CD5
770	2.02369e-85	0.17483	0.891	0.335	3.41821e-81	0	DNM1
771	2.08652e-85	0.114825	0.878	0.326	3.52434e-81	0	RIMKLB
772	2.1084e-85	0.0655196	0.802	0.268	3.56129e-81	0	SIK2
773	2.41764e-85	0.129581	0.723	0.228	4.08363e-81	0	ZNF251
774	2.60849e-85	0.115335	0.671	0.197	4.406e-81	0	ZNF721
775	2.85533e-85	0.0955475	0.909	0.352	4.82294e-81	0	CWC27
776	2.91839e-85	0.0534908	0.824	0.284	4.92945e-81	0	IPO11
777	3.02597e-85	0.222371	0.973	0.401	5.11117e-81	0	EEFSEC
778	3.09328e-85	0.39171	0.983	0.455	5.22486e-81	0	PRKCA
779	3.12706e-85	0.153204	0.936	0.362	5.28193e-81	0	VKORC1L1
780	3.30261e-85	0.398203	0.99	0.452	5.57844e-81	0	DOCK1
781	3.40032e-85	0.0879596	0.853	0.308	5.74348e-81	0	SLC4A7
782	3.56093e-85	0.11776	0.744	0.235	6.01477e-81	0	RGS20
783	3.79509e-85	0.0510778	0.746	0.24	6.41028e-81	0	ANKRD46
784	4.42157e-85	0.201633	0.715	0.224	7.46847e-81	0	STXBP6
785	5.01972e-85	0.129346	0.661	0.19	8.4788e-81	0	AC015813.2
786	5.94358e-85	0.0795311	0.719	0.223	1.00393e-80	0	TJAP1
787	6.02717e-85	0.0850218	0.845	0.301	1.01805e-80	0	ANKS6
788	6.13278e-85	0.207061	0.979	0.425	1.03589e-80	0	NFIC
789	6.48651e-85	0.109564	0.64	0.183	1.09564e-80	0	MLH1
790	7.61892e-85	0.110208	0.806	0.276	1.28691e-80	0	SCAP
791	7.90385e-85	0.157727	0.707	0.226	1.33504e-80	0	PIEZO1
792	8.53987e-85	0.0233224	0.733	0.218	1.44247e-80	0	DBF4
793	8.64693e-85	0.105403	0.349	0.047	1.46055e-80	0	MNS1
794	9.04603e-85	0.13123	0.886	0.333	1.52797e-80	0	DENND6A
795	9.05947e-85	0.138156	0.665	0.196	1.53023e-80	0	ARNTL2
796	9.66752e-85	0.0633639	0.833	0.288	1.63294e-80	0	PARP4
797	1.03185e-84	0.0831536	0.845	0.295	1.7429e-80	0	FSD1L
798	1.055e-84	0.119207	0.667	0.2	1.78201e-80	0	EXOG
799	1.06658e-84	0.187983	0.911	0.351	1.80157e-80	0	UCK2
800	1.11062e-84	0.0896757	0.682	0.203	1.87595e-80	0	UNKL
801	1.13817e-84	0.146553	0.975	0.411	1.92248e-80	0	TRAPPC9
802	1.19237e-84	0.124314	0.855	0.31	2.01404e-80	0	LIMD1
803	1.23857e-84	0.0316069	0.766	0.254	2.09207e-80	0	DUT
804	1.44031e-84	0.0814109	0.647	0.182	2.43283e-80	0	FOXRED1
805	1.45057e-84	0.103942	0.76	0.253	2.45015e-80	0	MED24
806	1.50129e-84	0.162165	0.638	0.183	2.53584e-80	0	MTCL1
807	1.59617e-84	0.150636	0.89	0.337	2.69609e-80	0	LDAH
808	1.69759e-84	0.208722	0.971	0.4	2.8674e-80	0	EIF2AK2
809	1.9631e-84	0.19387	0.88	0.327	3.31587e-80	0	FAR2
810	1.98146e-84	0.0928268	0.533	0.126	3.34689e-80	0	CCHCR1
811	2.00606e-84	0.139318	0.733	0.234	3.38844e-80	0	TTL
812	2.02019e-84	0.131114	0.872	0.321	3.4123e-80	0	GNA12
813	2.08092e-84	0.0942624	0.932	0.36	3.51488e-80	0	GPATCH2
814	2.26466e-84	0.111896	0.271	0.022	3.82524e-80	0	DYRK4
815	2.3153e-84	0.0933281	0.835	0.298	3.91077e-80	0	ZMYND11
816	2.43273e-84	0.108454	0.787	0.268	4.10912e-80	0	UPF3A
817	2.439e-84	0.164771	0.857	0.314	4.11972e-80	0	DENND4B
818	2.60744e-84	0.0627634	0.812	0.271	4.40424e-80	0	COQ4
819	2.79689e-84	0.0628551	0.942	0.372	4.72422e-80	0	ACTL6A
820	2.87596e-84	0.0360494	0.667	0.194	4.85778e-80	0	ZNF678
821	2.9469e-84	0.0710508	0.777	0.258	4.97761e-80	0	CMC1
822	2.96919e-84	0.163703	0.717	0.227	5.01525e-80	0	C16orf74
823	3.06228e-84	0.0991286	0.355	0.05	5.1725e-80	0	AUNIP
824	3.67112e-84	0.167297	0.812	0.276	6.20088e-80	0	SCGB2B2
825	3.77442e-84	0.110287	0.839	0.302	6.37537e-80	0	ZDHHC2
826	3.83079e-84	0.0124882	0.705	0.212	6.47059e-80	0	RNF34
827	4.11325e-84	0.0145447	0.845	0.302	6.94769e-80	0	EPHX1
828	4.25034e-84	0.129853	0.773	0.261	7.17925e-80	0	LRP4
829	4.79614e-84	0.0808411	0.622	0.174	8.10117e-80	0	PIDD1
830	4.80242e-84	0.173979	0.934	0.371	8.11177e-80	0	CLASP2
831	4.94878e-84	0.0565983	0.636	0.178	8.35899e-80	0	CEP131
832	5.03542e-84	0.0638092	0.82	0.289	8.50532e-80	0	TRAF3IP1
833	5.04172e-84	0.220363	0.988	0.438	8.51598e-80	0	SCAPER
834	5.64946e-84	0.0988714	0.75	0.248	9.54251e-80	0	ERCC3
835	5.92481e-84	0.157384	0.731	0.238	1.00076e-79	0	EDRF1
836	6.23106e-84	0.261156	0.76	0.257	1.05249e-79	0	DYNC1I1
837	6.40866e-84	0.073058	0.731	0.227	1.08249e-79	0	EIF2B3
838	7.65228e-84	0.0743973	0.855	0.3	1.29255e-79	0	TSEN54
839	8.65332e-84	0.155793	0.888	0.326	1.46163e-79	0	MINK1
840	9.20613e-84	0.139769	0.756	0.242	1.55501e-79	0	MICU3
841	9.37343e-84	0.000666218	0.798	0.268	1.58327e-79	0	NOP56
842	9.85383e-84	0.20342	0.671	0.205	1.66441e-79	0	ANKS1B
843	9.9355e-84	0.0342306	0.618	0.167	1.67821e-79	0	CCDC34
844	1.04546e-83	0.099565	0.572	0.148	1.76588e-79	0	PARP2
845	1.06126e-83	0.109321	0.783	0.261	1.79257e-79	0	PRMT7
846	1.08168e-83	0.10781	0.711	0.218	1.82706e-79	0	SLC35E2B
847	1.21835e-83	0.0739802	0.907	0.354	2.05791e-79	0	PTPN11
848	1.25591e-83	0.104312	0.488	0.107	2.12136e-79	0	AKAP7
849	1.31625e-83	0.16623	0.874	0.331	2.22328e-79	0	TLE1
850	1.50471e-83	0.0613648	0.622	0.171	2.54161e-79	0	ITGAE
851	1.54047e-83	0.142006	0.841	0.298	2.60201e-79	0	UACA
852	1.58379e-83	0.0746629	0.769	0.256	2.67518e-79	0	DPP9
853	1.63829e-83	0.0511956	0.483	0.097	2.76723e-79	0	KIF2C
854	1.75709e-83	0.148752	0.647	0.187	2.9679e-79	0	HSCB
855	2.06735e-83	0.0584332	0.773	0.253	3.49197e-79	0	ZMYM1
856	2.11196e-83	0.151458	0.833	0.295	3.56732e-79	0	RAB11FIP3
857	2.3516e-83	0.130283	0.899	0.341	3.97209e-79	0	INPP4A
858	2.41379e-83	0.146851	0.814	0.284	4.07713e-79	0	CRMP1
859	2.44689e-83	0.187683	0.895	0.338	4.13304e-79	0	ELOVL6
860	2.50293e-83	0.0753376	0.694	0.213	4.2277e-79	0	WIPF3
861	2.60253e-83	0.0922868	0.738	0.239	4.39593e-79	0	PCSK7
862	2.65598e-83	0.146936	0.884	0.339	4.48622e-79	0	UMAD1
863	2.66506e-83	0.0598364	0.874	0.312	4.50155e-79	0	MROH1
864	2.77926e-83	0.144468	0.725	0.232	4.69445e-79	0	ELMOD3
865	2.81882e-83	0.0983053	0.49	0.108	4.76128e-79	0	SLC25A19
866	2.92389e-83	0.0394863	0.686	0.207	4.93874e-79	0	PDE3B
867	3.23009e-83	0.0995603	0.773	0.261	5.45594e-79	0	NUP133
868	3.74825e-83	0.114681	0.74	0.242	6.33118e-79	0	HNF4G
869	3.91102e-83	0.0702057	0.818	0.277	6.6061e-79	0	MTFR1
870	3.9278e-83	0.141621	0.82	0.294	6.63444e-79	0	ASCC2
871	4.50947e-83	-0.080256	0.736	0.229	7.61694e-79	0	TCOF1
872	4.60919e-83	0.119521	0.824	0.291	7.78539e-79	0	PEX26
873	4.7318e-83	0.0932788	0.595	0.162	7.99249e-79	0	C12orf4
874	4.73746e-83	0.100869	0.919	0.356	8.00204e-79	0	ST7
875	4.78641e-83	0.157422	0.82	0.292	8.08472e-79	0	MAU2
876	4.90884e-83	0.333581	0.979	0.425	8.29153e-79	0	TENM4
877	4.94814e-83	0.04918	0.841	0.295	8.3579e-79	0	NAE1
878	4.95595e-83	0.0123975	0.874	0.326	8.3711e-79	0	BCOR
879	5.30689e-83	0.0496861	0.766	0.254	8.96387e-79	0	SIRT5
880	5.52243e-83	0.132997	0.913	0.357	9.32794e-79	0	SAP30BP
881	5.5372e-83	0.10725	0.727	0.228	9.35288e-79	0	NIT2
882	6.08261e-83	0.131145	0.926	0.359	1.02741e-78	0	PIGN
883	6.11776e-83	0.114476	0.61	0.171	1.03335e-78	0	CHPT1
884	6.52525e-83	-0.00160682	0.901	0.327	1.10218e-78	0	PIGX
885	7.0248e-83	0.0815961	0.76	0.259	1.18656e-78	0	UTP4
886	7.19003e-83	0.168793	0.603	0.168	1.21447e-78	0	PALD1
887	7.53467e-83	0.0766492	0.748	0.242	1.27268e-78	0	ZC3H4
888	7.61656e-83	0.0102213	0.886	0.329	1.28651e-78	0	RAP1GDS1
889	7.70604e-83	0.0557254	0.762	0.253	1.30163e-78	0	ZNF121
890	7.86956e-83	0.0852189	0.599	0.159	1.32925e-78	0	CEP57L1
891	8.60615e-83	-0.014724	0.766	0.254	1.45367e-78	0	CIAO1
892	8.84317e-83	0.121443	0.868	0.313	1.4937e-78	0	KIAA0355
893	9.35188e-83	0.0423235	0.568	0.145	1.57963e-78	0	MOB3B
894	9.35217e-83	0.011185	0.857	0.3	1.57967e-78	0	TEX2
895	1.06607e-82	0.113795	0.911	0.348	1.80069e-78	0	UQCC1
896	1.08048e-82	0.142516	0.785	0.269	1.82505e-78	0	EFL1
897	1.08983e-82	0.00996911	0.762	0.256	1.84083e-78	0	UGT8
898	1.11123e-82	0.0683819	0.89	0.34	1.87698e-78	0	PBRM1
899	1.23071e-82	0.141243	0.756	0.245	2.0788e-78	0	KCTD13
900	1.38789e-82	0.00191646	0.756	0.244	2.34428e-78	0	CYBC1
901	1.41204e-82	0.0886631	0.68	0.204	2.38508e-78	0	CHEK2
902	1.41427e-82	0.0360425	0.862	0.313	2.38884e-78	0	SNX24
903	1.41581e-82	0.109985	0.87	0.327	2.39144e-78	0	USP31
904	1.4759e-82	0.111339	0.397	0.067	2.49294e-78	0	ASPN
905	1.48016e-82	0.0865437	0.651	0.19	2.50013e-78	0	GTF2H3
906	1.64043e-82	0.270946	0.967	0.414	2.77085e-78	0	SCMH1
907	1.7062e-82	0.0539402	0.859	0.305	2.88195e-78	0	TTC21B
908	1.71667e-82	-0.0126654	0.855	0.309	2.89963e-78	0	COL7A1
909	1.92788e-82	0.157028	0.917	0.356	3.25639e-78	0	DHX57
910	2.02309e-82	0.111844	0.928	0.361	3.4172e-78	0	BCL2L13
911	2.06291e-82	0.135275	0.802	0.28	3.48446e-78	0	FBXO31
912	2.13945e-82	0.041692	0.857	0.311	3.61374e-78	0	POLR1A
913	2.24062e-82	0.11066	0.711	0.218	3.78462e-78	0	IQCH
914	2.34291e-82	-0.0246296	0.69	0.21	3.95741e-78	0	KIRREL1
915	2.34656e-82	0.133447	0.814	0.289	3.96358e-78	0	CEP83
916	2.36161e-82	0.0819408	0.69	0.202	3.98899e-78	0	TUBD1
917	2.44065e-82	0.0978704	0.888	0.321	4.1225e-78	0	DLG5
918	2.44579e-82	0.00152584	0.671	0.201	4.13118e-78	0	UQCC2
919	2.89861e-82	0.0815677	0.734	0.239	4.89605e-78	0	STEAP2
920	3.27489e-82	0.121817	0.903	0.356	5.53162e-78	0	FARSB
921	3.58148e-82	0.0845653	0.651	0.193	6.04948e-78	0	PLSCR1
922	3.59466e-82	0.0381766	0.874	0.321	6.07175e-78	0	AC087721.2
923	3.82276e-82	0.0852112	0.719	0.231	6.45703e-78	0	MRPS25
924	3.87408e-82	0.223314	0.913	0.367	6.54371e-78	0	EXOC6
925	3.90157e-82	0.104113	0.61	0.167	6.59014e-78	0	SLC25A27
926	4.07945e-82	0.259441	0.983	0.443	6.8906e-78	0	DROSHA
927	4.17799e-82	0.101562	0.818	0.292	7.05704e-78	0	UBAC2
928	4.35713e-82	0.0546916	0.812	0.276	7.35964e-78	0	DHX35
929	4.36337e-82	0.154952	0.748	0.248	7.37016e-78	0	NUDT19
930	4.43554e-82	0.158051	0.913	0.348	7.49207e-78	0	ANKH
931	4.90539e-82	0.139107	0.884	0.331	8.28569e-78	0	SSH1
932	4.94036e-82	0.119831	0.907	0.35	8.34476e-78	0	ADGRA3
933	5.00314e-82	0.0801512	0.707	0.215	8.45081e-78	0	ZNF587
934	5.03988e-82	0.131126	0.837	0.298	8.51287e-78	0	TTC39C
935	5.28283e-82	0.0600555	0.849	0.317	8.92323e-78	0	PPP5C
936	5.44251e-82	0.137435	0.829	0.292	9.19294e-78	0	TPD52L1
937	5.54535e-82	0.144967	0.878	0.329	9.36665e-78	0	NIPSNAP2
938	5.60326e-82	0.0837642	0.915	0.346	9.46446e-78	0	PMM2
939	5.77055e-82	0.131205	0.905	0.335	9.74704e-78	0	CACNA2D1
940	6.21763e-82	0.240131	0.552	0.142	1.05022e-77	0	NKAIN3
941	6.29955e-82	0.183461	0.967	0.4	1.06406e-77	0	TNK2
942	6.53174e-82	0.161086	0.93	0.363	1.10328e-77	0	PRPSAP1
943	6.66963e-82	0.12453	0.919	0.35	1.12657e-77	0	FAM120B
944	7.04092e-82	0.102631	0.855	0.315	1.18928e-77	0	SNX8
945	7.45008e-82	-0.0308753	0.831	0.295	1.25839e-77	0	LNPEP
946	7.7266e-82	0.271365	0.969	0.422	1.3051e-77	0	E2F3
947	7.97338e-82	0.122099	0.707	0.227	1.34678e-77	0	VPS37A
948	9.1677e-82	0.125668	0.686	0.212	1.54852e-77	0	IQCK
949	9.31521e-82	0.0837307	0.744	0.245	1.57343e-77	0	FGFR1OP
950	9.4201e-82	0.0752645	0.847	0.301	1.59115e-77	0	ZNF512
951	9.63215e-82	0.116526	0.94	0.364	1.62697e-77	0	NSUN3
952	1.01966e-81	0.209107	0.952	0.373	1.72231e-77	0	ATXN7L1
953	1.03002e-81	0.121995	0.878	0.319	1.73981e-77	0	EHHADH
954	1.03015e-81	-0.00572444	0.808	0.287	1.74002e-77	0	CBX5
955	1.04467e-81	0.0472513	0.68	0.209	1.76456e-77	0	SLC25A43
956	1.11461e-81	0.0957401	0.705	0.222	1.88268e-77	0	OXNAD1
957	1.14037e-81	0.131694	0.703	0.221	1.92619e-77	0	SETD4
958	1.17855e-81	0.17342	0.969	0.406	1.99069e-77	0	PDE7A
959	1.30047e-81	0.135626	0.936	0.371	2.19662e-77	0	PTPN3
960	1.49218e-81	0.123182	0.547	0.139	2.52044e-77	0	TOP3B
961	1.55532e-81	0.0612338	0.781	0.271	2.62709e-77	0	DOT1L
962	1.57092e-81	0.167269	0.957	0.389	2.65344e-77	0	EIPR1
963	1.58239e-81	0.149872	0.882	0.322	2.67281e-77	0	BCKDHB
964	1.69964e-81	0.119968	0.609	0.166	2.87087e-77	0	NAPEPLD
965	1.71875e-81	0.122189	0.756	0.252	2.90314e-77	0	ITGB3BP
966	1.83598e-81	0.07501	0.924	0.376	3.10116e-77	0	STON2
967	1.98603e-81	0.0558982	0.75	0.246	3.3546e-77	0	KAT2A
968	2.01756e-81	0.177815	0.928	0.384	3.40786e-77	0	RETREG3
969	2.02711e-81	0.108996	0.742	0.24	3.42399e-77	0	GGT7
970	2.05547e-81	0.116098	0.839	0.308	3.47189e-77	0	EEF2K
971	2.06963e-81	0.0432909	0.76	0.253	3.4958e-77	0	FUT8
972	2.14953e-81	0.0555315	0.707	0.222	3.63077e-77	0	RMDN3
973	2.24752e-81	0.0787034	0.692	0.212	3.79629e-77	0	BCAT2
974	2.25956e-81	0.180295	0.886	0.326	3.81662e-77	0	BORCS5
975	2.43014e-81	0.0868777	0.587	0.16	4.10474e-77	0	TTLL7
976	2.44067e-81	0.134799	0.847	0.304	4.12254e-77	0	MED14
977	2.49771e-81	0.139167	0.934	0.377	4.21888e-77	0	STIM1
978	2.59818e-81	0.0984782	0.93	0.376	4.38859e-77	0	CCDC137
979	2.61361e-81	0.118235	0.829	0.296	4.41465e-77	0	PCCA
980	2.6146e-81	0.0623475	0.725	0.23	4.41631e-77	0	PRR12
981	2.68309e-81	0.114618	0.849	0.314	4.532e-77	0	SLC30A9
982	2.6972e-81	0.129374	0.909	0.347	4.55584e-77	0	GGA3
983	2.73231e-81	0.142881	0.804	0.279	4.61515e-77	0	CDH8
984	2.82218e-81	0.0521265	0.702	0.216	4.76694e-77	0	SH2B1
985	2.84602e-81	0.240454	0.942	0.384	4.80722e-77	0	SETBP1
986	3.13389e-81	0.192963	0.919	0.364	5.29346e-77	0	METTL16
987	3.16167e-81	0.114496	0.882	0.331	5.34038e-77	0	ABR
988	3.18192e-81	0.296792	0.831	0.309	5.37459e-77	0	EYS
989	3.21016e-81	0.057272	0.769	0.257	5.42227e-77	0	SLC30A5
990	3.21457e-81	0.0407986	0.705	0.219	5.42973e-77	0	CRACR2A
991	3.31502e-81	0.0858092	0.849	0.311	5.5994e-77	0	TRAPPC10
992	3.32039e-81	0.0842286	0.789	0.272	5.60846e-77	0	FAM185A
993	3.36765e-81	0.0516904	0.89	0.333	5.68829e-77	0	DNAJC1
994	3.40568e-81	0.106169	0.793	0.277	5.75254e-77	0	COG4
995	3.69123e-81	0.0577435	0.713	0.228	6.23486e-77	0	DCAF17
996	3.80097e-81	0.129251	0.775	0.264	6.42022e-77	0	RABEP2
997	3.8476e-81	0.0730563	0.428	0.08	6.49898e-77	0	CRYGS
998	3.96929e-81	0.109231	0.764	0.258	6.70453e-77	0	PEX1
999	4.32024e-81	0.15182	0.919	0.363	7.29731e-77	0	TMEM181
1000	4.64688e-81	0.0703777	0.798	0.279	7.84905e-77	0	SPECC1
1001	5.27772e-81	0.112245	0.818	0.295	8.91459e-77	0	CHD1L
1002	5.35228e-81	0.0991904	0.802	0.284	9.04054e-77	0	FBXO28
1003	6.3729e-81	0.139387	0.857	0.326	1.07645e-76	0	ZFX
1004	6.45273e-81	0.213713	0.909	0.356	1.08993e-76	0	SLC35F3
1005	6.49336e-81	-0.0373504	0.783	0.262	1.09679e-76	0	POLD2
1006	7.60134e-81	0.195022	0.897	0.343	1.28394e-76	0	C1QTNF3-AMACR
1007	7.73116e-81	0.0259133	0.574	0.148	1.30587e-76	0	RAD1
1008	7.88249e-81	0.117489	0.785	0.275	1.33143e-76	0	NRXN3
1009	7.93074e-81	0.14991	0.928	0.382	1.33958e-76	0	SRSF10
1010	8.81293e-81	0.0606643	0.597	0.158	1.48859e-76	0	ARAP3
1011	8.99111e-81	0.0705752	0.647	0.189	1.51869e-76	0	FASTK
1012	9.53175e-81	0.236364	0.959	0.405	1.61001e-76	0	DGLUCY
1013	9.93003e-81	0.0995583	0.298	0.032	1.67728e-76	0	RIBC2
1014	1.03949e-80	0.165191	0.835	0.296	1.75581e-76	0	EYA2
1015	1.05629e-80	0.121073	0.922	0.376	1.78419e-76	0	TRIM37
1016	1.0713e-80	0.152999	0.913	0.357	1.80953e-76	0	OSBPL3
1017	1.08771e-80	0.0988658	0.862	0.318	1.83725e-76	0	USP48
1018	1.10396e-80	0.0749182	0.808	0.285	1.86471e-76	0	PPP1R10
1019	1.10888e-80	0.0903408	0.924	0.372	1.87302e-76	0	LYRM4
1020	1.14545e-80	0.0752563	0.806	0.286	1.93479e-76	0	SRFBP1
1021	1.24524e-80	0.246791	0.955	0.399	2.10333e-76	0	SLC12A8
1022	1.38093e-80	0.139995	0.907	0.355	2.33253e-76	0	NFX1
1023	1.4737e-80	0.0815652	0.922	0.356	2.48923e-76	0	TIMM23B
1024	1.52901e-80	0.155173	0.913	0.354	2.58266e-76	0	PTPRS
1025	1.5381e-80	0.0709454	0.866	0.314	2.598e-76	0	RUFY1
1026	1.55347e-80	0.169001	0.946	0.381	2.62397e-76	0	TOM1L1
1027	1.59914e-80	0.0652049	0.736	0.237	2.70111e-76	0	NHLRC2
1028	1.60653e-80	-0.0131014	0.849	0.29	2.71359e-76	0	RANGAP1
1029	1.6534e-80	0.0816285	0.736	0.241	2.79275e-76	0	CAPS2
1030	1.71789e-80	0.118319	0.963	0.405	2.90169e-76	0	TCF20
1031	1.7376e-80	0.0681724	0.777	0.268	2.93499e-76	0	NIPAL2
1032	1.77176e-80	0.106617	0.727	0.242	2.99268e-76	0	WDR25
1033	1.80707e-80	0.11435	0.725	0.233	3.05232e-76	0	USP49
1034	1.86487e-80	0.161984	0.926	0.363	3.14996e-76	0	INTS2
1035	1.89332e-80	0.158124	0.915	0.365	3.19801e-76	0	PBX3
1036	1.95128e-80	0.0875449	0.93	0.356	3.29591e-76	0	HS6ST2
1037	1.96709e-80	0.0169399	0.847	0.318	3.32261e-76	0	STK24
1038	2.06732e-80	0.187484	0.924	0.361	3.49191e-76	0	DIP2C
1039	2.13459e-80	0.166092	0.921	0.35	3.60554e-76	0	SYT14
1040	2.16249e-80	0.116453	0.899	0.346	3.65267e-76	0	ATG7
1041	2.29064e-80	0.041614	0.729	0.236	3.86912e-76	0	BCL7C
1042	2.40565e-80	-0.0258855	0.758	0.254	4.06339e-76	0	NUP188
1043	2.42268e-80	0.025364	0.874	0.331	4.09214e-76	0	ANO6
1044	2.44688e-80	0.189828	0.605	0.171	4.13302e-76	0	MDGA2
1045	2.47241e-80	0.0549199	0.738	0.236	4.17615e-76	0	HSBP1L1
1046	2.52878e-80	0.0932172	0.847	0.308	4.27136e-76	0	DDX52
1047	2.76436e-80	0.151228	0.94	0.382	4.66928e-76	0	CEP290
1048	2.95787e-80	0.140157	0.88	0.342	4.99613e-76	0	NT5DC1
1049	3.14351e-80	0.156887	0.665	0.209	5.3097e-76	0	CPNE2
1050	3.23293e-80	0.0672687	0.703	0.228	5.46074e-76	0	ZC3H12C
1051	3.37651e-80	0.08436	0.767	0.259	5.70327e-76	0	EIF4ENIF1
1052	3.41044e-80	0.136312	0.853	0.318	5.76058e-76	0	LTBP1
1053	3.51792e-80	0.0441988	0.56	0.138	5.94212e-76	0	RACGAP1
1054	3.60254e-80	0.0366408	0.8	0.275	6.08505e-76	0	TRIM27
1055	3.70622e-80	0.16205	0.703	0.225	6.26018e-76	0	AATK
1056	3.79323e-80	0.0830534	0.967	0.418	6.40714e-76	0	RABL6
1057	3.81331e-80	0.0606395	0.766	0.252	6.44105e-76	0	C1RL
1058	3.87757e-80	0.108036	0.857	0.318	6.5496e-76	0	IBTK
1059	3.92853e-80	0.0617222	0.81	0.288	6.63568e-76	0	ALS2
1060	4.76264e-80	0.143834	0.876	0.339	8.04458e-76	0	TBC1D14
1061	4.85477e-80	0.103914	0.698	0.224	8.2002e-76	0	PSMA3
1062	4.97511e-80	0.067322	0.676	0.212	8.40345e-76	0	ZYG11B
1063	5.17092e-80	0.045704	0.859	0.312	8.73421e-76	0	WDR5
1064	5.3986e-80	0.0121573	0.601	0.166	9.11877e-76	0	STAT1
1065	5.88997e-80	0.116989	0.829	0.303	9.94874e-76	0	BRF1
1066	5.9154e-80	0.0822096	0.698	0.229	9.99171e-76	0	SNX10
1067	5.95041e-80	0.133	0.816	0.305	1.00508e-75	0	IP6K1
1068	5.9996e-80	0.0413548	0.829	0.303	1.01339e-75	0	TMEM108
1069	6.54064e-80	0.142568	0.824	0.293	1.10478e-75	0	SLC25A37
1070	6.64393e-80	0.0687667	0.909	0.353	1.12223e-75	0	IREB2
1071	6.72021e-80	0.0833926	0.734	0.243	1.13511e-75	0	MTERF3
1072	6.80603e-80	0.11254	0.645	0.192	1.14961e-75	0	ZNF567
1073	8.35003e-80	0.081133	0.581	0.16	1.4104e-75	0	FUT10
1074	9.58937e-80	0.0893167	0.756	0.245	1.61974e-75	0	FIGN
1075	9.74326e-80	0.126977	0.775	0.262	1.64573e-75	0	EGF
1076	9.79259e-80	0.134385	0.764	0.267	1.65407e-75	0	TSC2
1077	9.88521e-80	0.0633834	0.886	0.341	1.66971e-75	0	NASP
1078	1.02469e-79	0.121558	0.934	0.377	1.7308e-75	0	ASH2L
1079	1.04997e-79	0.122654	0.56	0.143	1.77351e-75	0	ASTN1
1080	1.05471e-79	0.0986731	0.682	0.205	1.78151e-75	0	OSGEP
1081	1.08227e-79	0.107698	0.661	0.197	1.82806e-75	0	ODF2
1082	1.09186e-79	0.0465425	0.862	0.317	1.84427e-75	0	ZC3H8
1083	1.10735e-79	0.162351	0.864	0.32	1.87042e-75	0	KIAA0556
1084	1.11612e-79	0.0597599	0.899	0.334	1.88524e-75	0	SGMS1
1085	1.15113e-79	0.0972915	0.682	0.21	1.94437e-75	0	PKNOX1
1086	1.20332e-79	0.149647	0.552	0.146	2.03253e-75	0	KSR2
1087	1.24528e-79	0.0902227	0.707	0.226	2.1034e-75	0	FAM92A
1088	1.24734e-79	0.0285332	0.901	0.346	2.10688e-75	0	CCSER2
1089	1.29836e-79	0.0859452	0.684	0.211	2.19305e-75	0	SLC38A6
1090	1.33576e-79	0.0931503	0.764	0.259	2.25623e-75	0	PSPH
1091	1.37468e-79	0.113109	0.682	0.21	2.32197e-75	0	RUSC2
1092	1.38456e-79	0.0605864	0.812	0.28	2.33866e-75	0	IDE
1093	1.40653e-79	0.110325	0.862	0.328	2.37577e-75	0	RBBP7
1094	1.4159e-79	0.25493	0.973	0.421	2.39159e-75	0	SEC14L1
1095	1.4251e-79	0.179088	0.831	0.312	2.40714e-75	0	SEL1L3
1096	1.45561e-79	0.0859385	0.717	0.232	2.45868e-75	0	RMND5B
1097	1.5818e-79	0.116117	0.789	0.273	2.67181e-75	0	FKTN
1098	1.60364e-79	0.0652902	0.62	0.174	2.70871e-75	0	PC
1099	1.6457e-79	0.0525521	0.905	0.354	2.77975e-75	0	MFSD14B
1100	1.65048e-79	0.109492	0.829	0.311	2.78783e-75	0	NPNT
1101	1.66041e-79	0.0826531	0.566	0.153	2.8046e-75	0	GUSB
1102	1.7164e-79	0.1371	0.849	0.306	2.89916e-75	0	MZF1
1103	1.74376e-79	0.10794	0.64	0.195	2.94538e-75	0	CROT
1104	1.76189e-79	0.156456	0.93	0.365	2.976e-75	0	MRPS27
1105	1.9038e-79	0.0701305	0.824	0.29	3.21571e-75	0	DAB2IP
1106	1.95156e-79	0.189225	0.609	0.175	3.29637e-75	0	ARNT2
1107	2.1262e-79	0.10676	0.576	0.152	3.59137e-75	0	TMEM243
1108	2.16506e-79	0.0793544	0.826	0.289	3.65701e-75	0	ANKAR
1109	2.23051e-79	0.112134	0.624	0.181	3.76755e-75	0	IFT52
1110	2.27392e-79	0.0691206	0.855	0.316	3.84087e-75	0	UMPS
1111	2.424e-79	0.138721	0.351	0.053	4.09437e-75	0	HUNK
1112	2.4438e-79	0.0808399	0.721	0.239	4.12783e-75	0	INIP
1113	2.4594e-79	-0.0262207	0.814	0.293	4.15417e-75	0	TCAF1
1114	2.51338e-79	0.144937	0.734	0.252	4.24536e-75	0	TRIP4
1115	2.52101e-79	0.0209602	0.756	0.253	4.25824e-75	0	WWC3
1116	2.56479e-79	0.0999933	0.921	0.365	4.33219e-75	0	THUMPD2
1117	2.63672e-79	0.0768273	0.721	0.235	4.45369e-75	0	CDK5RAP3
1118	2.69564e-79	0.0769357	0.514	0.12	4.5532e-75	0	ZNF215
1119	2.82559e-79	0.129309	0.603	0.173	4.7727e-75	0	SLC16A10
1120	2.90487e-79	0.055607	0.715	0.228	4.90662e-75	0	IFT122
1121	2.9972e-79	0.0654703	0.769	0.26	5.06257e-75	0	FAM169A
1122	3.34495e-79	0.128614	0.537	0.134	5.64995e-75	0	KCNK2
1123	3.45238e-79	0.0842245	0.731	0.24	5.83142e-75	0	DPY19L2
1124	3.45411e-79	0.0835115	0.818	0.291	5.83434e-75	0	DGKH
1125	3.5137e-79	0.0581197	0.901	0.347	5.93499e-75	0	ADPGK
1126	3.57877e-79	0.075895	0.826	0.29	6.0449e-75	0	SLC49A4
1127	3.58145e-79	-0.0851288	0.556	0.129	6.04942e-75	0	ARHGAP11A
1128	3.60939e-79	0.112576	0.57	0.15	6.09662e-75	0	NPHP4
1129	4.00751e-79	0.106352	0.653	0.194	6.76909e-75	0	ATAT1
1130	4.17602e-79	0.0334926	0.593	0.162	7.05372e-75	0	C1orf35
1131	5.46991e-79	0.0528329	0.87	0.325	9.23923e-75	0	NEDD4
1132	5.70141e-79	0.0857608	0.597	0.166	9.63025e-75	0	DOP1B
1133	5.81514e-79	0.0801374	0.738	0.253	9.82235e-75	0	CCNB1IP1
1134	5.84339e-79	0.118342	0.76	0.264	9.87007e-75	0	DDX55
1135	5.90105e-79	0.133409	0.921	0.356	9.96746e-75	0	ZNF618
1136	5.93293e-79	0.161326	0.922	0.372	1.00213e-74	0	SYMPK
1137	6.35427e-79	0.20002	0.963	0.4	1.0733e-74	0	CMTM4
1138	6.43464e-79	0.0843548	0.789	0.277	1.08687e-74	0	FBXO46
1139	6.48269e-79	0.126645	0.826	0.289	1.09499e-74	0	WDR72
1140	6.70843e-79	-0.0286552	0.727	0.228	1.13312e-74	0	NFU1
1141	7.259e-79	0.11368	0.835	0.301	1.22612e-74	0	TMEM267
1142	7.5711e-79	0.0734169	0.893	0.334	1.27883e-74	0	STS
1143	7.86385e-79	-0.0271978	0.864	0.311	1.32828e-74	0	NCK2
1144	8.01158e-79	0.116869	0.703	0.217	1.35324e-74	0	TTLL11
1145	8.26219e-79	0.175508	0.909	0.363	1.39557e-74	0	ZCCHC14
1146	8.31359e-79	0.0777829	0.399	0.071	1.40425e-74	0	ZNF273
1147	8.66831e-79	0.0739237	0.727	0.239	1.46416e-74	0	MAN2C1
1148	9.09694e-79	0.11707	0.661	0.204	1.53656e-74	0	GRB14
1149	9.23176e-79	0.0685958	0.837	0.306	1.55934e-74	0	ENOPH1
1150	9.51693e-79	0.189916	0.802	0.287	1.60751e-74	0	CECR2
1151	9.70644e-79	0.252586	0.99	0.424	1.63952e-74	0	MED27
1152	1.00335e-78	0.115745	0.69	0.21	1.69475e-74	0	INPP5A
1153	1.01239e-78	0.316808	0.979	0.435	1.71003e-74	0	GBF1
1154	1.01617e-78	0.0304935	0.771	0.259	1.71642e-74	0	FBRSL1
1155	1.02574e-78	0.106113	0.859	0.313	1.73257e-74	0	PCBD2
1156	1.03818e-78	0.0840944	0.839	0.3	1.75359e-74	0	PDPK1
1157	1.07248e-78	0.265189	0.961	0.418	1.81153e-74	0	DAP3
1158	1.07863e-78	0.159008	0.95	0.377	1.82192e-74	0	UBR1
1159	1.08333e-78	0.0555813	0.653	0.194	1.82985e-74	0	GNB5
1160	1.0861e-78	0.00210067	0.736	0.239	1.83454e-74	0	NBDY
1161	1.08805e-78	0.136553	0.905	0.342	1.83782e-74	0	GUCY1A1
1162	1.08954e-78	0.0820774	0.512	0.125	1.84034e-74	0	PRPS2
1163	1.17117e-78	0.23087	0.729	0.243	1.97822e-74	0	STXBP5L
1164	1.21193e-78	0.0708593	0.734	0.244	2.04707e-74	0	LCMT1
1165	1.21758e-78	0.0532658	0.773	0.266	2.05661e-74	0	ZBTB8OS
1166	1.25848e-78	0.0946413	0.793	0.275	2.1257e-74	0	KLHL42
1167	1.26902e-78	0.0730345	0.847	0.312	2.1435e-74	0	CEP63
1168	1.37923e-78	0.0653229	0.779	0.271	2.32965e-74	0	TBC1D8
1169	1.39108e-78	0.0693541	0.705	0.231	2.34968e-74	0	PPAT
1170	1.42753e-78	0.129252	0.667	0.205	2.41124e-74	0	METAP1D
1171	1.48698e-78	0.13438	0.599	0.167	2.51166e-74	0	AC073610.2
1172	1.50647e-78	0.253002	0.975	0.416	2.54458e-74	0	ZXDC
1173	1.59009e-78	0.0947976	0.75	0.252	2.68581e-74	0	TRAPPC13
1174	1.63898e-78	0.157369	0.886	0.33	2.7684e-74	0	NADSYN1
1175	1.78294e-78	0.181053	0.946	0.399	3.01156e-74	0	KIF21A
1176	1.79889e-78	0.0488454	0.771	0.272	3.03851e-74	0	TMX3
1177	1.90313e-78	0.100217	0.386	0.066	3.21457e-74	0	CCNE2
1178	1.95717e-78	0.107061	0.756	0.253	3.30586e-74	0	FAM114A1
1179	1.99791e-78	0.11748	0.688	0.22	3.37468e-74	0	GKAP1
1180	2.14419e-78	0.0428789	0.748	0.253	3.62175e-74	0	ARMC1
1181	2.15126e-78	0.104635	0.76	0.25	3.6337e-74	0	ACAD10
1182	2.28861e-78	0.0780696	0.57	0.15	3.8657e-74	0	ABCB9
1183	2.35801e-78	0.0574081	0.775	0.262	3.98292e-74	0	ZHX3
1184	2.40086e-78	0.025633	0.56	0.146	4.05528e-74	0	TNS3
1185	2.47664e-78	0.114801	0.752	0.255	4.1833e-74	0	USP4
1186	2.47766e-78	0.0584066	0.764	0.254	4.18501e-74	0	HHAT
1187	2.6421e-78	0.120567	0.886	0.344	4.46277e-74	0	TRAP1
1188	2.67628e-78	0.102492	0.779	0.262	4.52051e-74	0	ITFG2
1189	2.77256e-78	0.0799162	0.705	0.225	4.68313e-74	0	ABCC10
1190	3.23732e-78	0.0817095	0.785	0.271	5.46815e-74	0	MICU2
1191	3.59379e-78	0.250888	0.975	0.424	6.07027e-74	0	MFSD11
1192	3.65872e-78	0.0812305	0.843	0.321	6.17994e-74	0	CHD8
1193	3.75465e-78	0.0556248	0.589	0.163	6.34197e-74	0	KIF3C
1194	3.89739e-78	0.0792363	0.851	0.313	6.58308e-74	0	PACS2
1195	3.90702e-78	0.0870756	0.676	0.211	6.59935e-74	0	ZBTB40
1196	4.37143e-78	0.104893	0.715	0.237	7.38378e-74	0	KCNQ1
1197	4.46707e-78	0.154558	0.789	0.275	7.54532e-74	0	PROS1
1198	4.61607e-78	0.130927	0.897	0.355	7.79701e-74	0	TMEM259
1199	4.66116e-78	0.0771034	0.64	0.191	7.87317e-74	0	NPAT
1200	4.89549e-78	0.0714031	0.62	0.178	8.26897e-74	0	GATD1
1201	5.25243e-78	0.0624666	0.748	0.253	8.87188e-74	0	ANGEL2
1202	5.41937e-78	0.0883374	0.742	0.255	9.15385e-74	0	TSPAN9
1203	5.52354e-78	0.0705538	0.597	0.17	9.32981e-74	0	B3GLCT
1204	5.59448e-78	0.0371773	0.851	0.305	9.44964e-74	0	APLF
1205	6.10485e-78	0.0866286	0.672	0.201	1.03117e-73	0	B9D1
1206	6.13321e-78	0.0437202	0.777	0.272	1.03596e-73	0	E2F6
1207	6.37609e-78	0.0868924	0.857	0.325	1.07698e-73	0	NPC1
1208	6.40044e-78	0.0605557	0.643	0.192	1.0811e-73	0	NEK4
1209	6.44208e-78	0.128042	0.849	0.305	1.08813e-73	0	SUSD4
1210	6.50202e-78	0.108491	0.694	0.221	1.09826e-73	0	PRDM5
1211	6.59858e-78	0.0925772	0.634	0.191	1.11457e-73	0	TTC26
1212	6.68296e-78	0.0865542	0.86	0.322	1.12882e-73	0	TMEM94
1213	6.99414e-78	0.0982011	0.93	0.362	1.18138e-73	0	PITPNB
1214	7.15856e-78	0.0252641	0.669	0.208	1.20915e-73	0	LRCH1
1215	7.69764e-78	-0.0276321	0.723	0.232	1.30021e-73	0	CSNK1G2
1216	7.73385e-78	0.0727655	0.903	0.36	1.30633e-73	0	RALY
1217	7.78557e-78	0.158522	0.866	0.321	1.31506e-73	0	ZNF586
1218	7.92426e-78	0.0330424	0.729	0.242	1.33849e-73	0	ATP11C
1219	7.9399e-78	0.194978	0.924	0.377	1.34113e-73	0	HIBADH
1220	7.97692e-78	0.0547903	0.905	0.349	1.34738e-73	0	SGK3
1221	7.98317e-78	0.128997	0.959	0.387	1.34844e-73	0	CLEC16A
1222	7.9949e-78	0.138033	0.874	0.337	1.35042e-73	0	ZNF518A
1223	8.39742e-78	0.148724	0.56	0.154	1.41841e-73	0	HECW2
1224	9.16972e-78	0.0568972	0.87	0.321	1.54886e-73	0	ADD2
1225	9.46821e-78	0.0483064	0.849	0.312	1.59927e-73	0	ZC3H18
1226	9.59855e-78	0.126728	0.89	0.333	1.62129e-73	0	ANKRD6
1227	1.01956e-77	0.0651832	0.657	0.204	1.72213e-73	0	SDHAF3
1228	1.08932e-77	0.111657	0.864	0.328	1.83997e-73	0	MCCC2
1229	1.09403e-77	0.180787	0.917	0.387	1.84793e-73	0	CAMK1D
1230	1.18069e-77	0.195741	0.955	0.389	1.9943e-73	0	L3MBTL4
1231	1.18082e-77	0.10658	0.926	0.366	1.99453e-73	0	HIPK2
1232	1.24318e-77	0.0820953	0.849	0.314	2.09985e-73	0	STX6
1233	1.25149e-77	0.0879148	0.934	0.376	2.1139e-73	0	TAF2
1234	1.25876e-77	0.126976	0.857	0.311	2.12617e-73	0	GGA1
1235	1.34187e-77	0.153613	0.95	0.384	2.26655e-73	0	XRRA1
1236	1.37936e-77	0.0635454	0.831	0.299	2.32988e-73	0	GK5
1237	1.45988e-77	0.0369626	0.8	0.274	2.46588e-73	0	PIGF
1238	1.60065e-77	0.126209	0.891	0.335	2.70366e-73	0	NACC2
1239	1.60424e-77	0.100069	0.729	0.244	2.70972e-73	0	BCL11B
1240	1.64573e-77	0.107558	0.762	0.26	2.7798e-73	0	SCML2
1241	1.74025e-77	0.00894557	0.769	0.268	2.93946e-73	0	TGFBR1
1242	1.78414e-77	0.115588	0.593	0.171	3.01359e-73	0	MCEE
1243	1.78986e-77	0.0596415	0.622	0.187	3.02325e-73	0	C4orf19
1244	1.84483e-77	0.168202	0.948	0.399	3.1161e-73	0	STIM2
1245	1.99438e-77	0.161937	0.872	0.323	3.36871e-73	0	ABCC3
1246	2.01838e-77	0.0466184	0.667	0.206	3.40925e-73	0	NCOA5
1247	2.17294e-77	0.175661	0.919	0.361	3.67031e-73	0	PUDP
1248	2.22427e-77	0.0600815	0.626	0.184	3.75702e-73	0	NEU3
1249	2.35539e-77	0.0739974	0.554	0.144	3.97849e-73	0	RELL1
1250	2.41499e-77	0.00084152	0.872	0.327	4.07917e-73	0	PCF11
1251	2.42147e-77	0.0825924	0.607	0.174	4.0901e-73	0	MPV17
1252	2.52901e-77	0.0641814	0.657	0.2	4.27176e-73	0	ANKRD36B
1253	2.53721e-77	-0.0131401	0.705	0.23	4.28561e-73	0	RFX2
1254	2.78331e-77	0.182566	0.95	0.401	4.70128e-73	0	ARID1A
1255	2.89743e-77	0.0100594	0.843	0.309	4.89406e-73	0	ARFIP1
1256	3.0595e-77	0.284645	0.965	0.453	5.1678e-73	0	GALNT13
1257	3.16958e-77	0.140088	0.583	0.162	5.35374e-73	0	RHPN1
1258	3.20497e-77	0.0352782	0.738	0.246	5.41351e-73	0	ZC4H2
1259	3.54567e-77	0.0510789	0.698	0.229	5.989e-73	0	SENP1
1260	3.61798e-77	0.041339	0.94	0.387	6.11113e-73	0	RFC1
1261	3.72746e-77	0.0480868	0.81	0.284	6.29605e-73	0	BTBD2
1262	3.92615e-77	0.112858	0.626	0.186	6.63166e-73	0	PXYLP1
1263	4.46439e-77	0.123176	0.915	0.373	7.54081e-73	0	SEPTIN11
1264	4.52009e-77	0.0295682	0.659	0.203	7.63488e-73	0	COBL
1265	4.60915e-77	0.0994904	0.616	0.178	7.78532e-73	0	MSRA
1266	4.62562e-77	-0.0209293	0.692	0.216	7.81313e-73	0	STXBP5
1267	4.64052e-77	0.231234	0.959	0.402	7.8383e-73	0	APPL2
1268	4.90173e-77	0.0559123	0.938	0.379	8.27952e-73	0	OCIAD1
1269	5.04196e-77	0.223368	0.953	0.389	8.51637e-73	0	KIAA1671
1270	5.08124e-77	0.052127	0.746	0.258	8.58273e-73	0	FBH1
1271	5.09599e-77	0.28268	0.657	0.211	8.60764e-73	0	AF241726.2
1272	5.23973e-77	0.268369	0.973	0.427	8.85042e-73	0	SHANK2
1273	5.31072e-77	0.0490804	0.915	0.355	8.97034e-73	0	XPO4
1274	5.43468e-77	0.0835501	0.657	0.207	9.17971e-73	0	MEGF8
1275	5.49442e-77	0.0899717	0.874	0.345	9.28063e-73	0	NETO2
1276	5.61643e-77	0.0664666	0.357	0.057	9.4867e-73	0	CCDC15
1277	5.64057e-77	0.0532326	0.862	0.327	9.52749e-73	0	GDI2
1278	5.82058e-77	0.16969	0.564	0.155	9.83154e-73	0	NOVA1
1279	5.83222e-77	0.0337361	0.395	0.07	9.85121e-73	0	PLCL2
1280	5.8419e-77	0.0471258	0.766	0.258	9.86756e-73	0	CACHD1
1281	5.89266e-77	0.144545	0.953	0.392	9.9533e-73	0	PNPT1
1282	5.94478e-77	0.0297488	0.738	0.246	1.00413e-72	0	GTF3C5
1283	5.95541e-77	0.131649	0.845	0.321	1.00593e-72	0	DENND5B
1284	6.00916e-77	0.115093	0.926	0.377	1.01501e-72	0	ADIPOR2
1285	6.15119e-77	0.0139325	0.806	0.28	1.039e-72	0	SLC10A7
1286	6.1781e-77	0.0710512	0.612	0.175	1.04354e-72	0	AC005670.2
1287	6.81548e-77	0.160735	0.938	0.366	1.1512e-72	0	NUBPL
1288	6.93986e-77	0.0627978	0.864	0.327	1.17221e-72	0	TATDN1
1289	7.21737e-77	0.0621654	0.62	0.179	1.21909e-72	0	TANGO2
1290	7.46099e-77	0.0709318	0.81	0.287	1.26024e-72	0	SLC23A2
1291	7.50993e-77	-0.000328229	0.831	0.297	1.2685e-72	0	RPRD1B
1292	7.57323e-77	0.0140806	0.703	0.223	1.27919e-72	0	GCLM
1293	7.89834e-77	0.07141	0.893	0.341	1.33411e-72	0	MAPK14
1294	9.33824e-77	0.0939282	0.603	0.175	1.57732e-72	0	MICALL2
1295	9.76242e-77	0.0595247	0.864	0.329	1.64897e-72	0	USP39
1296	9.78536e-77	0.177142	0.818	0.297	1.65285e-72	0	KATNAL2
1297	9.89918e-77	0.118377	0.851	0.315	1.67207e-72	0	VPS50
1298	1.06143e-76	0.0745954	0.566	0.152	1.79287e-72	0	AGAP4
1299	1.06475e-76	0.0611284	0.812	0.295	1.79847e-72	0	GPATCH2L
1300	1.18867e-76	0.0350021	0.595	0.168	2.00778e-72	0	ST3GAL6
1301	1.27071e-76	0.0169719	0.864	0.336	2.14636e-72	0	DNM2
1302	1.34214e-76	0.037071	0.82	0.298	2.26701e-72	0	NDUFV1
1303	1.37267e-76	0.0504026	0.496	0.118	2.31858e-72	0	PPIH
1304	1.39033e-76	0.133044	0.913	0.353	2.3484e-72	0	SFSWAP
1305	1.41535e-76	0.0927782	0.876	0.327	2.39066e-72	0	EPC2
1306	1.4414e-76	0.178528	0.977	0.428	2.43467e-72	0	PARN
1307	1.44872e-76	-0.0137271	0.795	0.283	2.44703e-72	0	NELFB
1308	1.46679e-76	0.0879192	0.893	0.338	2.47755e-72	0	ATG4B
1309	1.49363e-76	0.078943	0.663	0.205	2.5229e-72	0	RPGR
1310	1.6106e-76	0.13279	0.833	0.309	2.72046e-72	0	DYNC2H1
1311	1.66164e-76	0.0826704	0.878	0.336	2.80668e-72	0	RUBCN
1312	1.66676e-76	0.0461216	0.632	0.186	2.81532e-72	0	TDP1
1313	1.68853e-76	0.0896461	0.833	0.308	2.85209e-72	0	NCBP3
1314	1.78982e-76	0.0326911	0.494	0.113	3.02319e-72	0	SPDL1
1315	1.95588e-76	0.03129	0.866	0.321	3.30367e-72	0	ZNF507
1316	1.96559e-76	0.00767331	0.791	0.277	3.32008e-72	0	BCL2L1
1317	1.9778e-76	0.00735015	0.467	0.099	3.3407e-72	0	INCENP
1318	2.00136e-76	0.0597919	0.713	0.241	3.3805e-72	0	OPHN1
1319	2.01244e-76	0.0726937	0.841	0.316	3.39922e-72	0	AGAP3
1320	2.0282e-76	0.141003	0.932	0.378	3.42584e-72	0	UBE4B
1321	2.0714e-76	0.0880645	0.533	0.136	3.4988e-72	0	CNKSR2
1322	2.10579e-76	0.0314319	0.829	0.299	3.5569e-72	0	BTBD1
1323	2.16528e-76	0.0567678	0.787	0.286	3.65738e-72	0	RBX1
1324	2.19836e-76	0.159832	0.942	0.403	3.71324e-72	0	AK3
1325	2.24139e-76	0.184671	0.99	0.43	3.78593e-72	0	ECT2
1326	2.32055e-76	0.132815	0.748	0.258	3.91964e-72	0	ABCC4
1327	2.40245e-76	0.126032	0.764	0.26	4.05797e-72	0	TMCO4
1328	2.5139e-76	0.145679	0.777	0.281	4.24623e-72	0	GTPBP10
1329	2.68456e-76	0.0131966	0.669	0.206	4.5345e-72	0	WDR4
1330	2.74416e-76	0.196533	0.95	0.399	4.63515e-72	0	TRAF3
1331	2.98203e-76	0.202081	0.804	0.301	5.03695e-72	0	RGS12
1332	2.9926e-76	0.16118	0.779	0.271	5.0548e-72	0	PPIP5K1
1333	3.08604e-76	0.0960691	0.915	0.356	5.21263e-72	0	RALGAPB
1334	3.15601e-76	0.149812	0.81	0.293	5.33082e-72	0	MAP3K3
1335	3.30756e-76	0.0860088	0.829	0.313	5.5868e-72	0	HDGFL3
1336	3.31987e-76	0.0861508	0.828	0.306	5.60759e-72	0	TRIM33
1337	3.38904e-76	0.118123	0.876	0.324	5.72442e-72	0	STK38L
1338	3.55094e-76	0.012944	0.837	0.316	5.99789e-72	0	NF2
1339	3.58265e-76	0.0786068	0.847	0.318	6.05145e-72	0	JPH1
1340	3.65914e-76	0.0428717	0.837	0.313	6.18065e-72	0	APBB2
1341	3.76117e-76	0.0431672	0.748	0.25	6.35299e-72	0	PPIP5K2
1342	3.79657e-76	0.0283123	0.746	0.246	6.41278e-72	0	MAP3K21
1343	3.9012e-76	0.0589678	0.591	0.163	6.58952e-72	0	FAM110B
1344	3.90577e-76	0.26469	0.983	0.454	6.59724e-72	0	NAP1L4
1345	3.9111e-76	0.0913444	0.903	0.363	6.60625e-72	0	ZC3H14
1346	3.94528e-76	0.088238	0.789	0.278	6.66396e-72	0	ZC3H7B
1347	4.06733e-76	0.00943695	0.862	0.319	6.87012e-72	0	TTC7A
1348	4.07727e-76	0.0404332	0.767	0.273	6.88691e-72	0	ZFAND1
1349	4.12912e-76	0.140188	0.55	0.149	6.97449e-72	0	ESR2
1350	4.16142e-76	0.0851879	0.893	0.345	7.02906e-72	0	CBR4
1351	4.4073e-76	0.165105	0.851	0.321	7.44437e-72	0	RANBP10
1352	4.44514e-76	0.0500803	0.787	0.277	7.50829e-72	0	QTRT2
1353	4.46837e-76	0.117621	0.907	0.358	7.54753e-72	0	HACD3
1354	4.47334e-76	0.0983218	0.746	0.259	7.55591e-72	0	ZNF692
1355	4.60585e-76	0.0420616	0.607	0.18	7.77974e-72	0	EMC3
1356	4.61672e-76	0.0618236	0.545	0.149	7.7981e-72	0	EVC2
1357	4.71167e-76	0.012468	0.715	0.234	7.95849e-72	0	CLCN2
1358	4.77821e-76	0.0892285	0.638	0.188	8.07087e-72	0	ASAP3
1359	5.13489e-76	0.146794	0.919	0.376	8.67334e-72	0	APPBP2
1360	5.44502e-76	0.102813	0.506	0.123	9.19719e-72	0	SPINDOC
1361	5.44667e-76	0.0680103	0.703	0.234	9.19998e-72	0	THOC5
1362	5.66623e-76	0.0728569	0.824	0.306	9.57083e-72	0	PTRH2
1363	5.91606e-76	0.137307	0.758	0.262	9.99281e-72	0	EXD3
1364	6.09791e-76	0.135954	0.583	0.164	1.03e-71	0	CA8
1365	6.562e-76	0.0320635	0.804	0.292	1.10839e-71	0	COPG2
1366	6.68618e-76	0.135433	0.424	0.087	1.12936e-71	0	CACNB2
1367	6.68884e-76	0.0929541	0.897	0.356	1.12981e-71	0	UHRF2
1368	6.72775e-76	0.03161	0.818	0.3	1.13638e-71	0	PACRGL
1369	6.87531e-76	0.230933	0.975	0.419	1.16131e-71	0	RABEP1
1370	7.01879e-76	0.153661	0.913	0.354	1.18554e-71	0	DHX34
1371	7.57754e-76	0.0672163	0.669	0.205	1.27992e-71	0	POLR3B
1372	7.77975e-76	0.0804359	0.909	0.357	1.31408e-71	0	ZER1
1373	7.83123e-76	0.0860636	0.686	0.228	1.32277e-71	0	NOL9
1374	7.92046e-76	0.0887839	0.554	0.149	1.33784e-71	0	ZNF611
1375	7.94661e-76	0.109591	0.891	0.358	1.34226e-71	0	PRMT3
1376	7.94741e-76	0.0235008	0.547	0.143	1.3424e-71	0	DNAJC9
1377	8.08213e-76	0.0661684	0.953	0.398	1.36515e-71	0	VTI1A
1378	8.33977e-76	0.0724113	0.481	0.111	1.40867e-71	0	RFC2
1379	8.57342e-76	0.0789876	0.727	0.246	1.44814e-71	0	MREG
1380	8.58249e-76	0.153308	0.953	0.394	1.44967e-71	0	MLLT6
1381	8.89494e-76	0.00687682	0.711	0.22	1.50244e-71	0	KIAA0586
1382	9.03985e-76	0.0583471	0.766	0.271	1.52692e-71	0	OSBPL11
1383	9.13543e-76	0.00388846	0.672	0.211	1.54307e-71	0	MDFIC
1384	9.16763e-76	0.0416149	0.798	0.284	1.5485e-71	0	PTCHD1
1385	9.30012e-76	-0.0241545	0.676	0.213	1.57088e-71	0	DOCK5
1386	9.46192e-76	0.0578342	0.698	0.224	1.59821e-71	0	DPH7
1387	9.46975e-76	0.115741	0.589	0.171	1.59953e-71	0	ULK3
1388	1.06141e-75	0.106417	0.767	0.266	1.79283e-71	0	LATS1
1389	1.064e-75	0.108136	0.841	0.319	1.79719e-71	0	ARHGEF11
1390	1.09053e-75	0.0612527	0.55	0.147	1.84202e-71	0	LRRC20
1391	1.15959e-75	0.0298581	0.791	0.275	1.95867e-71	0	IVD
1392	1.21686e-75	0.116812	0.686	0.226	2.0554e-71	0	H2AFY2
1393	1.25021e-75	0.0921609	0.494	0.12	2.11173e-71	0	NSMCE4A
1394	1.25075e-75	0.0460856	0.806	0.294	2.11265e-71	0	RAPH1
1395	1.26017e-75	0.0445012	0.535	0.144	2.12855e-71	0	ACACB
1396	1.32946e-75	0.122104	0.785	0.278	2.24559e-71	0	SLC12A9
1397	1.46088e-75	0.14253	0.837	0.313	2.46757e-71	0	TBC1D16
1398	1.52793e-75	0.165094	0.864	0.324	2.58083e-71	0	FASTKD1
1399	1.57597e-75	0.251038	0.971	0.422	2.66197e-71	0	COMMD1
1400	1.6327e-75	0.158096	0.959	0.418	2.7578e-71	0	STOX2
1401	1.64825e-75	-0.00335722	0.736	0.249	2.78406e-71	0	RRP7A
1402	1.65737e-75	0.145912	0.899	0.347	2.79947e-71	0	TACC2
1403	1.72876e-75	0.055946	0.545	0.148	2.92005e-71	0	ZNF623
1404	1.74994e-75	0.0646318	0.672	0.208	2.95582e-71	0	LAMB1
1405	1.76289e-75	0.0621051	0.707	0.237	2.97771e-71	0	FAM219A
1406	1.81729e-75	0.113719	0.57	0.155	3.06958e-71	0	TIAM1
1407	1.85556e-75	0.0893936	0.742	0.252	3.13422e-71	0	ANO10
1408	1.8782e-75	0.0604654	0.698	0.225	3.17246e-71	0	C12orf75
1409	1.88785e-75	0.109643	0.878	0.339	3.18877e-71	0	ARIH2
1410	1.89733e-75	0.0124105	0.769	0.268	3.20478e-71	0	IRF2
1411	1.93834e-75	0.0862763	0.465	0.104	3.27405e-71	0	AC092329.3
1412	1.94805e-75	0.0609995	0.781	0.282	3.29044e-71	0	SH3GL1
1413	1.98528e-75	0.0161557	0.824	0.301	3.35334e-71	0	ZNF800
1414	2.04891e-75	0.174844	0.843	0.316	3.46081e-71	0	PPP2R2C
1415	2.16977e-75	0.08725	0.804	0.287	3.66496e-71	0	ATF6B
1416	2.24122e-75	0.0797249	0.667	0.214	3.78565e-71	0	POP1
1417	2.32986e-75	0.114895	0.547	0.145	3.93536e-71	0	TAFA5
1418	2.44303e-75	-0.00388204	0.459	0.095	4.12651e-71	0	CEP55
1419	2.46676e-75	0.0567838	0.748	0.254	4.16661e-71	0	PITPNC1
1420	2.47497e-75	0.0748976	0.793	0.29	4.18047e-71	0	FBXO22
1421	2.4756e-75	0.0248976	0.717	0.233	4.18154e-71	0	AGRN
1422	2.61746e-75	0.0136545	0.57	0.16	4.42116e-71	0	GALNT12
1423	2.63586e-75	0.111003	0.698	0.236	4.45224e-71	0	ECE1
1424	2.70449e-75	0.0218359	0.775	0.269	4.56816e-71	0	ATAD1
1425	2.74395e-75	0.104232	0.545	0.148	4.63481e-71	0	NQO2
1426	2.79673e-75	0.03516	0.742	0.252	4.72396e-71	0	SNX14
1427	2.85177e-75	0.213964	0.963	0.418	4.81693e-71	0	ZNF462
1428	2.96108e-75	0.12589	0.911	0.363	5.00156e-71	0	TTBK2
1429	3.08125e-75	0.172782	0.957	0.409	5.20454e-71	0	TNRC18
1430	3.09349e-75	0.0846799	0.899	0.349	5.22521e-71	0	PLXDC2
1431	3.18457e-75	0.0846015	0.707	0.234	5.37905e-71	0	UTP20
1432	3.19814e-75	0.125607	0.95	0.384	5.40198e-71	0	TBC1D19
1433	3.27272e-75	0.100047	0.601	0.176	5.52795e-71	0	EDA
1434	3.3003e-75	0.0550957	0.839	0.317	5.57454e-71	0	AGTPBP1
1435	3.34813e-75	0.098074	0.643	0.198	5.65533e-71	0	UHRF1BP1L
1436	3.40295e-75	0.158799	0.893	0.354	5.74793e-71	0	MATR3
1437	3.42614e-75	-0.00131043	0.779	0.274	5.7871e-71	0	EIF3K
1438	3.58775e-75	0.079461	0.607	0.176	6.06007e-71	0	SAMM50
1439	3.63127e-75	0.0469155	0.818	0.305	6.13358e-71	0	RBBP4
1440	3.72723e-75	0.0802865	0.634	0.188	6.29566e-71	0	POGLUT1
1441	3.73275e-75	0.0920445	0.808	0.291	6.30498e-71	0	PTPN6
1442	3.82976e-75	0.189855	0.95	0.402	6.46885e-71	0	TRAK1
1443	3.90529e-75	0.110305	0.87	0.325	6.59643e-71	0	PITPNA
1444	4.1341e-75	0.0533478	0.783	0.282	6.98291e-71	0	SLC8A1
1445	4.63831e-75	0.0577788	0.595	0.169	7.83457e-71	0	PHKA2
1446	4.73618e-75	0.0731043	0.655	0.2	7.99988e-71	0	CAAP1
1447	5.00598e-75	0.123171	0.591	0.168	8.45561e-71	0	ADAL
1448	5.02073e-75	0.0996359	0.948	0.396	8.48052e-71	0	ABI2
1449	5.13673e-75	0.0571535	0.864	0.332	8.67645e-71	0	SMARCC2
1450	5.18066e-75	0.0994603	0.692	0.225	8.75066e-71	0	CRTC1
1451	5.22703e-75	0.0041889	0.845	0.321	8.82897e-71	0	NOL11
1452	5.26196e-75	0.0851071	0.793	0.284	8.88798e-71	0	ODF2L
1453	5.33987e-75	0.0309729	0.878	0.338	9.01957e-71	0	DIDO1
1454	5.36711e-75	0.0731162	0.643	0.198	9.06558e-71	0	KCTD2
1455	5.72964e-75	0.0634753	0.818	0.304	9.67794e-71	0	EVL
1456	5.76384e-75	0.011309	0.888	0.345	9.73571e-71	0	EFTUD2
1457	5.95208e-75	0.084029	0.785	0.272	1.00537e-70	0	GTF2H2C
1458	5.95738e-75	0.0238181	0.709	0.228	1.00626e-70	0	ELK4
1459	6.34064e-75	0.144453	0.955	0.401	1.071e-70	0	MAP3K5
1460	6.39302e-75	0.014535	0.75	0.264	1.07985e-70	0	CPSF7
1461	6.79294e-75	0.0144573	0.696	0.225	1.1474e-70	0	THSD4
1462	6.82985e-75	0.108796	0.767	0.271	1.15363e-70	0	ZNF274
1463	6.85451e-75	0.150888	0.576	0.159	1.1578e-70	0	CBR3
1464	7.02583e-75	0.0484077	0.709	0.237	1.18673e-70	0	LMBRD2
1465	7.03425e-75	0.302323	0.628	0.199	1.18815e-70	0	CALN1
1466	7.12373e-75	0.0693516	0.791	0.276	1.20327e-70	0	RNF215
1467	7.31163e-75	0.150924	0.878	0.351	1.23501e-70	0	WWP2
1468	7.33149e-75	0.0468161	0.607	0.177	1.23836e-70	0	ARL5A
1469	7.43938e-75	0.163532	0.963	0.421	1.25658e-70	0	SCD5
1470	7.54256e-75	-0.0295621	0.831	0.299	1.27401e-70	0	ACLY
1471	7.5604e-75	0.0422908	0.824	0.3	1.27703e-70	0	ZNF562
1472	8.00364e-75	0.0969827	0.94	0.383	1.35189e-70	0	TASP1
1473	8.34225e-75	0.0582081	0.802	0.295	1.40909e-70	0	TASOR
1474	8.3581e-75	-0.00225012	0.913	0.35	1.41177e-70	0	TBC1D9B
1475	8.36663e-75	0.0866804	0.641	0.193	1.41321e-70	0	SLC35E2A
1476	8.38887e-75	0.0337852	0.731	0.247	1.41696e-70	0	ARL6IP6
1477	8.38892e-75	0.0796254	0.417	0.085	1.41697e-70	0	XRCC1
1478	8.92117e-75	0.096735	0.901	0.361	1.50687e-70	0	FAF2
1479	9.10723e-75	0.0731644	0.696	0.224	1.5383e-70	0	ACAP3
1480	9.26175e-75	0.00741401	0.727	0.244	1.5644e-70	0	ZC3HAV1
1481	9.74743e-75	0.0424822	0.828	0.304	1.64644e-70	0	AP3D1
1482	1.01785e-74	0.00222309	0.729	0.237	1.71925e-70	0	SMARCAL1
1483	1.14476e-74	0.0967835	0.938	0.388	1.93362e-70	0	CKAP5
1484	1.16253e-74	0.135758	0.711	0.246	1.96363e-70	0	TMEM241
1485	1.20448e-74	0.0809242	0.905	0.344	2.03448e-70	0	ACYP2
1486	1.2333e-74	0.0498928	0.581	0.162	2.08317e-70	0	SPHK2
1487	1.25622e-74	0.0405232	0.736	0.248	2.12188e-70	0	NXPE3
1488	1.27338e-74	0.071516	0.647	0.202	2.15086e-70	0	TSTD2
1489	1.27364e-74	0.116713	0.907	0.357	2.1513e-70	0	MARK4
1490	1.27502e-74	0.0930524	0.8	0.29	2.15364e-70	0	PAK4
1491	1.31317e-74	0.0520949	0.783	0.28	2.21807e-70	0	CARHSP1
1492	1.32882e-74	0.100511	0.911	0.358	2.2445e-70	0	KIAA1549
1493	1.36151e-74	0.125015	0.676	0.215	2.29973e-70	0	EPHA7
1494	1.3727e-74	0.158602	0.928	0.384	2.31863e-70	0	SENP7
1495	1.38217e-74	0.00848667	0.64	0.192	2.33463e-70	0	POFUT1
1496	1.40164e-74	0.0998619	0.847	0.318	2.36751e-70	0	PRKX
1497	1.51314e-74	0.0530049	0.835	0.307	2.55584e-70	0	KRTCAP3
1498	1.51592e-74	0.0824419	0.638	0.194	2.56055e-70	0	TYK2
1499	1.52092e-74	0.10443	0.723	0.247	2.56898e-70	0	PPWD1
1500	1.55321e-74	0.114586	0.795	0.294	2.62353e-70	0	TULP3
1501	1.55591e-74	0.0961088	0.603	0.176	2.62809e-70	0	TTLL4
1502	1.55902e-74	0.10644	0.585	0.167	2.63334e-70	0	SPTY2D1OS
1503	1.57047e-74	0.0886164	0.81	0.294	2.65269e-70	0	PIGL
1504	1.57305e-74	0.0722852	0.899	0.351	2.65704e-70	0	AGO3
1505	1.57879e-74	-0.0231138	0.663	0.206	2.66674e-70	0	KMT5A
1506	1.65718e-74	0.108053	0.742	0.255	2.79914e-70	0	GTF2H2
1507	1.70022e-74	0.0568562	0.645	0.195	2.87183e-70	0	INTS9
1508	1.70226e-74	0.0797416	0.903	0.367	2.87529e-70	0	CRK
1509	1.75319e-74	0.0304184	0.754	0.263	2.96132e-70	0	CDC37
1510	1.88249e-74	0.0323591	0.859	0.323	3.17971e-70	0	WDR7
1511	1.89071e-74	0.23293	0.957	0.404	3.19359e-70	0	CCDC200
1512	1.89266e-74	-0.0473707	0.872	0.329	3.19689e-70	0	AP1B1
1513	2.16152e-74	0.120255	0.676	0.216	3.65103e-70	0	GABBR1
1514	2.26701e-74	-0.0150064	0.655	0.209	3.82921e-70	0	ZC3H3
1515	2.44806e-74	0.0456502	0.641	0.196	4.13503e-70	0	SLC2A13
1516	2.46899e-74	0.0184528	0.835	0.302	4.17037e-70	0	MED1
1517	2.54966e-74	0.0548015	0.483	0.115	4.30663e-70	0	ZNF180
1518	2.5767e-74	0.0309842	0.676	0.221	4.3523e-70	0	JADE3
1519	2.67296e-74	0.0301471	0.81	0.296	4.51489e-70	0	PTPN2
1520	2.67794e-74	0.124496	0.859	0.33	4.52331e-70	0	RAD52
1521	2.72624e-74	-0.0500797	0.822	0.302	4.6049e-70	0	DCP2
1522	2.72918e-74	0.0952884	0.733	0.247	4.60987e-70	0	MTMR4
1523	2.75296e-74	0.0953471	0.917	0.366	4.65002e-70	0	BMPR1A
1524	2.76133e-74	0.205425	0.932	0.386	4.66417e-70	0	TFB1M
1525	2.84124e-74	0.237054	0.969	0.43	4.79913e-70	0	SPATS2
1526	3.01872e-74	0.0472639	0.651	0.204	5.09893e-70	0	BRAT1
1527	3.03992e-74	0.210173	0.971	0.416	5.13473e-70	0	TRRAP
1528	3.07635e-74	0.145354	0.946	0.4	5.19626e-70	0	DCBLD2
1529	3.0854e-74	0.0623159	0.773	0.276	5.21155e-70	0	MAVS
1530	3.10409e-74	0.154783	0.957	0.425	5.24312e-70	0	ARL13B
1531	3.17629e-74	0.100568	0.843	0.318	5.36507e-70	0	DRG1
1532	3.18248e-74	0.0750902	0.874	0.352	5.37553e-70	0	MAN2A1
1533	3.21116e-74	0.0697762	0.859	0.31	5.42397e-70	0	SLC9A9
1534	3.24424e-74	0.0489119	0.886	0.352	5.47985e-70	0	EIF3L
1535	3.44157e-74	0.0680396	0.663	0.211	5.81316e-70	0	C19orf25
1536	3.6185e-74	0.0429659	0.88	0.35	6.112e-70	0	STAMBP
1537	3.71129e-74	0.163586	0.895	0.377	6.26873e-70	0	GSR
1538	3.74063e-74	0.0393324	0.843	0.319	6.31831e-70	0	TMEM161B
1539	3.78096e-74	0.0866702	0.643	0.2	6.38642e-70	0	AGAP6
1540	3.78443e-74	0.0994708	0.519	0.137	6.39227e-70	0	SP2
1541	4.1023e-74	0.0756932	0.74	0.259	6.9292e-70	0	VAC14
1542	4.28034e-74	0.00986076	0.591	0.173	7.22992e-70	0	ZNF142
1543	4.31433e-74	0.0831842	0.603	0.173	7.28733e-70	0	FBXO4
1544	4.47029e-74	0.130217	0.698	0.233	7.55076e-70	0	TTC39B
1545	4.53056e-74	0.0725052	0.587	0.169	7.65257e-70	0	PSKH1
1546	4.53953e-74	0.09392	0.653	0.203	7.66772e-70	0	PWWP3A
1547	4.59091e-74	0.0865272	0.818	0.304	7.75451e-70	0	FAM20B
1548	4.7799e-74	0.036795	0.752	0.256	8.07373e-70	0	TRIOBP
1549	5.03741e-74	0.104594	0.822	0.308	8.50869e-70	0	SEC22A
1550	5.07516e-74	0.378469	0.981	0.471	8.57245e-70	0	GABRG3
1551	5.08919e-74	-0.0534753	0.797	0.275	8.59616e-70	0	SLC20A1
1552	5.11577e-74	0.0287376	0.694	0.226	8.64104e-70	0	PARP9
1553	5.31115e-74	0.0431909	0.696	0.228	8.97107e-70	0	GCNT1
1554	5.36109e-74	0.117885	0.641	0.206	9.05542e-70	0	BICDL1
1555	5.51991e-74	0.104542	0.696	0.232	9.32368e-70	0	TRIM4
1556	5.57641e-74	0.126963	0.907	0.357	9.41911e-70	0	DEAF1
1557	5.625e-74	0.127349	0.926	0.372	9.50119e-70	0	FKBP10
1558	5.71324e-74	0.0336582	0.444	0.092	9.65024e-70	0	CKAP2L
1559	5.83333e-74	0.0983582	0.907	0.352	9.85308e-70	0	RNF130
1560	5.83785e-74	0.0299521	0.591	0.169	9.86071e-70	0	HIRA
1561	5.84094e-74	0.0805055	0.562	0.162	9.86593e-70	0	C1S
1562	5.88467e-74	-0.0482991	0.725	0.246	9.93979e-70	0	NBN
1563	5.95849e-74	0.158105	0.773	0.281	1.00645e-69	0	MB21D2
1564	6.43156e-74	0.0980158	0.744	0.263	1.08635e-69	0	ITGB1BP1
1565	6.44166e-74	0.0200018	0.659	0.198	1.08806e-69	0	CARD8
1566	6.48238e-74	0.0315976	0.645	0.202	1.09494e-69	0	PLS1
1567	6.57852e-74	0.0602731	0.738	0.251	1.11118e-69	0	CASTOR3
1568	6.71238e-74	0.0466727	0.614	0.187	1.13379e-69	0	TCHP
1569	6.74447e-74	0.0663709	0.275	0.03	1.13921e-69	0	GPR19
1570	7.43369e-74	0.0552231	0.913	0.36	1.25562e-69	0	CAMSAP1
1571	7.46878e-74	0.0159536	0.773	0.275	1.26155e-69	0	DPY30
1572	7.85969e-74	0.0763414	0.376	0.068	1.32758e-69	0	POLD1
1573	7.92737e-74	0.303484	0.961	0.401	1.33901e-69	0	MCF2L2
1574	8.07537e-74	0.536066	0.975	0.514	1.36401e-69	0	TMEM116
1575	8.35082e-74	0.235654	0.977	0.422	1.41054e-69	0	DGKG
1576	8.44704e-74	0.11473	0.721	0.241	1.42679e-69	0	NELL2
1577	8.47515e-74	0.0867587	0.791	0.282	1.43154e-69	0	NEK11
1578	8.97569e-74	-0.0229579	0.771	0.272	1.51608e-69	0	ANKRD44
1579	9.09189e-74	0.193384	0.953	0.4	1.53571e-69	0	ANAPC7
1580	9.48194e-74	0.366183	1	0.556	1.60159e-69	0	SPIDR
1581	9.51654e-74	0.112412	0.572	0.162	1.60744e-69	0	TCAIM
1582	9.77395e-74	0.0486906	0.595	0.174	1.65092e-69	0	ABCB8
1583	9.87026e-74	0.0522852	0.859	0.319	1.66719e-69	0	SEPTIN10
1584	1.00766e-73	0.0681697	0.773	0.271	1.70204e-69	0	SLC7A6
1585	1.03734e-73	0.0412819	0.829	0.301	1.75217e-69	0	OBSCN
1586	1.05451e-73	0.0935019	0.678	0.22	1.78118e-69	0	FAN1
1587	1.0849e-73	0.0757873	0.845	0.332	1.83251e-69	0	GHR
1588	1.11227e-73	0.114784	0.936	0.384	1.87874e-69	0	EP400
1589	1.15716e-73	0.0400966	0.818	0.305	1.95455e-69	0	XPO7
1590	1.18734e-73	0.0618502	0.777	0.269	2.00554e-69	0	ZNF717
1591	1.19535e-73	0.123657	0.953	0.389	2.01907e-69	0	CENPC
1592	1.22933e-73	0.0215037	0.69	0.226	2.07645e-69	0	MRPS9
1593	1.24058e-73	0.119944	0.75	0.255	2.09547e-69	0	AC009690.1
1594	1.24309e-73	-0.0019272	0.62	0.176	2.09969e-69	0	SRGAP2
1595	1.28335e-73	0.0709615	0.89	0.35	2.16771e-69	0	MDN1
1596	1.29254e-73	-0.00655005	0.61	0.178	2.18323e-69	0	CHID1
1597	1.34084e-73	0.169917	0.959	0.417	2.26481e-69	0	POGZ
1598	1.38404e-73	0.00783372	0.868	0.322	2.33779e-69	0	GALNT2
1599	1.48875e-73	0.0596301	0.568	0.16	2.51464e-69	0	ZNF138
1600	1.66526e-73	0.0516031	0.609	0.178	2.8128e-69	0	MBOAT7
1601	1.66966e-73	0.107753	0.773	0.283	2.82023e-69	0	CERS4
1602	1.71956e-73	0.0375894	0.721	0.241	2.90451e-69	0	CAMKK2
1603	1.82893e-73	0.210493	0.994	0.485	3.08924e-69	0	RNF168
1604	1.96459e-73	0.102983	0.86	0.332	3.31839e-69	0	YAF2
1605	2.00264e-73	0.0819057	0.672	0.212	3.38265e-69	0	TRIM65
1606	2.08726e-73	0.0768686	0.703	0.233	3.5256e-69	0	ZNF195
1607	2.24057e-73	0.11917	0.742	0.256	3.78455e-69	0	NIPSNAP1
1608	2.29633e-73	0.017309	0.785	0.276	3.87874e-69	0	KLC1
1609	2.32937e-73	0.143213	0.957	0.402	3.93453e-69	0	USP37
1610	2.34681e-73	0.0949556	0.773	0.288	3.964e-69	0	UHRF1BP1
1611	2.36587e-73	0.0725195	0.74	0.254	3.99619e-69	0	TRABD
1612	2.37042e-73	0.0556701	0.649	0.207	4.00388e-69	0	EXOSC2
1613	2.4364e-73	0.0580106	0.705	0.236	4.11532e-69	0	ARHGAP1
1614	2.57417e-73	0.0465621	0.841	0.312	4.34803e-69	0	ZFYVE9
1615	2.62004e-73	0.0414799	0.777	0.271	4.42551e-69	0	DCP1A
1616	2.63151e-73	0.0415666	0.545	0.15	4.44489e-69	0	METTL21A
1617	2.65309e-73	0.247117	0.957	0.407	4.48133e-69	0	ENOSF1
1618	2.68546e-73	0.0918448	0.797	0.288	4.53601e-69	0	MAPRE3
1619	2.70401e-73	0.110003	0.917	0.361	4.56735e-69	0	CUEDC1
1620	2.72053e-73	0.0940595	0.636	0.197	4.59525e-69	0	ZNF621
1621	2.75965e-73	0.0446103	0.785	0.283	4.66133e-69	0	RSPRY1
1622	2.87753e-73	-0.00517646	0.756	0.26	4.86044e-69	0	TRIM16L
1623	2.90619e-73	0.110399	0.81	0.298	4.90885e-69	0	METTL2B
1624	2.99981e-73	-0.0136767	0.719	0.241	5.06698e-69	0	PPM1D
1625	3.18904e-73	-0.0552701	0.837	0.32	5.38661e-69	0	TGFB1
1626	3.38751e-73	0.108397	0.684	0.223	5.72185e-69	0	GRAMD1C
1627	3.48346e-73	0.0299626	0.835	0.31	5.88391e-69	0	PPP6C
1628	3.55551e-73	-0.00269029	0.922	0.369	6.00562e-69	0	MYH10
1629	3.62019e-73	0.124918	0.81	0.311	6.11487e-69	0	QRICH1
1630	3.6543e-73	0.133069	0.744	0.257	6.17248e-69	0	PPM1H
1631	3.65451e-73	0.30224	0.888	0.364	6.17283e-69	0	PLA2R1
1632	3.71214e-73	0.0932719	0.806	0.291	6.27018e-69	0	SUSD6
1633	3.71221e-73	0.1346	0.967	0.411	6.27029e-69	0	SESTD1
1634	3.76482e-73	0.0364001	0.816	0.31	6.35916e-69	0	LRP12
1635	3.95128e-73	0.0471072	0.56	0.156	6.6741e-69	0	GK
1636	3.9569e-73	0.0362114	0.824	0.3	6.68359e-69	0	TOGARAM1
1637	4.00972e-73	0.0951253	0.727	0.253	6.77282e-69	0	POLB
1638	4.21082e-73	0.126674	0.758	0.273	7.11249e-69	0	RABEPK
1639	4.21694e-73	0.059882	0.895	0.343	7.12284e-69	0	WDR20
1640	4.35666e-73	0.279147	0.913	0.378	7.35884e-69	0	HMGA2
1641	4.41768e-73	0.0123573	0.715	0.237	7.4619e-69	0	NOS1AP
1642	4.73155e-73	0.0408302	0.731	0.248	7.99205e-69	0	NIPA2
1643	4.84456e-73	-0.022253	0.756	0.254	8.18295e-69	0	PHRF1
1644	4.96672e-73	0.0461063	0.791	0.291	8.38928e-69	0	PLEKHM3
1645	5.08669e-73	-0.0297961	0.81	0.299	8.59192e-69	0	FBXW2
1646	5.10942e-73	0.149432	0.934	0.389	8.63033e-69	0	NFATC3
1647	5.37569e-73	0.0710803	0.63	0.198	9.08008e-69	0	HEATR3
1648	5.39436e-73	-0.00619468	0.407	0.08	9.11161e-69	0	VEPH1
1649	5.52873e-73	0.033897	0.853	0.325	9.33857e-69	0	SRSF5
1650	5.63804e-73	0.0559574	0.566	0.16	9.52322e-69	0	FAM174B
1651	5.71221e-73	0.000669614	0.758	0.263	9.6485e-69	0	URM1
1652	6.10028e-73	0.0714482	0.835	0.318	1.0304e-68	0	WDR11
1653	6.11778e-73	0.230623	0.959	0.404	1.03335e-68	0	PIR
1654	6.21179e-73	-0.0234778	0.622	0.183	1.04923e-68	0	NBEAL2
1655	6.29035e-73	0.0892815	0.75	0.26	1.0625e-68	0	EFCAB13
1656	6.745e-73	0.115665	0.886	0.35	1.1393e-68	0	NPIPB5
1657	6.76544e-73	0.0449964	0.806	0.303	1.14275e-68	0	NCBP1
1658	6.86861e-73	0.0662946	0.698	0.235	1.16018e-68	0	TRIM25
1659	7.02485e-73	0.0810003	0.762	0.273	1.18657e-68	0	WDR37
1660	7.14436e-73	0.127155	0.62	0.193	1.20675e-68	0	KIZ
1661	7.16822e-73	0.0617107	0.828	0.31	1.21078e-68	0	PCID2
1662	7.18003e-73	0.0873809	0.839	0.315	1.21278e-68	0	MRPS5
1663	7.18407e-73	0.0538636	0.63	0.197	1.21346e-68	0	ZNF594
1664	7.21079e-73	0.0473535	0.913	0.364	1.21798e-68	0	REV3L
1665	7.26503e-73	0.0821231	0.711	0.24	1.22714e-68	0	XYLB
1666	7.35238e-73	0.104249	0.645	0.199	1.24189e-68	0	SFMBT1
1667	7.54207e-73	0.109117	0.769	0.278	1.27393e-68	0	LARP1B
1668	7.57631e-73	0.0801898	0.581	0.171	1.27971e-68	0	EMID1
1669	7.69672e-73	0.109663	0.622	0.191	1.30005e-68	0	AC027644.4
1670	8.14344e-73	-0.0232643	0.808	0.292	1.37551e-68	0	HS6ST1
1671	8.17178e-73	0.037817	0.882	0.333	1.38029e-68	0	NSMAF
1672	8.3524e-73	0.0524226	0.713	0.244	1.4108e-68	0	RBM19
1673	8.40771e-73	0.408681	0.979	0.499	1.42015e-68	0	WWOX
1674	8.4265e-73	0.136332	0.926	0.382	1.42332e-68	0	ANKRD10
1675	8.58354e-73	0.029585	0.667	0.218	1.44985e-68	0	BCAP29
1676	9.07192e-73	0.0586942	0.713	0.239	1.53234e-68	0	PGAP2
1677	9.09821e-73	-0.025329	0.624	0.191	1.53678e-68	0	EPB41L3
1678	9.28736e-73	0.0926787	0.849	0.322	1.56873e-68	0	ZNF710
1679	9.50738e-73	0.177897	0.984	0.447	1.60589e-68	0	CSPP1
1680	9.54034e-73	0.128969	0.905	0.362	1.61146e-68	0	DOCK7
1681	1.00996e-72	0.085026	0.833	0.309	1.70592e-68	0	UTP6
1682	1.02696e-72	0.0872784	0.913	0.373	1.73464e-68	0	KLHDC10
1683	1.04202e-72	0.112482	0.727	0.252	1.76008e-68	0	AC008537.1
1684	1.07218e-72	-0.0353982	0.707	0.233	1.81101e-68	0	PCMT1
1685	1.14293e-72	0.121983	0.857	0.326	1.93052e-68	0	AC058822.1
1686	1.16808e-72	0.0690774	0.884	0.334	1.973e-68	0	DUSP16
1687	1.21588e-72	0.0955791	0.744	0.258	2.05375e-68	0	PKD1
1688	1.21963e-72	0.195914	0.975	0.427	2.06008e-68	0	EMSY
1689	1.26685e-72	-0.00328119	0.86	0.327	2.13984e-68	0	ZNF827
1690	1.26762e-72	0.069022	0.579	0.164	2.14114e-68	0	ZNF839
1691	1.3217e-72	0.117289	0.684	0.228	2.23248e-68	0	RHOT2
1692	1.32357e-72	0.0564125	0.847	0.327	2.23565e-68	0	PPP1R12B
1693	1.57119e-72	0.04672	0.527	0.14	2.6539e-68	0	ERI2
1694	1.576e-72	0.074114	0.769	0.267	2.66202e-68	0	URB1
1695	1.73641e-72	0.055386	0.787	0.288	2.93298e-68	0	NIPA1
1696	1.8062e-72	0.016334	0.913	0.352	3.05084e-68	0	ORC2
1697	1.82375e-72	0.0147487	0.824	0.306	3.0805e-68	0	BLMH
1698	1.82966e-72	0.138927	0.901	0.369	3.09049e-68	0	AGPAT3
1699	1.88445e-72	0.0350378	0.756	0.26	3.18303e-68	0	MTIF2
1700	1.97605e-72	0.110506	0.897	0.358	3.33774e-68	0	TASOR2
1701	1.98902e-72	0.0502915	0.63	0.197	3.35966e-68	0	ARHGEF9
1702	1.99529e-72	0.0875039	0.915	0.364	3.37024e-68	0	RPRD1A
1703	2.01524e-72	-0.124457	0.603	0.172	3.40395e-68	0	LMNB2
1704	2.06524e-72	0.0526468	0.841	0.305	3.4884e-68	0	HMBOX1
1705	2.06941e-72	-0.251123	0.68	0.195	3.49545e-68	0	CENPE
1706	2.13028e-72	0.0602346	0.626	0.192	3.59825e-68	0	ABCA2
1707	2.21737e-72	0.0930709	0.711	0.238	3.74536e-68	0	HIVEP3
1708	2.24402e-72	-0.0107035	0.736	0.261	3.79038e-68	0	LSM8
1709	2.24854e-72	-0.0562929	0.775	0.268	3.798e-68	0	BAIAP2
1710	2.30203e-72	0.0388987	0.618	0.185	3.88836e-68	0	PRDM11
1711	2.32075e-72	0.0348012	0.756	0.264	3.91998e-68	0	ZNF302
1712	2.43902e-72	0.067483	0.618	0.187	4.11975e-68	0	TIMM44
1713	2.53737e-72	0.171586	0.971	0.42	4.28587e-68	0	KIAA0232
1714	2.58475e-72	0.0517826	0.926	0.377	4.36589e-68	0	NUMA1
1715	2.61112e-72	0.0482366	0.69	0.231	4.41044e-68	0	ECHDC1
1716	2.69848e-72	0.0555841	0.793	0.289	4.558e-68	0	SH3PXD2B
1717	2.87842e-72	0.0520273	0.682	0.226	4.86194e-68	0	PIP4K2B
1718	3.13849e-72	-0.101447	0.585	0.164	5.30122e-68	0	MCM2
1719	3.30953e-72	0.257	0.719	0.255	5.59013e-68	0	ZSWIM5
1720	3.37206e-72	0.12185	0.901	0.357	5.69575e-68	0	GON4L
1721	3.42027e-72	0.0256637	0.849	0.317	5.77718e-68	0	ATE1
1722	3.48494e-72	-0.0616299	0.671	0.216	5.88641e-68	0	SMC1A
1723	3.57689e-72	0.0519697	0.938	0.376	6.04173e-68	0	TBCK
1724	3.63901e-72	0.0597237	0.607	0.188	6.14666e-68	0	FLVCR1
1725	3.70328e-72	0.121869	0.769	0.277	6.25521e-68	0	SLCO1A2
1726	3.73893e-72	0.00056956	0.839	0.324	6.31542e-68	0	PAICS
1727	3.88483e-72	0.0999399	0.657	0.212	6.56186e-68	0	SLC25A24
1728	4.09811e-72	0.0424553	0.841	0.319	6.92211e-68	0	PDHX
1729	4.10756e-72	0.0570891	0.874	0.344	6.93808e-68	0	BRD1
1730	4.21533e-72	0.0409394	0.781	0.277	7.12011e-68	0	ATN1
1731	4.23091e-72	0.149494	0.876	0.347	7.14644e-68	0	RSRP1
1732	4.51733e-72	0.0203599	0.769	0.276	7.63022e-68	0	MBD4
1733	4.52214e-72	0.132797	0.944	0.407	7.63834e-68	0	NRF1
1734	4.53017e-72	0.0201325	0.595	0.172	7.65192e-68	0	ALDH5A1
1735	4.58357e-72	0.0359897	0.539	0.147	7.7421e-68	0	EIF4EBP2
1736	4.58868e-72	0.0501268	0.597	0.172	7.75074e-68	0	CEP44
1737	4.5898e-72	0.0843941	0.882	0.348	7.75263e-68	0	STX17
1738	4.82173e-72	0.109695	0.963	0.411	8.14439e-68	0	RPRD2
1739	4.96587e-72	0.086674	0.599	0.182	8.38784e-68	0	RGS5
1740	4.97083e-72	0.123488	0.967	0.413	8.39623e-68	0	ARMC8
1741	5.32368e-72	0.0480982	0.833	0.311	8.99222e-68	0	GRIPAP1
1742	5.40701e-72	0.0569788	0.736	0.256	9.13298e-68	0	GABRG2
1743	5.40831e-72	0.0510308	0.905	0.366	9.13517e-68	0	YTHDC2
1744	5.53553e-72	0.0311228	0.733	0.248	9.35007e-68	0	PRKRA
1745	5.55239e-72	0.00342125	0.872	0.332	9.37854e-68	0	VWA8
1746	5.63579e-72	0.0863164	0.519	0.138	9.51941e-68	0	SMCO4
1747	5.70302e-72	0.118826	0.762	0.267	9.63298e-68	0	SOCS7
1748	5.78819e-72	0.0640932	0.769	0.275	9.77682e-68	0	ZBED4
1749	5.95096e-72	0.0105118	0.878	0.346	1.00518e-67	0	PRKAA1
1750	6.07723e-72	0.0168566	0.661	0.208	1.02651e-67	0	CTCFL
1751	6.23234e-72	0.0246328	0.89	0.347	1.0527e-67	0	YLPM1
1752	6.27224e-72	0.0621091	0.826	0.302	1.05944e-67	0	KCTD1
1753	6.43877e-72	0.0741483	0.643	0.202	1.08757e-67	0	BRSK1
1754	6.4571e-72	0.0337436	0.556	0.155	1.09067e-67	0	SMIM13
1755	6.6813e-72	0.0303693	0.812	0.305	1.12854e-67	0	KLHL5
1756	7.06376e-72	0.0815263	0.703	0.24	1.19314e-67	0	ZNF337
1757	7.64724e-72	0.0178532	0.638	0.199	1.2917e-67	0	SMARCB1
1758	7.84082e-72	0.0336973	0.843	0.313	1.32439e-67	0	GAN
1759	7.96521e-72	-0.00056046	0.688	0.225	1.3454e-67	0	AKT1
1760	7.98235e-72	0.0785638	0.884	0.361	1.3483e-67	0	PACSIN2
1761	8.01587e-72	0.101569	0.791	0.292	1.35396e-67	0	RAP1GAP2
1762	8.04124e-72	0.0701286	0.519	0.136	1.35825e-67	0	RPP30
1763	8.3234e-72	0.093259	0.68	0.226	1.40591e-67	0	AFG1L
1764	8.36207e-72	0.0462049	0.8	0.3	1.41244e-67	0	ARMC9
1765	8.89944e-72	0.0467634	0.736	0.249	1.5032e-67	0	ANTXR1
1766	9.0663e-72	0.0468597	0.744	0.261	1.53139e-67	0	CIZ1
1767	9.48525e-72	0.0372453	0.731	0.258	1.60215e-67	0	PWWP2A
1768	9.72543e-72	0.0427567	0.564	0.158	1.64272e-67	0	ADGRG6
1769	9.90796e-72	0.05407	0.682	0.219	1.67355e-67	0	TSEN15
1770	1.00659e-71	0.124813	0.492	0.126	1.70023e-67	0	PROSER3
1771	1.02203e-71	0.0267108	0.845	0.319	1.72631e-67	0	TGS1
1772	1.0561e-71	0.0386576	0.614	0.194	1.78386e-67	0	HADH
1773	1.07473e-71	0.043139	0.806	0.29	1.81533e-67	0	PHYKPL
1774	1.088e-71	0.0539616	0.636	0.199	1.83774e-67	0	CCDC130
1775	1.09031e-71	0.0519412	0.874	0.335	1.84164e-67	0	ZFYVE16
1776	1.11408e-71	0.0454113	0.719	0.245	1.8818e-67	0	TUBGCP4
1777	1.12419e-71	0.0577366	0.787	0.28	1.89887e-67	0	IPPK
1778	1.19661e-71	0.0980563	0.95	0.406	2.0212e-67	0	SLC38A10
1779	1.19822e-71	0.0849567	0.663	0.217	2.02391e-67	0	SLC12A2
1780	1.22283e-71	0.15501	0.663	0.218	2.06548e-67	0	LYPD6B
1781	1.2415e-71	0.175554	0.674	0.225	2.09702e-67	0	ABTB2
1782	1.24621e-71	0.0366792	0.764	0.268	2.10498e-67	0	MFSD4B
1783	1.31395e-71	0.0564187	0.826	0.32	2.21939e-67	0	NFXL1
1784	1.35142e-71	0.235401	0.969	0.42	2.28268e-67	0	RAI1
1785	1.36268e-71	0.0185703	0.692	0.233	2.3017e-67	0	KMT2D
1786	1.39346e-71	-0.0274162	0.523	0.137	2.3537e-67	0	COMMD4
1787	1.41911e-71	0.0816413	0.777	0.289	2.39702e-67	0	MTERF1
1788	1.43671e-71	0.0582642	0.655	0.207	2.42675e-67	0	CCS
1789	1.4796e-71	-0.0171939	0.866	0.335	2.49919e-67	0	RDX
1790	1.55966e-71	0.0501846	0.661	0.217	2.63442e-67	0	PLEKHG4
1791	1.64547e-71	0.0524839	0.731	0.253	2.77937e-67	0	RNF170
1792	1.65275e-71	0.0255624	0.676	0.222	2.79167e-67	0	TRMT44
1793	1.68943e-71	0.00983594	0.694	0.232	2.85361e-67	0	CIRBP
1794	1.75159e-71	0.115545	0.901	0.366	2.95861e-67	0	HTT
1795	1.77287e-71	0.110583	0.678	0.226	2.99455e-67	0	TMEM62
1796	1.78927e-71	0.0507076	0.891	0.349	3.02225e-67	0	MRPL1
1797	1.82191e-71	0.147393	0.616	0.191	3.07738e-67	0	ST6GALNAC2
1798	1.82699e-71	-0.0170119	0.651	0.206	3.08597e-67	0	NDUFV3
1799	1.84626e-71	-0.0609762	0.793	0.288	3.11851e-67	0	ZBTB7A
1800	1.91664e-71	-0.0161128	0.659	0.209	3.23739e-67	0	UPF3B
1801	1.99854e-71	0.0297976	0.655	0.21	3.37574e-67	0	SEC23IP
1802	2.00511e-71	0.0727862	0.682	0.224	3.38683e-67	0	GFOD2
1803	2.01367e-71	0.167518	0.977	0.43	3.40129e-67	0	VPS13A
1804	2.0143e-71	0.0477632	0.698	0.233	3.40235e-67	0	KIAA0895L
1805	2.0303e-71	0.0171607	0.75	0.264	3.42938e-67	0	MRPL45
1806	2.05428e-71	0.0241089	0.783	0.279	3.46989e-67	0	CBL
1807	2.06972e-71	0.0300989	0.795	0.297	3.49596e-67	0	N4BP2
1808	2.08449e-71	-0.0107779	0.62	0.191	3.52091e-67	0	KEAP1
1809	2.10516e-71	-0.0384903	0.736	0.251	3.55583e-67	0	RAB22A
1810	2.17735e-71	0.0508534	0.857	0.324	3.67776e-67	0	CASC3
1811	2.17746e-71	0.0954184	0.45	0.105	3.67795e-67	0	FADS2
1812	2.46143e-71	0.0214137	0.734	0.256	4.15761e-67	0	PLXNA1
1813	2.46462e-71	-0.0270771	0.81	0.295	4.16298e-67	0	ZNF106
1814	2.49869e-71	0.106562	0.946	0.404	4.22053e-67	0	WRN
1815	2.59046e-71	0.127986	0.953	0.429	4.37555e-67	0	NUP153
1816	2.64014e-71	0.109934	0.864	0.329	4.45946e-67	0	KCTD20
1817	2.6614e-71	0.17093	0.94	0.399	4.49537e-67	0	FAM193A
1818	2.67565e-71	0.166151	0.734	0.264	4.51944e-67	0	EFCAB2
1819	2.7477e-71	0.0165512	0.771	0.283	4.64114e-67	0	REEP3
1820	2.76017e-71	0.116757	0.688	0.227	4.66221e-67	0	AASDH
1821	2.81137e-71	0.0763482	0.558	0.157	4.74869e-67	0	PRR3
1822	2.83052e-71	0.0523547	0.709	0.246	4.78104e-67	0	KIF26B
1823	2.95984e-71	0.0573919	0.87	0.338	4.99947e-67	0	MAPK8
1824	2.96256e-71	0.0397778	0.669	0.219	5.00406e-67	0	ETV4
1825	3.02289e-71	0.188955	0.957	0.405	5.10597e-67	0	PTPN4
1826	3.04463e-71	0.0574252	0.678	0.222	5.14269e-67	0	CEP164
1827	3.0826e-71	0.178977	0.924	0.374	5.20682e-67	0	CELSR1
1828	3.23398e-71	0.0328335	0.622	0.196	5.46252e-67	0	TMEM163
1829	3.24582e-71	0.02896	0.766	0.267	5.48251e-67	0	MLXIP
1830	3.33793e-71	0.48764	0.986	0.551	5.6381e-67	0	ABCA13
1831	3.84078e-71	0.115302	0.886	0.356	6.48746e-67	0	AASS
1832	3.87917e-71	0.129945	0.657	0.214	6.55231e-67	0	DGKE
1833	4.04321e-71	0.083962	0.911	0.364	6.82938e-67	0	ANKRD27
1834	4.1127e-71	0.322211	0.992	0.544	6.94676e-67	0	RIMS2
1835	4.15292e-71	0.0712924	0.593	0.174	7.0147e-67	0	MTG2
1836	4.17314e-71	0.0272423	0.682	0.225	7.04885e-67	0	FECH
1837	4.17561e-71	0.0518578	0.748	0.269	7.05303e-67	0	FKBP15
1838	4.20034e-71	-0.0306146	0.944	0.391	7.0948e-67	0	BAZ1B
1839	4.42291e-71	0.0390723	0.657	0.207	7.47074e-67	0	IQANK1
1840	4.52279e-71	0.0865282	0.74	0.263	7.63944e-67	0	PRKAG2
1841	4.56433e-71	0.0525604	0.828	0.304	7.70961e-67	0	AP2A2
1842	4.57188e-71	-0.03209	0.742	0.258	7.72236e-67	0	NAA38
1843	4.65763e-71	0.0820074	0.758	0.271	7.8672e-67	0	NCS1
1844	4.97057e-71	0.0333571	0.727	0.258	8.39578e-67	0	SLC9A8
1845	4.98558e-71	0.144938	0.926	0.363	8.42115e-67	0	TOM1L2
1846	5.06775e-71	0.134446	0.948	0.387	8.55994e-67	0	SPG11
1847	5.39025e-71	-0.0138503	0.785	0.287	9.10468e-67	0	MYLK
1848	5.4803e-71	0.0988814	0.581	0.171	9.25678e-67	0	QTRT1
1849	5.48825e-71	0.132239	0.961	0.412	9.27021e-67	0	ERCC6L2
1850	5.67061e-71	0.122365	0.915	0.38	9.57823e-67	0	AATF
1851	5.67093e-71	0.133626	0.609	0.187	9.57877e-67	0	SPOCK1
1852	5.79518e-71	0.0742293	0.564	0.162	9.78864e-67	0	GMEB2
1853	5.87869e-71	0.0579386	0.641	0.203	9.9297e-67	0	LTBP4
1854	5.9645e-71	0.184115	0.919	0.38	1.00746e-66	0	WASHC1
1855	5.9721e-71	0.048279	0.767	0.272	1.00875e-66	0	KCNS3
1856	5.98264e-71	0.116813	0.921	0.368	1.01053e-66	0	RPS6KA5
1857	6.04838e-71	0.0491164	0.736	0.258	1.02163e-66	0	HDAC7
1858	6.26007e-71	0.0995082	0.715	0.252	1.05739e-66	0	MGRN1
1859	6.53774e-71	0.395836	0.996	0.523	1.10429e-66	0	SIPA1L3
1860	6.54692e-71	0.0400357	0.663	0.208	1.10584e-66	0	LTO1
1861	7.09671e-71	0.142734	0.676	0.232	1.19871e-66	0	IL7
1862	7.21046e-71	0.0617138	0.833	0.32	1.21792e-66	0	SOGA1
1863	7.26525e-71	-0.0245465	0.81	0.294	1.22717e-66	0	XIAP
1864	7.39974e-71	0.0192037	0.895	0.35	1.24989e-66	0	SAMD4B
1865	7.62855e-71	0.0679161	0.562	0.162	1.28854e-66	0	DAGLB
1866	7.6485e-71	0.12028	0.665	0.22	1.29191e-66	0	NUP35
1867	7.80399e-71	0.0362094	0.882	0.346	1.31817e-66	0	SMARCAD1
1868	8.00368e-71	0.118804	0.944	0.389	1.3519e-66	0	UBE2G2
1869	8.12629e-71	0.0187913	0.672	0.221	1.37261e-66	0	LPCAT1
1870	8.15252e-71	0.135411	0.94	0.398	1.37704e-66	0	KHDC4
1871	8.40264e-71	-0.232251	0.829	0.273	1.41929e-66	0	TOP2A
1872	8.47421e-71	0.174331	0.911	0.367	1.43138e-66	0	BICRAL
1873	8.55763e-71	0.117788	0.897	0.368	1.44547e-66	0	CBFB
1874	8.80129e-71	0.129839	0.672	0.22	1.48663e-66	0	SAMD5
1875	8.82377e-71	0.0509994	0.591	0.176	1.49042e-66	0	LANCL1
1876	9.00371e-71	0.0770218	0.744	0.258	1.52082e-66	0	SKAP1
1877	9.18857e-71	0.0930897	0.672	0.219	1.55204e-66	0	GTF2E2
1878	9.33975e-71	0.0426996	0.45	0.101	1.57758e-66	0	CENPL
1879	9.70532e-71	0.00509111	0.791	0.285	1.63933e-66	0	UBE2L3
1880	1.03161e-70	-0.0386395	0.81	0.296	1.74249e-66	0	PLEKHG1
1881	1.0581e-70	0.0298214	0.684	0.226	1.78724e-66	0	NADK
1882	1.10688e-70	0.0445394	0.707	0.236	1.86964e-66	0	MCM9
1883	1.13924e-70	0.101257	0.581	0.17	1.92429e-66	0	RHOF
1884	1.18864e-70	0.0508356	0.634	0.197	2.00773e-66	0	ESRRG
1885	1.19717e-70	0.0618399	0.572	0.171	2.02214e-66	0	TRAF5
1886	1.26567e-70	0.133615	0.899	0.355	2.13784e-66	0	RALGPS1
1887	1.28494e-70	0.038858	0.851	0.325	2.1704e-66	0	MTF2
1888	1.31081e-70	-0.0146622	0.74	0.257	2.21408e-66	0	PRCC
1889	1.31282e-70	0.0903272	0.457	0.107	2.21748e-66	0	GNAO1
1890	1.33532e-70	0.0167481	0.95	0.415	2.25549e-66	0	TACC1
1891	1.33934e-70	0.045636	0.884	0.337	2.26227e-66	0	CNOT6
1892	1.35491e-70	0.110294	0.517	0.137	2.28858e-66	0	ZNF500
1893	1.39493e-70	0.0890451	0.401	0.082	2.35618e-66	0	ACAT2
1894	1.39771e-70	0.0477865	0.645	0.208	2.36088e-66	0	KANSL2
1895	1.4628e-70	-0.0153617	0.802	0.295	2.47081e-66	0	CPSF2
1896	1.47614e-70	0.122587	0.525	0.147	2.49335e-66	0	MED9
1897	1.52196e-70	0.01477	0.767	0.278	2.57074e-66	0	PTAR1
1898	1.53078e-70	0.0205021	0.913	0.369	2.58564e-66	0	NAA15
1899	1.62301e-70	0.0355878	0.899	0.368	2.74143e-66	0	SMARCA4
1900	1.65013e-70	0.0788387	0.628	0.194	2.78724e-66	0	ACSF2
1901	1.69814e-70	0.114687	0.787	0.293	2.86832e-66	0	TXLNG
1902	1.73425e-70	0.0516091	0.773	0.278	2.92932e-66	0	GOLPH3L
1903	1.7738e-70	0.117491	0.882	0.352	2.99613e-66	0	CDR2
1904	1.86005e-70	-0.0823403	0.808	0.298	3.14182e-66	0	EEF1D
1905	1.87878e-70	0.129595	0.843	0.318	3.17345e-66	0	OSBP2
1906	1.88664e-70	0.129041	0.541	0.151	3.18673e-66	0	ADCY6
1907	1.90365e-70	0.0520077	0.492	0.126	3.21546e-66	0	ZNF771
1908	1.91525e-70	0.0732115	0.707	0.237	3.23505e-66	0	ZDHHC7
1909	2.0502e-70	0.0541412	0.824	0.314	3.463e-66	0	DCAF1
1910	2.11734e-70	-0.027625	0.8	0.29	3.5764e-66	0	NET1
1911	2.17401e-70	0.0281305	0.657	0.213	3.67213e-66	0	PPP3CB
1912	2.19798e-70	-0.0112395	0.624	0.19	3.7126e-66	0	GPS1
1913	2.27164e-70	0.0834879	0.895	0.358	3.83703e-66	0	SPATS2L
1914	2.28371e-70	0.0261821	0.831	0.316	3.85742e-66	0	SLC25A39
1915	2.29957e-70	0.0775329	0.593	0.178	3.8842e-66	0	ZNF440
1916	2.30081e-70	-0.169413	0.729	0.24	3.88629e-66	0	SHROOM3
1917	2.33241e-70	0.0763379	0.909	0.361	3.93967e-66	0	NT5C2
1918	2.36604e-70	0.067001	0.828	0.318	3.99647e-66	0	ADGRL1
1919	2.41974e-70	0.0762663	0.837	0.31	4.08718e-66	0	SIRT7
1920	2.42333e-70	0.0319017	0.849	0.325	4.09325e-66	0	PARD6G
1921	2.45287e-70	0.074065	0.769	0.275	4.14313e-66	0	SAP130
1922	2.50259e-70	0.0361434	0.851	0.327	4.22713e-66	0	GAK
1923	2.51313e-70	0.0521379	0.837	0.313	4.24492e-66	0	CMTM8
1924	2.85793e-70	0.0719258	0.647	0.208	4.82733e-66	0	CTNNBIP1
1925	2.92983e-70	0.0657984	0.824	0.322	4.94877e-66	0	NOL8
1926	2.935e-70	0.0837024	0.709	0.244	4.9575e-66	0	CYP20A1
1927	2.98096e-70	0.0847346	0.624	0.196	5.03515e-66	0	SPSB1
1928	3.12393e-70	0.0623191	0.49	0.122	5.27663e-66	0	NUP43
1929	3.13123e-70	0.0907729	0.915	0.377	5.28896e-66	0	MTR
1930	3.14576e-70	0.137709	0.915	0.367	5.31351e-66	0	GOLGA8B
1931	3.19247e-70	0.0609973	0.682	0.228	5.3924e-66	0	SEC23B
1932	3.41085e-70	0.0293592	0.769	0.275	5.76127e-66	0	MBTPS2
1933	3.46154e-70	0.316971	0.994	0.481	5.84688e-66	0	TBCD
1934	3.49442e-70	3.2372e-05	0.886	0.342	5.90242e-66	0	ZZEF1
1935	3.50734e-70	0.170342	0.946	0.388	5.92425e-66	0	SLX4IP
1936	3.55646e-70	0.0267854	0.884	0.338	6.00721e-66	0	RSRC2
1937	3.69386e-70	0.0652597	0.738	0.256	6.23929e-66	0	BX664615.2
1938	3.70689e-70	-0.032073	0.808	0.303	6.2613e-66	0	USP14
1939	4.27906e-70	0.201227	0.967	0.418	7.22777e-66	0	PHF20
1940	4.41308e-70	0.283738	0.988	0.452	7.45413e-66	0	TBC1D22A
1941	4.43308e-70	0.0336731	0.734	0.262	7.48791e-66	0	INTS1
1942	4.58176e-70	0.0500313	0.488	0.122	7.73906e-66	0	MFAP3
1943	4.66964e-70	-0.0136679	0.475	0.116	7.88749e-66	0	UNG
1944	4.67077e-70	0.0119886	0.589	0.176	7.8894e-66	0	CDHR3
1945	4.90409e-70	0.00719731	0.901	0.349	8.28349e-66	0	SPRED1
1946	4.94431e-70	0.11528	0.45	0.105	8.35143e-66	0	CCDC3
1947	5.02235e-70	0.120145	0.812	0.307	8.48325e-66	0	AFMID
1948	5.17699e-70	0.148244	0.676	0.232	8.74445e-66	0	TOX
1949	5.24096e-70	0.00073255	0.89	0.368	8.8525e-66	0	HNRNPUL1
1950	5.33441e-70	0.0411629	0.857	0.333	9.01036e-66	0	ACO2
1951	5.47187e-70	0.11022	0.903	0.376	9.24254e-66	0	ANAPC5
1952	5.81496e-70	0.113752	0.979	0.444	9.82205e-66	0	GPHN
1953	5.86078e-70	0.0398474	0.734	0.262	9.89944e-66	0	CGGBP1
1954	5.94293e-70	0.0717636	0.628	0.199	1.00382e-65	0	ADCY7
1955	5.97949e-70	0.0719501	0.585	0.175	1.01e-65	0	PUS1
1956	6.0971e-70	0.0399536	0.655	0.21	1.02986e-65	0	WIPF1
1957	6.23746e-70	0.00864337	0.814	0.308	1.05357e-65	0	FBN2
1958	6.26958e-70	0.0401703	0.917	0.38	1.05899e-65	0	SUPT6H
1959	6.27204e-70	0.196228	0.988	0.448	1.05941e-65	0	DNMT3A
1960	6.36863e-70	0.0276418	0.882	0.345	1.07572e-65	0	KIAA0100
1961	6.51741e-70	0.18324	0.963	0.438	1.10086e-65	0	SRPK1
1962	6.62517e-70	0.0914854	0.855	0.329	1.11906e-65	0	VPS35L
1963	6.81901e-70	0.134665	0.535	0.147	1.1518e-65	0	EBF4
1964	7.31656e-70	0.0736099	0.667	0.224	1.23584e-65	0	COPG1
1965	7.85444e-70	0.0529247	0.847	0.33	1.32669e-65	0	MAT2A
1966	7.94542e-70	0.0545523	0.595	0.182	1.34206e-65	0	TEPSIN
1967	8.13654e-70	-0.0627239	0.702	0.236	1.37434e-65	0	DLGAP1
1968	8.17365e-70	0.166684	0.971	0.417	1.38061e-65	0	EXOC7
1969	8.27193e-70	-0.00392093	0.773	0.282	1.39721e-65	0	CEP170
1970	8.65331e-70	-0.105269	0.684	0.225	1.46163e-65	0	KLHL2
1971	8.81093e-70	0.172557	0.963	0.426	1.48825e-65	0	CTDSPL2
1972	8.94141e-70	0.0495258	0.488	0.123	1.51029e-65	0	NECAB3
1973	9.04965e-70	-0.0409591	0.789	0.283	1.52858e-65	0	SPAG16
1974	9.16386e-70	0.0391152	0.862	0.339	1.54787e-65	0	AQR
1975	9.34057e-70	0.0818608	0.828	0.311	1.57771e-65	0	FAM193B
1976	9.40362e-70	0.0163011	0.831	0.318	1.58836e-65	0	ARMH3
1977	9.71077e-70	0.0442741	0.859	0.324	1.64025e-65	0	ZC3H7A
1978	9.72109e-70	0.0253537	0.547	0.155	1.64199e-65	0	ZNF512B
1979	9.86715e-70	0.0508933	0.839	0.321	1.66666e-65	0	RAB12
1980	9.92619e-70	0.0337544	0.581	0.17	1.67663e-65	0	CEP170B
1981	9.95589e-70	0.054526	0.891	0.365	1.68165e-65	0	HGS
1982	1.04011e-69	0.0579204	0.655	0.218	1.75685e-65	0	PLAA
1983	1.04342e-69	0.0775188	0.659	0.219	1.76245e-65	0	SYNGAP1
1984	1.05528e-69	0.0541032	0.702	0.234	1.78248e-65	0	TTC23
1985	1.0855e-69	-0.0534299	0.676	0.226	1.83352e-65	0	DPY19L1
1986	1.09774e-69	0.0175954	0.729	0.257	1.8542e-65	0	HIP1
1987	1.12366e-69	0.0531073	0.674	0.225	1.89797e-65	0	RPAP3
1988	1.12486e-69	0.0217198	0.729	0.253	1.9e-65	0	FLOT2
1989	1.12583e-69	0.0456996	0.771	0.282	1.90163e-65	0	NR2C1
1990	1.17532e-69	-0.0366103	0.752	0.271	1.98524e-65	0	LPIN1
1991	1.17669e-69	-0.152931	0.837	0.312	1.98754e-65	0	H2AFV
1992	1.21687e-69	0.0442826	0.653	0.212	2.05542e-65	0	XYLT2
1993	1.23458e-69	0.173489	0.806	0.306	2.08533e-65	0	ST6GAL1
1994	1.23879e-69	0.0956739	0.614	0.188	2.09244e-65	0	MTFMT
1995	1.24832e-69	0.050815	0.734	0.259	2.10854e-65	0	ETV1
1996	1.28421e-69	0.0580883	0.895	0.35	2.16916e-65	0	BICRA
1997	1.3071e-69	0.0707507	0.262	0.028	2.20783e-65	0	FAM111B
1998	1.30872e-69	-0.0248285	0.688	0.233	2.21056e-65	0	HPRT1
1999	1.3184e-69	0.0435642	0.913	0.383	2.2269e-65	0	PSPC1
[truncated: 149,899 more rows]

## Sheet: MU197PDX_all_genes
	p_val	avg_logFC	pct.1	pct.2	p_val_adj	cluster	gene
1	2.10131e-66	-0.305568	0.083	0.564	3.5426e-62	0	2021-03-07
2	7.71067e-66	-0.375579	0.076	0.547	1.29994e-61	0	SF1
3	2.46878e-65	-0.378923	0.115	0.621	4.16212e-61	0	UBE2K
4	3.643e-64	0.642048	0.896	0.948	6.14173e-60	0	IGKC
5	3.44436e-62	-0.305853	0.177	0.72	5.80684e-58	0	ANKRD11
6	1.18178e-61	-0.308129	0.065	0.504	1.99236e-57	0	FOXK2
7	1.31501e-61	-0.148555	0.083	0.541	2.21698e-57	0	EPC1
8	3.48579e-61	-0.35763	0.131	0.632	5.8767e-57	0	ASXL1
9	5.84541e-61	-0.219287	0.118	0.611	9.85478e-57	0	CELF1
10	1.11241e-60	-0.239087	0.083	0.536	1.87541e-56	0	PSME4
11	3.25266e-60	-0.261977	0.092	0.553	5.48367e-56	0	KDM6A
12	5.80951e-60	0.846676	0.808	0.892	9.79425e-56	0	ACTB
13	1.9879e-59	-0.268736	0.115	0.594	3.3514e-55	0	ARIH1
14	4.42769e-59	-0.320359	0.081	0.526	7.46464e-55	0	NLRC5
15	6.16162e-59	-0.283589	0.115	0.59	1.03879e-54	0	R3HDM1
16	1.08034e-58	-0.228802	0.076	0.513	1.82135e-54	0	SCAF8
17	1.71858e-58	-0.237449	0.107	0.576	2.89736e-54	0	PPP1R21
18	3.66543e-58	-0.233252	0.1	0.559	6.17954e-54	0	ELOVL5
19	6.65193e-58	-0.209598	0.115	0.585	1.12145e-53	0	TIAM2
20	9.14281e-58	-0.361704	0.094	0.545	1.54139e-53	0	RDX
21	9.59134e-58	-0.387548	0.072	0.5	1.617e-53	0	KLHL5
22	1.00549e-57	-0.207369	0.107	0.573	1.69516e-53	0	PRPF4B
23	1.25327e-57	-0.182342	0.185	0.707	2.11289e-53	0	JARID2
24	2.32116e-57	-0.150554	0.113	0.582	3.91324e-53	0	MED13
25	2.48867e-57	-0.175218	0.109	0.575	4.19564e-53	0	MON2
26	4.0439e-57	-0.127576	0.102	0.558	6.8176e-53	0	PPP6R2
27	4.64519e-57	-0.255976	0.087	0.527	7.83132e-53	0	BRD4
28	5.59964e-57	-0.158194	0.131	0.618	9.44043e-53	0	NCOR1
29	1.19405e-56	-0.289592	0.059	0.469	2.01305e-52	0	VPS41
30	1.80482e-56	-0.328089	0.046	0.442	3.04274e-52	0	WASHC1
31	2.36505e-56	-0.325188	0.126	0.601	3.98724e-52	0	PARP15
32	2.56103e-56	-0.121453	0.098	0.547	4.31764e-52	0	ARFGEF1
33	3.30923e-56	-0.170864	0.089	0.527	5.57903e-52	0	ACAP2
34	6.70913e-56	-0.26211	0.104	0.555	1.13109e-51	0	YEATS2
35	7.07415e-56	-0.297885	0.063	0.473	1.19263e-51	0	TFEB
36	7.4697e-56	-0.264879	0.098	0.546	1.25932e-51	0	LAT2
37	7.75452e-56	-0.273431	0.059	0.464	1.30733e-51	0	PCCA
38	8.0877e-56	-0.22709	0.153	0.658	1.36351e-51	0	ZNF207
39	8.51344e-56	-0.296343	0.078	0.502	1.43528e-51	0	ARNTL
40	1.03296e-55	-0.263103	0.14	0.619	1.74146e-51	0	SCLT1
41	1.14972e-55	-0.416706	0.044	0.434	1.93832e-51	0	AC001226.2
42	1.21775e-55	-0.529879	0.041	0.426	2.05301e-51	0	OPRM1
43	1.37099e-55	-0.136422	0.129	0.608	2.31135e-51	0	PDS5A
44	1.50531e-55	-0.245536	0.094	0.536	2.5378e-51	0	TRAPPC10
45	2.98844e-55	-0.295739	0.07	0.484	5.03821e-51	0	CCNL1
46	3.43108e-55	-0.144285	0.089	0.523	5.78445e-51	0	PSPC1
47	3.85053e-55	-0.206864	0.059	0.462	6.4916e-51	0	FAM193A
48	3.91395e-55	-0.261618	0.1	0.544	6.59852e-51	0	INPP4A
49	4.32552e-55	-0.265994	0.109	0.562	7.29239e-51	0	WDR70
50	4.45461e-55	-0.266424	0.115	0.567	7.51003e-51	0	ITPR2
51	5.25412e-55	-0.254716	0.098	0.54	8.85793e-51	0	RNF111
52	7.39256e-55	-0.134837	0.115	0.573	1.24631e-50	0	RSF1
53	9.60727e-55	-0.270482	0.111	0.563	1.61969e-50	0	OSBPL9
54	1.0237e-54	-0.29195	0.067	0.475	1.72585e-50	0	ZNF721
55	1.25508e-54	-0.302975	0.1	0.541	2.11594e-50	0	OGT
56	1.33441e-54	-0.241212	0.074	0.489	2.24969e-50	0	CCNY
57	1.52757e-54	-0.167049	0.111	0.564	2.57533e-50	0	LSM14A
58	2.31065e-54	-0.168133	0.133	0.607	3.89552e-50	0	LIMS1
59	2.32767e-54	-0.303848	0.105	0.547	3.92423e-50	0	ESYT2
60	3.09207e-54	-0.141492	0.142	0.628	5.21291e-50	0	TENT2
61	3.7413e-54	-0.262322	0.052	0.442	6.30747e-50	0	TP73
62	4.36021e-54	-0.198712	0.146	0.629	7.35088e-50	0	ARID2
63	5.13762e-54	-0.058599	0.102	0.544	8.66151e-50	0	ATXN2
64	5.96204e-54	-0.168566	0.122	0.584	1.00514e-49	0	AP3B1
65	6.34548e-54	-0.16285	0.091	0.52	1.06978e-49	0	ATR
66	7.35437e-54	-0.22896	0.124	0.585	1.23987e-49	0	PHC3
67	9.37511e-54	-0.138958	0.207	0.713	1.58055e-49	0	SH3KBP1
68	9.65741e-54	-0.103363	0.165	0.668	1.62814e-49	0	USP3
69	1.02533e-53	-0.237476	0.152	0.631	1.72861e-49	0	LYN
70	1.05789e-53	-0.267946	0.085	0.508	1.7835e-49	0	ZMIZ2
71	1.35403e-53	-0.15799	0.15	0.64	2.28276e-49	0	NKTR
72	1.48245e-53	-0.307939	0.068	0.473	2.49926e-49	0	ACAP1
73	1.61344e-53	-0.159584	0.096	0.529	2.72011e-49	0	HECTD1
74	1.6806e-53	-0.274251	0.098	0.532	2.83333e-49	0	NT5DC1
75	1.73996e-53	-0.296879	0.079	0.495	2.9334e-49	0	TMEM165
76	2.01823e-53	-0.177358	0.079	0.495	3.40254e-49	0	NGLY1
77	2.36795e-53	-0.161111	0.157	0.651	3.99212e-49	0	TTC17
78	3.58369e-53	-0.281414	0.135	0.603	6.04174e-49	0	MICAL3
79	3.64038e-53	-0.0764945	0.135	0.606	6.13731e-49	0	ZNF644
80	4.03435e-53	-0.214112	0.094	0.523	6.80151e-49	0	CHD2
81	4.21006e-53	-0.304091	0.089	0.508	7.09774e-49	0	CCDC88A
82	4.41689e-53	-0.196033	0.126	0.586	7.44643e-49	0	TRAK1
83	4.54479e-53	-0.229195	0.102	0.539	7.66207e-49	0	BTAF1
84	4.84594e-53	-0.095005	0.135	0.608	8.16978e-49	0	CSNK1A1
85	5.00418e-53	-0.209028	0.092	0.52	8.43654e-49	0	MDM4
86	5.53346e-53	-0.315156	0.059	0.451	9.32886e-49	0	PPP3CB
87	5.77932e-53	-0.16787	0.076	0.485	9.74336e-49	0	LRPPRC
88	6.10383e-53	-0.178678	0.074	0.482	1.02904e-48	0	PCMTD1
89	6.18234e-53	-0.199264	0.07	0.474	1.04228e-48	0	CHFR
90	6.32438e-53	-0.114445	0.107	0.551	1.06623e-48	0	WDR33
91	8.47711e-53	-0.239608	0.155	0.641	1.42916e-48	0	NUMB
92	8.54598e-53	-0.23038	0.159	0.649	1.44077e-48	0	SMG1
93	8.59284e-53	-0.0596479	0.148	0.633	1.44867e-48	0	ZNF638
94	8.90787e-53	-0.155641	0.104	0.54	1.50178e-48	0	THOC2
95	1.13277e-52	-0.274177	0.046	0.423	1.90973e-48	0	MTREX
96	1.21765e-52	-0.172809	0.116	0.565	2.05284e-48	0	CDR2
97	1.32264e-52	-0.207972	0.131	0.595	2.22983e-48	0	NSD1
98	1.34229e-52	-0.283471	0.129	0.587	2.26297e-48	0	WSB1
99	1.39669e-52	-0.180045	0.12	0.571	2.35469e-48	0	UBE2H
100	1.40575e-52	-0.269853	0.176	0.675	2.36995e-48	0	RNGTT
101	1.45978e-52	-0.0919984	0.135	0.603	2.46105e-48	0	BRAF
102	1.47605e-52	-0.211567	0.067	0.465	2.48847e-48	0	REPS1
103	1.5013e-52	-0.143383	0.126	0.583	2.53104e-48	0	GRB2
104	1.53149e-52	-0.191803	0.165	0.663	2.58194e-48	0	PAFAH1B1
105	1.67304e-52	-0.212874	0.166	0.661	2.82057e-48	0	NIPBL
106	1.72125e-52	-0.332225	0.19	0.68	2.90185e-48	0	NAALADL2
107	1.9573e-52	-0.185444	0.078	0.486	3.29981e-48	0	DNM2
108	1.99659e-52	-0.155056	0.124	0.579	3.36605e-48	0	ATP11B
109	2.72159e-52	-0.267946	0.109	0.547	4.58833e-48	0	CDYL
110	2.80491e-52	-0.117176	0.074	0.479	4.72879e-48	0	EXOC2
111	3.05321e-52	-0.203533	0.07	0.469	5.1474e-48	0	CBR4
112	3.06547e-52	-0.290476	0.183	0.681	5.16807e-48	0	TBC1D22A
113	3.3898e-52	-0.349568	0.035	0.398	5.71487e-48	0	USP4
114	3.68436e-52	-0.0624462	0.1	0.531	6.21147e-48	0	ARMH3
115	4.11597e-52	-0.189628	0.087	0.502	6.93911e-48	0	RAP1GDS1
116	4.73354e-52	-0.175067	0.135	0.6	7.98028e-48	0	MARK3
117	4.73837e-52	-0.171992	0.081	0.491	7.98842e-48	0	RPTOR
118	5.38625e-52	-0.181865	0.135	0.602	9.08068e-48	0	PDXDC1
119	5.44354e-52	-0.274937	0.076	0.48	9.17727e-48	0	RBMX
120	5.50531e-52	-0.0625404	0.172	0.667	9.2814e-48	0	DMD
121	6.40743e-52	-0.100788	0.115	0.558	1.08023e-47	0	ADNP
122	6.57648e-52	-0.220597	0.054	0.435	1.10873e-47	0	MFSD4B
123	7.8775e-52	-0.283295	0.128	0.579	1.32807e-47	0	XRN1
124	7.97061e-52	-0.222142	0.137	0.603	1.34377e-47	0	HNRNPDL
125	8.56206e-52	-0.13358	0.155	0.638	1.44348e-47	0	DYRK1A
126	1.01393e-51	-0.119227	0.091	0.509	1.70938e-47	0	RLF
127	1.44854e-51	-0.152675	0.128	0.58	2.44209e-47	0	REV3L
128	1.45606e-51	-0.348353	0.057	0.44	2.45477e-47	0	KDM4B
129	1.74631e-51	-0.3714	0.129	0.576	2.94411e-47	0	UTRN
130	1.89419e-51	-0.110144	0.092	0.511	3.19341e-47	0	CSNK1G3
131	1.95545e-51	-0.260999	0.057	0.44	3.29669e-47	0	NFX1
132	2.06974e-51	-0.218213	0.126	0.574	3.48937e-47	0	JAK2
133	2.10743e-51	-0.199415	0.142	0.61	3.55291e-47	0	TAF1D
134	2.14203e-51	-0.446187	0.039	0.401	3.61125e-47	0	PREX1
135	2.24608e-51	-0.271231	0.065	0.455	3.78667e-47	0	ZNF518A
136	2.66426e-51	-0.213162	0.168	0.655	4.49168e-47	0	SREBF2
137	2.87057e-51	-0.154385	0.118	0.562	4.8395e-47	0	ANO3
138	2.98838e-51	-0.243559	0.118	0.562	5.0381e-47	0	SRSF7
139	3.25502e-51	-0.13016	0.166	0.659	5.48763e-47	0	ATRX
140	3.46734e-51	-0.304865	0.048	0.419	5.84559e-47	0	CYFIP2
141	3.80334e-51	-0.125387	0.078	0.48	6.41205e-47	0	YAF2
142	4.11584e-51	-0.199742	0.091	0.505	6.9389e-47	0	PHKB
143	4.12835e-51	-0.140958	0.165	0.654	6.95998e-47	0	KMT2E
144	4.15142e-51	-0.111167	0.1	0.523	6.99888e-47	0	ABR
145	4.67888e-51	-0.124438	0.122	0.567	7.88813e-47	0	TUT4
146	4.84088e-51	-0.267559	0.109	0.539	8.16123e-47	0	QKI
147	4.86686e-51	-0.39819	0.085	0.49	8.20505e-47	0	EZH2
148	5.03744e-51	0.653419	0.832	0.94	8.49263e-47	0	B2M
149	5.14971e-51	-0.113089	0.131	0.585	8.68189e-47	0	ANO6
150	5.40792e-51	-0.180342	0.098	0.521	9.11721e-47	0	PNN
151	5.42934e-51	-0.219849	0.067	0.456	9.15333e-47	0	MICU2
152	6.02457e-51	-0.154172	0.067	0.457	1.01568e-46	0	XPO4
153	6.32067e-51	-0.236367	0.076	0.474	1.0656e-46	0	AEBP2
154	6.64336e-51	-0.132848	0.107	0.54	1.12e-46	0	FUBP1
155	6.66327e-51	-0.257597	0.055	0.434	1.12336e-46	0	FASTKD1
156	7.12669e-51	-0.105809	0.105	0.534	1.20149e-46	0	SERP1
157	7.1373e-51	-0.169603	0.135	0.595	1.20328e-46	0	CEP192
158	8.68452e-51	-0.203287	0.089	0.501	1.46412e-46	0	PRRC2B
159	9.06889e-51	0.023581	0.096	0.516	1.52892e-46	0	SMAD2
160	9.16611e-51	-0.26489	0.089	0.497	1.54531e-46	0	SYNE1
161	9.7533e-51	-0.112512	0.166	0.651	1.64431e-46	0	SLC12A6
162	9.97333e-51	-0.0355617	0.079	0.482	1.6814e-46	0	PIP5K1A
163	1.04126e-50	-0.0526861	0.115	0.553	1.75546e-46	0	CNTRL
164	1.12251e-50	-0.285306	0.17	0.65	1.89244e-46	0	CUX1
165	1.17818e-50	-0.0594732	0.118	0.56	1.9863e-46	0	NSD3
166	1.20616e-50	-0.205176	0.107	0.538	2.03346e-46	0	IGF2R
167	1.21794e-50	-0.196567	0.126	0.57	2.05333e-46	0	PACSIN2
168	1.22899e-50	-0.231355	0.076	0.473	2.07195e-46	0	CLOCK
169	1.31674e-50	-0.192371	0.113	0.547	2.21989e-46	0	ATXN10
170	1.32512e-50	-0.146196	0.067	0.454	2.23402e-46	0	STK24
171	1.47882e-50	-0.129079	0.177	0.669	2.49314e-46	0	CDKAL1
172	1.53348e-50	-0.101049	0.1	0.522	2.5853e-46	0	PTEN
173	1.53486e-50	-0.0652447	0.139	0.598	2.58763e-46	0	FBXO11
174	1.54409e-50	-0.161998	0.092	0.507	2.60317e-46	0	ATG5
175	1.54542e-50	-0.0782381	0.116	0.545	2.60543e-46	0	ZSWIM6
176	1.74223e-50	-0.15033	0.079	0.48	2.93723e-46	0	USP8
177	1.74428e-50	-0.149967	0.159	0.634	2.94069e-46	0	RIC1
178	1.76696e-50	-0.130098	0.079	0.479	2.97893e-46	0	MAP4K5
179	1.77462e-50	-0.172499	0.137	0.592	2.99183e-46	0	TLE4
180	1.81097e-50	-0.0717242	0.111	0.545	3.05312e-46	0	TYW1
181	1.8164e-50	-0.107251	0.113	0.547	3.06227e-46	0	UBE2D2
182	1.8476e-50	-0.0390191	0.091	0.503	3.11488e-46	0	RAD23B
183	1.87171e-50	-0.161845	0.089	0.499	3.15552e-46	0	PBX4
184	1.89262e-50	-0.119744	0.091	0.503	3.19077e-46	0	ATM
185	1.99882e-50	-0.139853	0.113	0.547	3.36981e-46	0	DYM
186	2.00123e-50	-0.327631	0.224	0.72	3.37388e-46	0	PTPN13
187	2.06798e-50	-0.0322895	0.144	0.612	3.48642e-46	0	KDM2A
188	2.26943e-50	-0.16076	0.107	0.536	3.82603e-46	0	NUP153
189	2.3113e-50	-0.238742	0.192	0.702	3.89661e-46	0	RBM6
190	2.49141e-50	-0.0494237	0.137	0.593	4.20027e-46	0	CCDC91
191	2.65034e-50	-0.196815	0.059	0.438	4.46821e-46	0	JAK3
192	2.67818e-50	-0.130838	0.152	0.623	4.51514e-46	0	EHMT1
193	2.90353e-50	-0.247418	0.135	0.587	4.89506e-46	0	ATP2C1
194	2.98017e-50	-0.194732	0.115	0.549	5.02427e-46	0	VAV2
195	2.9964e-50	-0.125999	0.091	0.502	5.05162e-46	0	NFATC2IP
196	3.1724e-50	-0.110216	0.115	0.55	5.34835e-46	0	KCMF1
197	3.27677e-50	-0.0337996	0.079	0.479	5.52431e-46	0	DGLUCY
198	3.48616e-50	-0.0868205	0.107	0.535	5.87732e-46	0	CAB39
199	3.57731e-50	0.0363157	0.105	0.529	6.03099e-46	0	SOS1
200	4.22615e-50	-0.180763	0.096	0.513	7.12487e-46	0	GOLGA8B
201	4.27693e-50	-0.12941	0.078	0.475	7.21047e-46	0	RBM5
202	4.48804e-50	-0.153321	0.152	0.623	7.56638e-46	0	ABCC1
203	4.57728e-50	-0.132342	0.078	0.475	7.71683e-46	0	SMC6
204	4.79135e-50	-0.251031	0.059	0.437	8.07774e-46	0	WASHC3
205	5.00735e-50	-0.101515	0.122	0.562	8.4419e-46	0	TRAPPC9
206	5.06873e-50	-0.0761789	0.109	0.538	8.54538e-46	0	MAP2K1
207	5.83024e-50	-0.0702464	0.091	0.5	9.82921e-46	0	SLC23A2
208	5.96267e-50	-0.0814573	0.144	0.612	1.00525e-45	0	UBE2D3
209	6.94976e-50	-0.193089	0.087	0.492	1.17166e-45	0	MFSD14C
210	8.47153e-50	-0.192284	0.148	0.614	1.42822e-45	0	SCAF11
211	8.52833e-50	0.0190459	0.131	0.583	1.43779e-45	0	FAM13B
212	8.99091e-50	-0.220706	0.061	0.438	1.51578e-45	0	MTF2
213	8.99425e-50	-0.120017	0.126	0.569	1.51634e-45	0	CUL3
214	9.66102e-50	-0.0772765	0.096	0.51	1.62875e-45	0	R3HDM2
215	9.67403e-50	-0.203418	0.122	0.558	1.63094e-45	0	LCORL
216	9.96651e-50	-0.233388	0.059	0.434	1.68025e-45	0	RAB6A
217	1.19238e-49	-0.275151	0.081	0.477	2.01024e-45	0	POU2F1
218	1.19951e-49	-0.159451	0.1	0.518	2.02226e-45	0	UBR2
219	1.42547e-49	-0.317978	0.046	0.407	2.4032e-45	0	CEP57
220	1.52975e-49	0.018841	0.128	0.574	2.57901e-45	0	AKAP9
221	1.58016e-49	-0.132792	0.146	0.605	2.66399e-45	0	TBL1XR1
222	1.62312e-49	-0.161586	0.159	0.628	2.73641e-45	0	FNDC3A
223	1.68946e-49	-0.262962	0.065	0.444	2.84827e-45	0	KCNAB2
224	1.79926e-49	-0.0776099	0.124	0.563	3.03336e-45	0	NLRP1
225	1.90361e-49	-0.0832227	0.105	0.525	3.20929e-45	0	NSF
226	1.96575e-49	-0.0573396	0.163	0.641	3.31405e-45	0	GSK3B
227	1.98883e-49	-0.205674	0.131	0.576	3.35297e-45	0	DNAJB14
228	2.13479e-49	-0.120924	0.1	0.516	3.59905e-45	0	PTPN2
229	2.19404e-49	-0.095825	0.161	0.637	3.69892e-45	0	TULP4
230	2.33729e-49	-0.324886	0.091	0.494	3.94044e-45	0	KLHL6
231	2.38923e-49	-0.0812952	0.163	0.646	4.028e-45	0	ARL17B
232	2.39654e-49	-0.112029	0.152	0.618	4.04032e-45	0	TAB2
233	2.46176e-49	-0.166444	0.078	0.47	4.15028e-45	0	UBE2R2
234	2.55382e-49	-0.303498	0.061	0.436	4.30548e-45	0	WDPCP
235	2.98418e-49	-0.387981	0.044	0.402	5.03103e-45	0	GPI
236	3.00692e-49	-0.13529	0.098	0.511	5.06936e-45	0	USP9Y
237	3.04815e-49	-0.105682	0.157	0.627	5.13888e-45	0	MAPKAP1
238	3.16318e-49	-0.0723742	0.092	0.5	5.33281e-45	0	TTC7A
239	3.31234e-49	-0.0921071	0.153	0.626	5.58428e-45	0	FNBP4
240	3.33589e-49	-0.136083	0.072	0.46	5.62398e-45	0	SECISBP2
241	3.8151e-49	-0.133239	0.102	0.518	6.43188e-45	0	ECPAS
242	3.96058e-49	-0.0813905	0.161	0.638	6.67713e-45	0	HERC4
243	4.29329e-49	-0.182808	0.067	0.447	7.23806e-45	0	TCF20
244	4.42147e-49	-0.0800234	0.161	0.636	7.45416e-45	0	ELF1
245	4.57605e-49	-0.196344	0.094	0.502	7.71476e-45	0	OGDH
246	4.67533e-49	-0.0417173	0.107	0.53	7.88214e-45	0	RAB3GAP2
247	4.80898e-49	-0.0601397	0.12	0.555	8.10745e-45	0	GATAD2B
248	4.819e-49	-0.0337322	0.142	0.596	8.12436e-45	0	DIP2B
249	4.82633e-49	-0.0682611	0.083	0.48	8.1367e-45	0	BTBD7
250	5.04396e-49	-0.20755	0.133	0.577	8.50361e-45	0	SRPK2
251	5.18606e-49	-0.213299	0.179	0.667	8.74318e-45	0	PHF21A
252	5.81621e-49	-0.205457	0.098	0.509	9.80556e-45	0	PRKRIP1
253	5.87281e-49	-0.157537	0.118	0.549	9.90097e-45	0	PTPRA
254	6.36564e-49	-0.222563	0.133	0.577	1.07318e-44	0	LCOR
255	6.44807e-49	-0.126837	0.079	0.472	1.08708e-44	0	C11orf49
256	6.87702e-49	-0.0386731	0.116	0.547	1.1594e-44	0	FBXW11
257	7.73164e-49	-0.108591	0.111	0.535	1.30348e-44	0	RICTOR
258	7.83253e-49	-0.136202	0.094	0.499	1.32049e-44	0	DIPK1A
259	8.60725e-49	-0.248163	0.074	0.459	1.4511e-44	0	PI4KA
260	9.13397e-49	-0.14938	0.068	0.449	1.5399e-44	0	TMEM181
261	9.49213e-49	-0.272613	0.044	0.4	1.60028e-44	0	POM121
262	9.49897e-49	-0.0792055	0.096	0.505	1.60143e-44	0	SLC25A12
263	9.99836e-49	-0.0944129	0.116	0.545	1.68562e-44	0	GBF1
264	1.004e-48	-0.203336	0.091	0.492	1.69264e-44	0	SLFN12L
265	1.16899e-48	-0.127494	0.144	0.597	1.9708e-44	0	ZNF827
266	1.17933e-48	0.00265673	0.157	0.627	1.98823e-44	0	SETD2
267	1.18206e-48	-0.271606	0.107	0.526	1.99283e-44	0	ITGAL
268	1.24084e-48	-0.256488	0.19	0.685	2.09192e-44	0	UBE2E1
269	1.24171e-48	-0.0805517	0.078	0.468	2.0934e-44	0	CABIN1
270	1.37666e-48	-0.0784165	0.1	0.51	2.32092e-44	0	PEAK1
271	1.38575e-48	-0.139419	0.144	0.596	2.33623e-44	0	ADAM22
272	1.39543e-48	-0.0686536	0.129	0.567	2.35255e-44	0	FARS2
273	1.44036e-48	-0.165886	0.065	0.44	2.42829e-44	0	SFI1
274	1.44195e-48	-0.194544	0.139	0.587	2.43099e-44	0	TAOK1
275	1.45716e-48	-0.101714	0.079	0.471	2.45663e-44	0	CASC4
276	1.56319e-48	-0.157267	0.187	0.678	2.63538e-44	0	TNRC6B
277	1.5634e-48	-0.0739045	0.12	0.552	2.63573e-44	0	DLG1
278	1.68439e-48	-0.30863	0.044	0.399	2.83971e-44	0	RABEP2
279	1.68601e-48	-0.124459	0.098	0.507	2.84245e-44	0	LMBRD1
280	1.73399e-48	-0.302389	0.061	0.432	2.92334e-44	0	SOCS1
281	1.84218e-48	-0.178732	0.098	0.507	3.10574e-44	0	HP1BP3
282	1.85138e-48	-0.0809144	0.126	0.564	3.12124e-44	0	CDK13
283	1.8577e-48	-0.0437763	0.091	0.494	3.1319e-44	0	SS18
284	2.04403e-48	-0.0674198	0.152	0.617	3.44602e-44	0	NRDC
285	2.08546e-48	-0.216075	0.054	0.416	3.51588e-44	0	MIA2
286	2.22379e-48	0.0475504	0.124	0.561	3.74909e-44	0	ATAD2B
287	2.25961e-48	-0.0847323	0.081	0.473	3.80948e-44	0	USP25
288	2.31024e-48	-0.193553	0.046	0.401	3.89484e-44	0	GAPVD1
289	2.36166e-48	-0.267797	0.052	0.413	3.98152e-44	0	PHYKPL
290	2.41553e-48	-0.113826	0.104	0.518	4.07234e-44	0	NOP58
291	2.46311e-48	-0.128403	0.135	0.577	4.15256e-44	0	PLCL2
292	2.59733e-48	-0.248114	0.061	0.431	4.37884e-44	0	IBTK
293	2.6695e-48	-0.142666	0.104	0.517	4.5005e-44	0	STX8
294	2.76455e-48	-0.197779	0.1	0.508	4.66076e-44	0	ADGRE5
295	2.85412e-48	-0.127473	0.078	0.466	4.81176e-44	0	PPTC7
296	2.96199e-48	-0.0238258	0.146	0.605	4.99362e-44	0	SENP6
297	3.07939e-48	-0.163019	0.092	0.493	5.19155e-44	0	SPAG9
298	3.27483e-48	-0.209087	0.179	0.669	5.52104e-44	0	OGA
299	3.38081e-48	-0.0958225	0.091	0.491	5.69971e-44	0	NEMF
300	3.47604e-48	-0.134748	0.096	0.501	5.86025e-44	0	TNPO3
301	3.57873e-48	-0.235417	0.043	0.393	6.03338e-44	0	NAA35
302	3.66766e-48	-0.148562	0.065	0.438	6.18332e-44	0	SENP7
303	3.74468e-48	-0.0938619	0.078	0.465	6.31316e-44	0	KPNA1
304	3.97425e-48	-0.199159	0.105	0.52	6.70019e-44	0	S100PBP
305	4.03884e-48	-0.129985	0.067	0.442	6.80908e-44	0	PIKFYVE
306	4.10316e-48	-0.131741	0.152	0.614	6.91752e-44	0	SRRM2
307	4.11183e-48	-0.0961228	0.137	0.583	6.93213e-44	0	PPP2R5E
308	4.17462e-48	-0.153601	0.118	0.547	7.03799e-44	0	SF3B1
309	4.25942e-48	-0.140475	0.089	0.486	7.18096e-44	0	2021-03-06
310	4.30796e-48	0.755945	0.789	0.902	7.2628e-44	0	TMSB4X
311	4.9199e-48	-0.118366	0.166	0.637	8.29446e-44	0	NCOA2
312	5.09402e-48	-0.134761	0.122	0.554	8.58801e-44	0	NAP1L4
313	5.16767e-48	-0.130953	0.079	0.467	8.71218e-44	0	MACO1
314	5.626e-48	-0.233666	0.061	0.429	9.48488e-44	0	SP110
315	5.68406e-48	-0.194215	0.231	0.728	9.58276e-44	0	UBE2E2
316	5.69786e-48	-0.173124	0.233	0.735	9.60602e-44	0	DENND1A
317	6.00871e-48	-0.378386	0.048	0.402	1.01301e-43	0	EXOC6
318	6.03372e-48	-0.222213	0.192	0.699	1.01722e-43	0	PNISR
319	6.0353e-48	-0.203164	0.054	0.414	1.01749e-43	0	GSE1
320	6.13192e-48	0.0777199	0.12	0.549	1.03378e-43	0	RCSD1
321	6.37133e-48	-0.170574	0.135	0.575	1.07414e-43	0	GALNT10
322	6.77713e-48	-0.195453	0.183	0.658	1.14256e-43	0	SNX25
323	6.7983e-48	-0.285011	0.089	0.482	1.14613e-43	0	PRIM2
324	7.04291e-48	-0.0863085	0.176	0.656	1.18736e-43	0	FOCAD
325	7.95065e-48	-0.511561	0.067	0.436	1.3404e-43	0	PBX3
326	8.5197e-48	-0.0775387	0.183	0.671	1.43634e-43	0	PAN3
327	8.57304e-48	-0.142908	0.17	0.646	1.44533e-43	0	FRYL
328	8.6167e-48	-0.319315	0.115	0.527	1.45269e-43	0	THEMIS
329	9.42826e-48	-0.119982	0.118	0.542	1.58951e-43	0	RAB27A
330	9.6951e-48	-0.215152	0.091	0.485	1.6345e-43	0	P4HA1
331	9.77064e-48	-0.196761	0.07	0.447	1.64723e-43	0	VPS13D
332	1.02901e-47	-0.0806666	0.135	0.571	1.73481e-43	0	SCFD2
333	1.07907e-47	-0.212526	0.067	0.439	1.8192e-43	0	STX12
334	1.07909e-47	-0.198712	0.059	0.425	1.81924e-43	0	NAIP
335	1.12999e-47	-0.0441107	0.081	0.47	1.90505e-43	0	TRIM33
336	1.13443e-47	-0.0187095	0.15	0.61	1.91254e-43	0	ZMYM2
337	1.15353e-47	-0.105118	0.131	0.569	1.94474e-43	0	KIAA0319L
338	1.18045e-47	-0.0680893	0.102	0.511	1.99013e-43	0	GIGYF2
339	1.22133e-47	-0.160268	0.065	0.436	2.05904e-43	0	ASB3
340	1.26968e-47	-0.327814	0.055	0.415	2.14055e-43	0	FOXK1
341	1.27567e-47	-0.18094	0.146	0.595	2.15065e-43	0	TPD52
342	1.34651e-47	-0.223085	0.07	0.445	2.27007e-43	0	DIS3L2
343	1.37246e-47	-0.141148	0.102	0.51	2.31383e-43	0	NDUFAF6
344	1.39931e-47	-0.196737	0.203	0.696	2.3591e-43	0	MRTFA
345	1.42008e-47	-0.0946594	0.157	0.618	2.39412e-43	0	CDK17
346	1.51279e-47	-0.175574	0.063	0.431	2.55041e-43	0	VPS8
347	1.53188e-47	-0.0866757	0.096	0.499	2.58259e-43	0	BDP1
348	1.58844e-47	-0.125297	0.096	0.498	2.67795e-43	0	NFE2L2
349	1.61977e-47	0.0676775	0.116	0.535	2.73076e-43	0	SETBP1
350	1.66005e-47	-0.08459	0.148	0.601	2.79869e-43	0	HIF1A
351	1.80238e-47	-0.123161	0.137	0.573	3.03864e-43	0	AFF1
352	1.84741e-47	-0.0179252	0.185	0.672	3.11455e-43	0	CLASP1
353	1.90382e-47	-0.141246	0.079	0.462	3.20966e-43	0	CMIP
354	2.22652e-47	-0.252419	0.065	0.434	3.7537e-43	0	RUBCN
355	2.24002e-47	-0.180112	0.055	0.415	3.77645e-43	0	ZNF83
356	2.38478e-47	0.0725396	0.183	0.66	4.0205e-43	0	SFMBT2
357	2.56937e-47	-0.0618474	0.1	0.505	4.33171e-43	0	DNAJB6
358	2.60399e-47	-0.113949	0.074	0.452	4.39007e-43	0	AVL9
359	2.65811e-47	-0.0854314	0.168	0.64	4.4813e-43	0	HERC1
360	2.6584e-47	-0.158921	0.092	0.49	4.4818e-43	0	GPBP1L1
361	2.73987e-47	-0.117482	0.092	0.49	4.61915e-43	0	BOD1L1
362	2.89621e-47	-0.113675	0.098	0.499	4.88272e-43	0	SIPA1L3
363	2.9217e-47	-0.170795	0.104	0.511	4.9257e-43	0	CDC27
364	2.92762e-47	-0.0687963	0.135	0.574	4.93568e-43	0	STK38L
365	2.9397e-47	-0.19712	0.067	0.437	4.95603e-43	0	DOT1L
366	3.07925e-47	-0.118363	0.089	0.481	5.19131e-43	0	NEK7
367	3.12492e-47	-0.183331	0.116	0.538	5.26831e-43	0	HSH2D
368	3.194e-47	-0.168133	0.072	0.449	5.38477e-43	0	INO80
369	3.24284e-47	0.0438808	0.122	0.549	5.46711e-43	0	VPS13A
370	3.31587e-47	-0.166081	0.061	0.425	5.59023e-43	0	BMPR1A
371	3.33275e-47	-0.197471	0.074	0.452	5.61868e-43	0	NCOR2
372	3.65555e-47	-0.0473453	0.104	0.51	6.16288e-43	0	RBPJ
373	4.37807e-47	-0.0713532	0.098	0.499	7.381e-43	0	ROCK2
374	4.4492e-47	-0.0898582	0.102	0.507	7.50091e-43	0	TIMM23B
375	4.67864e-47	-0.0762152	0.107	0.519	7.88772e-43	0	PPHLN1
376	4.68612e-47	-0.188424	0.054	0.409	7.90034e-43	0	GPATCH2
377	4.71928e-47	-0.0899754	0.144	0.592	7.95624e-43	0	TET2
378	4.73941e-47	-0.069881	0.133	0.57	7.99017e-43	0	VRK2
379	4.78752e-47	-0.156351	0.105	0.515	8.07128e-43	0	GOLGA8A
380	4.95143e-47	-0.040672	0.104	0.512	8.34762e-43	0	PARG
381	5.07503e-47	-0.158666	0.107	0.517	8.556e-43	0	STAG2
382	5.31298e-47	-0.0200895	0.113	0.529	8.95715e-43	0	RAB1A
383	6.48467e-47	-0.0776087	0.054	0.41	1.09325e-42	0	NPLOC4
384	6.58082e-47	-0.144665	0.092	0.488	1.10946e-42	0	SRPK1
385	6.61818e-47	-0.198678	0.052	0.405	1.11576e-42	0	TASP1
386	6.65224e-47	-0.109793	0.105	0.513	1.1215e-42	0	RALGAPA1
387	6.78091e-47	-0.21586	0.063	0.427	1.14319e-42	0	CCNT2
388	6.95032e-47	-0.0446785	0.104	0.511	1.17175e-42	0	ST3GAL2
389	7.04766e-47	-0.146575	0.179	0.641	1.18816e-42	0	SSBP2
390	7.20621e-47	-0.124233	0.063	0.428	1.21489e-42	0	RARS2
391	7.21414e-47	-0.226947	0.044	0.39	1.21623e-42	0	ZRANB3
392	7.48606e-47	-0.0246486	0.129	0.559	1.26208e-42	0	ASAP1
393	7.57916e-47	-0.0991617	0.092	0.488	1.27777e-42	0	CUL5
394	7.6113e-47	-0.101242	0.159	0.62	1.28319e-42	0	PCM1
395	8.00928e-47	-0.176097	0.067	0.434	1.35028e-42	0	HERC2
396	8.27463e-47	-0.202651	0.111	0.519	1.39502e-42	0	BTBD9
397	9.11454e-47	-0.197596	0.07	0.441	1.53662e-42	0	PEX14
398	1.04141e-46	0.0437094	0.128	0.559	1.75571e-42	0	PTBP2
399	1.04148e-46	-0.0883174	0.116	0.534	1.75583e-42	0	PHF20
400	1.09779e-46	-0.133892	0.192	0.673	1.85076e-42	0	PIP4K2A
401	1.16206e-46	-0.0877664	0.105	0.512	1.95912e-42	0	POLK
402	1.19026e-46	-0.035727	0.168	0.637	2.00665e-42	0	ERBIN
403	1.19261e-46	-0.0497114	0.161	0.623	2.01062e-42	0	APBB1IP
404	1.27222e-46	-0.0551761	0.126	0.553	2.14483e-42	0	MYO9B
405	1.36945e-46	-0.278746	0.035	0.369	2.30875e-42	0	LATS1
406	1.42999e-46	-0.300906	0.046	0.392	2.41082e-42	0	SEC63
407	1.43667e-46	-0.232051	0.067	0.434	2.42208e-42	0	SERPINB9
408	1.48539e-46	-0.168859	0.14	0.579	2.50421e-42	0	PDS5B
409	1.53742e-46	-0.147594	0.059	0.418	2.59194e-42	0	FBXW4
410	1.57452e-46	-0.0713048	0.083	0.466	2.65448e-42	0	SP3
411	1.66332e-46	-0.295992	0.028	0.354	2.80419e-42	0	INSYN2B
412	1.67899e-46	0.0173131	0.1	0.502	2.83061e-42	0	LRRC37A3
413	1.69351e-46	-0.0725915	0.12	0.544	2.85509e-42	0	CNOT1
414	1.74478e-46	-0.10162	0.083	0.468	2.94153e-42	0	LUC7L
415	1.82267e-46	-0.185338	0.046	0.392	3.07283e-42	0	ANKFY1
416	1.89884e-46	-0.233822	0.059	0.418	3.20126e-42	0	KDM3B
417	1.90084e-46	-0.152793	0.078	0.455	3.20463e-42	0	UBE4B
418	1.90689e-46	-0.0822639	0.087	0.473	3.21482e-42	0	KIAA1109
419	1.94837e-46	-0.144209	0.163	0.622	3.28476e-42	0	RNF213
420	1.96952e-46	-0.108791	0.113	0.526	3.32041e-42	0	SEC31A
421	1.99486e-46	-0.148362	0.142	0.586	3.36314e-42	0	NPEPPS
422	2.20917e-46	-0.0666873	0.072	0.444	3.72444e-42	0	GAK
423	2.23654e-46	-0.0983518	0.116	0.534	3.77058e-42	0	ZRANB2
424	2.30587e-46	-0.203432	0.148	0.578	3.88746e-42	0	MAPK10
425	2.39356e-46	-0.0448756	0.109	0.519	4.0353e-42	0	PAPOLA
426	2.42977e-46	0.0271404	0.113	0.527	4.09635e-42	0	CNOT2
427	2.45629e-46	-0.034842	0.065	0.429	4.14106e-42	0	MBOAT1
428	2.50113e-46	-0.171323	0.054	0.405	4.21665e-42	0	FAM120B
429	2.51306e-46	-0.0735589	0.146	0.59	4.23677e-42	0	ATF7IP
430	2.61497e-46	0.0308537	0.115	0.529	4.40858e-42	0	FAM168A
431	2.62613e-46	-0.111124	0.161	0.625	4.42739e-42	0	ARMH4
432	2.8561e-46	-0.261931	0.05	0.398	4.81509e-42	0	PRKY
433	2.8885e-46	0.072594	0.109	0.52	4.86972e-42	0	ZFC3H1
434	2.97793e-46	-0.0845628	0.1	0.498	5.02049e-42	0	UBAP2
435	3.10894e-46	-0.0534185	0.153	0.609	5.24137e-42	0	PPP1R12A
436	3.19517e-46	-0.0600612	0.104	0.506	5.38674e-42	0	MIB1
437	3.31307e-46	-0.0513009	0.126	0.551	5.5855e-42	0	RC3H1
438	3.42682e-46	-0.106002	0.067	0.431	5.77727e-42	0	KDM5A
439	3.44703e-46	-0.0880695	0.087	0.473	5.81135e-42	0	ZNF652
440	3.58657e-46	0.0205901	0.102	0.503	6.04659e-42	0	BRWD1
441	3.96204e-46	-0.0132295	0.113	0.525	6.6796e-42	0	USP47
442	4.24225e-46	-0.016814	0.131	0.558	7.15201e-42	0	FER
443	4.43949e-46	-0.126331	0.102	0.502	7.48453e-42	0	RAB3GAP1
444	4.54567e-46	-0.0591952	0.1	0.497	7.66355e-42	0	RNF38
445	4.62072e-46	-0.157973	0.085	0.468	7.79007e-42	0	GPATCH2L
446	4.90101e-46	-0.160859	0.07	0.436	8.26262e-42	0	ATP11A
447	5.3171e-46	-0.0644949	0.111	0.519	8.9641e-42	0	AGO3
448	5.52076e-46	-0.0211387	0.172	0.641	9.30745e-42	0	WAC
449	5.88859e-46	-0.137129	0.085	0.467	9.92757e-42	0	SIL1
450	6.11359e-46	-0.170596	0.131	0.557	1.03069e-41	0	GPCPD1
451	6.16061e-46	-0.0954543	0.142	0.58	1.03862e-41	0	ELF2
452	6.4376e-46	-0.0311793	0.109	0.517	1.08531e-41	0	TLK2
453	7.07418e-46	-0.291394	0.054	0.403	1.19264e-41	0	C2CD5
454	7.25276e-46	-0.0551323	0.131	0.556	1.22274e-41	0	TOX2
455	7.68234e-46	-0.115675	0.076	0.447	1.29517e-41	0	EXOC6B
456	8.15744e-46	-0.0705946	0.196	0.662	1.37526e-41	0	SMYD3
457	8.82974e-46	-0.19169	0.054	0.403	1.48861e-41	0	YES1
458	9.2563e-46	-0.078068	0.107	0.511	1.56052e-41	0	SLTM
459	9.43224e-46	-0.24206	0.098	0.489	1.59018e-41	0	TNFRSF11A
460	9.52363e-46	-0.102397	0.176	0.638	1.60559e-41	0	HIVEP2
461	9.61068e-46	-0.0902797	0.181	0.664	1.62026e-41	0	PPP6R3
462	9.63343e-46	-0.0284286	0.104	0.503	1.6241e-41	0	BMPR2
463	9.72704e-46	-0.015707	0.122	0.542	1.63988e-41	0	BARD1
464	9.91993e-46	-0.12569	0.177	0.649	1.6724e-41	0	LRCH3
465	1.00547e-45	-0.169633	0.118	0.531	1.69512e-41	0	ARNTL2
466	1.01877e-45	-0.205016	0.068	0.431	1.71755e-41	0	SLAMF7
467	1.08429e-45	-0.167354	0.063	0.421	1.828e-41	0	ATF2
468	1.11876e-45	0.00428422	0.104	0.504	1.88612e-41	0	RABGAP1
469	1.13948e-45	-0.128991	0.087	0.469	1.92104e-41	0	USP12
470	1.14618e-45	-0.171739	0.07	0.436	1.93234e-41	0	FAM222B
471	1.14836e-45	-0.119394	0.089	0.474	1.93602e-41	0	RSRC2
472	1.15145e-45	0.0221081	0.12	0.535	1.94124e-41	0	FBXL17
473	1.17522e-45	-0.092426	0.091	0.478	1.9813e-41	0	EP300
474	1.24695e-45	0.0294891	0.146	0.589	2.10224e-41	0	HECTD4
475	1.26827e-45	-0.17173	0.207	0.697	2.13817e-41	0	ARID4B
476	1.28301e-45	-0.250996	0.235	0.738	2.16303e-41	0	ZNF292
477	1.3244e-45	-0.0300168	0.111	0.52	2.2328e-41	0	SUGP2
478	1.42194e-45	-0.176415	0.078	0.449	2.39725e-41	0	CLIC4
479	1.45363e-45	-0.0998506	0.1	0.493	2.45068e-41	0	RSU1
480	1.46116e-45	-0.028945	0.17	0.629	2.46338e-41	0	KSR1
481	1.47797e-45	-0.0741583	0.091	0.475	2.4917e-41	0	TMCC1
482	1.48211e-45	-0.214336	0.07	0.435	2.49869e-41	0	AFF4
483	1.49456e-45	-0.096187	0.104	0.502	2.51968e-41	0	DENND4C
484	1.55353e-45	0.00182928	0.074	0.443	2.6191e-41	0	CHD1
485	1.62375e-45	-0.0923944	0.133	0.564	2.73748e-41	0	SRSF10
486	1.65248e-45	-0.239962	0.194	0.665	2.78591e-41	0	STT3B
487	1.72617e-45	-0.183769	0.105	0.504	2.91014e-41	0	TBCK
488	1.78287e-45	-0.14004	0.094	0.484	3.00575e-41	0	UHRF2
489	1.81921e-45	0.116515	0.115	0.527	3.06701e-41	0	FOXJ3
490	1.82461e-45	-0.145398	0.22	0.699	3.07612e-41	0	RBM47
491	1.82968e-45	-0.256231	0.12	0.531	3.08466e-41	0	MDM2
492	1.83777e-45	-0.0703842	0.094	0.483	3.0983e-41	0	VPS53
493	1.91225e-45	-0.0831202	0.091	0.477	3.22386e-41	0	CREBBP
494	1.917e-45	-0.166509	0.102	0.497	3.23186e-41	0	JADE3
495	1.92137e-45	-0.255281	0.039	0.371	3.23924e-41	0	AQR
496	2.07533e-45	-0.0765598	0.076	0.446	3.49881e-41	0	DIDO1
497	2.08217e-45	-0.0620708	0.087	0.468	3.51033e-41	0	EYA3
498	2.13545e-45	-0.0697315	0.102	0.498	3.60016e-41	0	PPP4R3A
499	2.18156e-45	-0.116185	0.065	0.423	3.67789e-41	0	ARMC8
500	2.35617e-45	-0.0671324	0.078	0.449	3.97227e-41	0	PDSS2
501	2.4467e-45	-0.11127	0.074	0.442	4.1249e-41	0	CD46
502	2.47357e-45	-0.0757455	0.159	0.611	4.1702e-41	0	ADGRA3
503	2.54893e-45	-0.112032	0.096	0.485	4.29724e-41	0	GPD2
504	2.57961e-45	-0.0849489	0.068	0.431	4.34896e-41	0	GLYR1
505	2.5808e-45	-0.221343	0.07	0.433	4.35096e-41	0	TBC1D1
506	2.62804e-45	-0.13959	0.076	0.445	4.43062e-41	0	CBFB
507	2.7855e-45	-0.272723	0.124	0.536	4.69608e-41	0	NSD2
508	2.81674e-45	0.0423679	0.14	0.571	4.74874e-41	0	ZFAT
509	2.8802e-45	-0.0971501	0.1	0.491	4.85573e-41	0	KAT6B
510	2.92195e-45	-0.138607	0.131	0.556	4.92611e-41	0	LMO7
511	3.02888e-45	-0.127386	0.078	0.449	5.10638e-41	0	SYMPK
512	3.09702e-45	-0.0966878	0.074	0.441	5.22126e-41	0	NDE1
513	3.1318e-45	0.0151321	0.181	0.655	5.27991e-41	0	UTY
514	3.35471e-45	-0.124361	0.065	0.423	5.6557e-41	0	RNF4
515	3.60409e-45	-0.0864065	0.094	0.482	6.07613e-41	0	U2SURP
516	3.746e-45	-0.264956	0.041	0.373	6.31539e-41	0	NHLRC2
517	3.7964e-45	-0.0822469	0.079	0.452	6.40036e-41	0	CBL
518	3.80756e-45	-0.28911	0.043	0.377	6.41917e-41	0	AGBL3
519	3.90934e-45	-0.00920652	0.129	0.553	6.59075e-41	0	PKN2
520	4.05929e-45	-0.434945	0.044	0.379	6.84355e-41	0	CCDC18
521	4.24171e-45	0.00843653	0.14	0.575	7.15109e-41	0	COP1
522	4.52992e-45	-0.157434	0.068	0.429	7.63699e-41	0	PHF3
523	4.54712e-45	-0.10967	0.133	0.558	7.66599e-41	0	RNF115
524	4.74329e-45	0.00998454	0.115	0.524	7.99671e-41	0	ABI1
525	4.81132e-45	-0.192278	0.172	0.63	8.1114e-41	0	SPATS2
526	4.83363e-45	-0.118006	0.128	0.546	8.14902e-41	0	ADAM19
527	4.86217e-45	-0.0439861	0.109	0.51	8.19714e-41	0	GRK3
528	4.87442e-45	-0.116912	0.152	0.596	8.21778e-41	0	TACC1
529	4.91721e-45	-0.129807	0.098	0.489	8.28992e-41	0	ELK3
530	5.16042e-45	-0.155474	0.059	0.41	8.69994e-41	0	SMURF1
531	5.3061e-45	-0.152221	0.12	0.532	8.94555e-41	0	NFKBIZ
532	5.37923e-45	-0.209179	0.052	0.395	9.06884e-41	0	ZNF451
533	5.46302e-45	-0.114171	0.15	0.595	9.2101e-41	0	HNRNPH1
534	5.64771e-45	-0.062415	0.067	0.425	9.52148e-41	0	PAXBP1
535	5.66066e-45	-0.252947	0.05	0.391	9.5433e-41	0	SLC25A26
536	5.85472e-45	-0.0285047	0.072	0.436	9.87047e-41	0	MAPK14
537	6.60319e-45	-0.172817	0.122	0.535	1.11323e-40	0	OLA1
538	6.6559e-45	-0.0964408	0.074	0.44	1.12212e-40	0	DIP2A
539	6.77547e-45	-0.176725	0.055	0.402	1.14228e-40	0	UBE2G2
540	7.11336e-45	0.0622111	0.124	0.541	1.19924e-40	0	TOP1
541	7.35286e-45	-0.21352	0.061	0.412	1.23962e-40	0	DOCK11
542	7.67722e-45	-0.175796	0.052	0.394	1.2943e-40	0	PTCD3
543	7.68187e-45	-0.0881568	0.129	0.551	1.29509e-40	0	DARS
544	7.70807e-45	-0.238471	0.187	0.638	1.2995e-40	0	KDM2B
545	8.12262e-45	-0.0151091	0.126	0.546	1.36939e-40	0	THRAP3
546	8.29915e-45	-0.176758	0.07	0.432	1.39915e-40	0	NSRP1
547	8.41332e-45	0.00961596	0.177	0.647	1.4184e-40	0	CHD9
548	8.51879e-45	-0.0626902	0.166	0.627	1.43618e-40	0	TRA2A
549	8.59531e-45	-0.140717	0.091	0.473	1.44908e-40	0	ZBTB8OS
550	8.75171e-45	-0.0764028	0.129	0.547	1.47545e-40	0	SGPP2
551	1.01073e-44	0.00516992	0.115	0.522	1.70398e-40	0	UIMC1
552	1.02916e-44	-0.0537566	0.094	0.48	1.73506e-40	0	FAR1
553	1.05112e-44	-0.126395	0.183	0.653	1.77208e-40	0	USP48
554	1.06302e-44	0.0489373	0.096	0.484	1.79214e-40	0	SEC24B
555	1.06487e-44	-0.183187	0.128	0.545	1.79527e-40	0	ZMYND8
556	1.07042e-44	-0.163379	0.059	0.408	1.80463e-40	0	EIF4E
557	1.07863e-44	-0.11425	0.1	0.49	1.81846e-40	0	SEC14L1
558	1.09822e-44	-0.0296313	0.122	0.533	1.85149e-40	0	BICD1
559	1.11454e-44	-0.104154	0.124	0.538	1.879e-40	0	LRRFIP2
560	1.1364e-44	-0.151753	0.067	0.423	1.91586e-40	0	NAA50
561	1.15307e-44	-0.267516	0.046	0.381	1.94395e-40	0	TEC
562	1.17391e-44	-0.0205329	0.142	0.576	1.97909e-40	0	CAMTA1
563	1.24947e-44	-0.0272144	0.111	0.513	2.10649e-40	0	TFCP2
564	1.2761e-44	0.0197111	0.107	0.503	2.15137e-40	0	COMMD10
565	1.29398e-44	-0.0783326	0.063	0.415	2.18152e-40	0	RPAP2
566	1.34247e-44	-0.173555	0.061	0.412	2.26326e-40	0	FBXO42
567	1.37127e-44	-0.145336	0.076	0.44	2.31183e-40	0	ARHGAP5
568	1.40955e-44	0.00495763	0.083	0.457	2.37636e-40	0	IQCB1
569	1.41392e-44	-0.123785	0.096	0.483	2.38373e-40	0	PCBP2
570	1.41535e-44	-0.0947771	0.061	0.412	2.38613e-40	0	DPP8
571	1.44323e-44	-0.305004	0.272	0.732	2.43314e-40	0	CAMK1D
572	1.44372e-44	-0.0956886	0.102	0.493	2.43396e-40	0	URI1
573	1.44478e-44	-0.252284	0.055	0.4	2.43575e-40	0	SCAPER
574	1.44534e-44	-0.183553	0.046	0.382	2.43671e-40	0	RIOK3
575	1.46331e-44	-0.114407	0.081	0.452	2.46699e-40	0	AHCYL2
576	1.46652e-44	-0.276459	0.048	0.385	2.4724e-40	0	SNX14
577	1.46874e-44	0.0786406	0.12	0.531	2.47615e-40	0	IGSF1
578	1.48059e-44	-0.275363	0.081	0.449	2.49613e-40	0	ARL15
579	1.5173e-44	-0.354989	0.054	0.395	2.55802e-40	0	TM7SF3
580	1.6855e-44	-0.0422582	0.105	0.501	2.84158e-40	0	SLC35F2
581	1.71781e-44	-0.229627	0.033	0.355	2.89605e-40	0	ECHDC1
582	1.75299e-44	-0.0937842	0.17	0.624	2.95536e-40	0	CAMK2D
583	1.84646e-44	-0.200361	0.035	0.358	3.11294e-40	0	GUCY1A1
584	1.87651e-44	-0.069393	0.059	0.407	3.16361e-40	0	MOSMO
585	1.89453e-44	-0.0782645	0.102	0.49	3.19398e-40	0	ABCC4
586	1.92646e-44	-0.112489	0.148	0.581	3.24782e-40	0	NLK
587	1.97011e-44	-0.0781619	0.153	0.588	3.32141e-40	0	TMTC2
588	2.12671e-44	-0.0528339	0.098	0.485	3.58542e-40	0	UBR1
589	2.13211e-44	-0.0569759	0.087	0.464	3.59453e-40	0	CPSF6
590	2.40391e-44	-0.145877	0.083	0.454	4.05275e-40	0	AGPAT3
591	2.51948e-44	-0.0824372	0.076	0.44	4.24759e-40	0	BICRAL
592	2.52681e-44	-0.337008	0.161	0.586	4.25994e-40	0	FHIT
593	2.54789e-44	-0.215735	0.074	0.436	4.29548e-40	0	RALGAPA2
594	2.58929e-44	-0.0612701	0.096	0.48	4.36529e-40	0	AGTPBP1
595	2.62321e-44	-0.0940478	0.067	0.421	4.42247e-40	0	CORO1C
596	2.77879e-44	-0.0200518	0.146	0.583	4.68475e-40	0	UPF2
597	2.89909e-44	-0.12671	0.124	0.537	4.88758e-40	0	MOB3A
598	3.01342e-44	0.0980821	0.115	0.52	5.08032e-40	0	CREB1
599	3.02992e-44	-0.2562	0.25	0.726	5.10815e-40	0	FYN
600	3.19372e-44	-0.0483369	0.105	0.5	5.38428e-40	0	ARHGEF7
601	3.26129e-44	-0.386933	0.054	0.392	5.49821e-40	0	POLA1
602	3.26749e-44	0.107558	0.116	0.523	5.50866e-40	0	CERT1
603	3.49489e-44	-0.231357	0.213	0.714	5.89204e-40	0	ARGLU1
604	3.56245e-44	-0.0403919	0.087	0.462	6.00593e-40	0	MAP3K2
605	3.62005e-44	-0.214499	0.055	0.398	6.10304e-40	0	PDPK1
606	3.76346e-44	0.0220029	0.179	0.649	6.34482e-40	0	PUM2
607	3.85132e-44	-0.170643	0.187	0.652	6.49295e-40	0	STK17A
608	3.90009e-44	-0.131205	0.113	0.509	6.57517e-40	0	PPP1R9A
609	4.31758e-44	-0.139532	0.055	0.398	7.27901e-40	0	MTMR3
610	4.32196e-44	-0.20945	0.052	0.39	7.28639e-40	0	AGK
611	4.32405e-44	-0.152444	0.085	0.456	7.28992e-40	0	STRBP
612	4.39005e-44	-0.132662	0.126	0.535	7.40118e-40	0	CYTIP
613	4.50197e-44	-0.384374	0.02	0.325	7.58987e-40	0	FUBP3
614	4.63465e-44	-0.0697762	0.068	0.424	7.81356e-40	0	NCOA6
615	4.86298e-44	-0.0768109	0.076	0.439	8.19849e-40	0	CGGBP1
616	4.86816e-44	-0.243146	0.187	0.621	8.20724e-40	0	GHR
617	5.14278e-44	-0.0680634	0.067	0.42	8.67021e-40	0	DRAM2
618	5.17921e-44	-0.00717978	0.144	0.577	8.73162e-40	0	YWHAE
619	5.5133e-44	-0.119421	0.133	0.555	9.29488e-40	0	PTGES3
620	5.58315e-44	-0.0379402	0.102	0.491	9.41263e-40	0	ETNK1
621	5.5878e-44	-0.251517	0.078	0.439	9.42047e-40	0	MTHFD1L
622	5.67217e-44	-0.0684737	0.1	0.486	9.56271e-40	0	WDR44
623	5.74303e-44	-0.121168	0.074	0.435	9.68218e-40	0	LPIN1
624	5.79593e-44	-0.220008	0.25	0.757	9.77135e-40	0	EPS15
625	5.81804e-44	-0.087929	0.144	0.575	9.80864e-40	0	BBX
626	5.94694e-44	-0.0539406	0.172	0.625	1.00259e-39	0	HUWE1
627	5.95431e-44	0.0277403	0.118	0.525	1.00384e-39	0	HIBCH
628	6.36179e-44	0.00618622	0.129	0.544	1.07253e-39	0	ARHGAP21
629	6.48696e-44	-0.0907237	0.194	0.665	1.09364e-39	0	TAOK3
630	6.7151e-44	-0.144027	0.096	0.477	1.1321e-39	0	RNF157
631	6.74812e-44	-0.0873794	0.061	0.408	1.13767e-39	0	CRLF3
632	6.76391e-44	-0.226289	0.063	0.411	1.14033e-39	0	NCOA7
633	6.82241e-44	-0.0742826	0.122	0.529	1.15019e-39	0	MAN2A1
634	7.12436e-44	-0.0532298	0.07	0.427	1.2011e-39	0	EIF4B
635	7.16196e-44	-0.0255819	0.172	0.632	1.20744e-39	0	USP15
636	7.24485e-44	-0.072379	0.133	0.549	1.22141e-39	0	ZNF407
637	7.31825e-44	-0.0522739	0.089	0.464	1.23378e-39	0	RELCH
638	7.458e-44	-0.0612334	0.187	0.657	1.25734e-39	0	PCNX1
639	7.48619e-44	-0.0668713	0.098	0.481	1.2621e-39	0	B4GALT5
640	7.63169e-44	-0.191654	0.052	0.389	1.28663e-39	0	EEA1
641	7.76679e-44	-0.0658319	0.104	0.494	1.3094e-39	0	CTDSPL2
642	8.07399e-44	-0.139107	0.057	0.4	1.36119e-39	0	NEK6
643	8.5988e-44	-0.0736981	0.067	0.418	1.44967e-39	0	SPEN
644	8.61669e-44	-0.0381938	0.135	0.557	1.45269e-39	0	RABEP1
645	8.67856e-44	-0.210469	0.213	0.688	1.46312e-39	0	SGMS1
646	8.88664e-44	-0.133542	0.079	0.444	1.4982e-39	0	PSMD1
647	9.01549e-44	-0.162568	0.107	0.495	1.51992e-39	0	NEDD4L
648	9.1092e-44	-0.147871	0.165	0.61	1.53572e-39	0	MYO5A
649	9.29168e-44	-0.0215338	0.102	0.489	1.56648e-39	0	PHACTR4
650	9.52557e-44	-0.199906	0.054	0.392	1.60592e-39	0	ERICH1
651	9.72894e-44	-0.217948	0.076	0.436	1.6402e-39	0	BRCA1
652	1.03691e-43	-0.0282667	0.081	0.449	1.74812e-39	0	ATP10D
653	1.04202e-43	-0.192044	0.068	0.421	1.75674e-39	0	CTCF
654	1.08116e-43	0.0708432	0.105	0.497	1.82272e-39	0	UBR4
655	1.11327e-43	-0.0351469	0.078	0.44	1.87686e-39	0	UBR3
656	1.13283e-43	-0.271232	0.05	0.383	1.90983e-39	0	TNFRSF10B
657	1.14905e-43	-0.136955	0.072	0.428	1.93718e-39	0	MAP2K5
658	1.15241e-43	-0.13383	0.131	0.547	1.94284e-39	0	AC116366.3
659	1.15391e-43	-0.0285385	0.128	0.538	1.94538e-39	0	ERC1
660	1.16787e-43	-0.0477364	0.105	0.497	1.96891e-39	0	ADD1
661	1.37846e-43	-0.226118	0.052	0.387	2.32394e-39	0	SUPT3H
662	1.39546e-43	-0.0557137	0.159	0.607	2.35261e-39	0	SRSF11
663	1.39603e-43	-0.0050206	0.118	0.519	2.35357e-39	0	C1orf21
664	1.46902e-43	-0.17724	0.043	0.368	2.47662e-39	0	NOL10
665	1.48953e-43	-0.152942	0.089	0.462	2.5112e-39	0	NFKB2
666	1.5417e-43	0.0537877	0.155	0.596	2.59915e-39	0	CCDC88C
667	1.56663e-43	-0.160504	0.067	0.417	2.64118e-39	0	MTMR4
668	1.58377e-43	0.00734728	0.148	0.582	2.67007e-39	0	DMXL2
669	1.6246e-43	0.047526	0.116	0.518	2.73891e-39	0	ACTR2
670	1.63811e-43	0.140758	0.142	0.57	2.76169e-39	0	KLF12
671	1.76291e-43	-0.102945	0.065	0.414	2.97209e-39	0	ORAI2
672	1.76423e-43	-0.189081	0.061	0.404	2.97432e-39	0	NFATC3
673	1.96598e-43	0.0522665	0.135	0.556	3.31444e-39	0	ILRUN
674	2.03985e-43	-0.0436165	0.12	0.525	3.43899e-39	0	TPTEP2-CSNK1E
675	2.04589e-43	-0.0869108	0.078	0.439	3.44916e-39	0	CCM2
676	2.06907e-43	-0.00149559	0.118	0.521	3.48824e-39	0	USP32
677	2.09718e-43	0.0227123	0.113	0.506	3.53563e-39	0	ALPK1
678	2.11453e-43	-0.184545	0.139	0.558	3.56489e-39	0	EPSTI1
679	2.14965e-43	0.0871168	0.165	0.608	3.62409e-39	0	RASGRP3
680	2.197e-43	-0.00946385	0.165	0.615	3.70392e-39	0	WIPF1
681	2.21239e-43	-0.0510859	0.098	0.479	3.72987e-39	0	TMOD3
682	2.29999e-43	-0.132617	0.098	0.48	3.87756e-39	0	NBN
683	2.30776e-43	-0.0309067	0.107	0.499	3.89065e-39	0	DMTF1
684	2.32075e-43	-0.303508	0.026	0.333	3.91255e-39	0	SLC30A9
685	2.3378e-43	0.118616	0.098	0.481	3.9413e-39	0	SMC5
686	2.48593e-43	-0.311336	0.222	0.708	4.19103e-39	0	TLK1
687	2.54538e-43	-0.246867	0.05	0.382	4.29126e-39	0	ZNF208
688	2.57019e-43	-0.0162404	0.166	0.619	4.33308e-39	0	PBRM1
689	2.63407e-43	-0.0914441	0.174	0.625	4.44077e-39	0	INSR
690	2.6591e-43	-0.280107	0.044	0.37	4.48297e-39	0	KLF7
691	2.66089e-43	-0.434914	0.033	0.347	4.486e-39	0	AC058822.1
692	2.69e-43	-0.113205	0.07	0.423	4.53507e-39	0	EIF2AK2
693	2.83148e-43	0.0145619	0.102	0.486	4.77359e-39	0	BABAM2
694	2.86085e-43	-0.129838	0.165	0.612	4.8231e-39	0	MLLT10
695	2.8709e-43	-0.142879	0.15	0.577	4.84005e-39	0	CAMKMT
696	2.89591e-43	-0.00816782	0.096	0.475	4.88221e-39	0	HMBOX1
697	2.90112e-43	-0.236321	0.07	0.423	4.89099e-39	0	WDR43
698	3.0637e-43	0.0443569	0.109	0.502	5.16509e-39	0	DMXL1
699	3.06643e-43	-0.126841	0.076	0.433	5.1697e-39	0	MANBA
700	3.09133e-43	-0.186716	0.048	0.378	5.21168e-39	0	ANKRD36
701	3.13455e-43	-0.130527	0.044	0.37	5.28454e-39	0	SEMA4D
702	3.31023e-43	-0.172564	0.218	0.698	5.58071e-39	0	NCOA3
703	3.3178e-43	-0.166957	0.061	0.403	5.59349e-39	0	TRMT9B
704	3.42917e-43	-0.240454	0.041	0.363	5.78123e-39	0	RIC3
705	3.52249e-43	-0.242462	0.057	0.396	5.93857e-39	0	KLF13
706	3.59412e-43	-0.0127602	0.159	0.603	6.05933e-39	0	ZC3H7A
707	3.75886e-43	0.0883882	0.054	0.388	6.33706e-39	0	ERO1B
708	3.83162e-43	0.0722257	0.122	0.526	6.45972e-39	0	VWA8
709	3.98838e-43	-0.0585869	0.1	0.482	6.724e-39	0	CEP83
710	4.2141e-43	-0.187048	0.07	0.42	7.10455e-39	0	UBE2G1
711	4.26614e-43	-0.13225	0.059	0.399	7.19229e-39	0	RNMT
712	4.35763e-43	-0.093756	0.087	0.456	7.34652e-39	0	FAS
713	4.36729e-43	-0.14807	0.063	0.407	7.36281e-39	0	IPO9
714	4.48228e-43	-0.0617807	0.161	0.604	7.55668e-39	0	SMARCC1
715	4.84526e-43	-0.0612383	0.076	0.433	8.16862e-39	0	N4BP1
716	4.97766e-43	-0.0969213	0.057	0.396	8.39184e-39	0	EP400
717	5.0428e-43	-0.030959	0.087	0.456	8.50166e-39	0	SYNRG
718	5.36725e-43	-0.0545998	0.128	0.532	9.04865e-39	0	IL7
719	5.43007e-43	0.0124545	0.126	0.535	9.15456e-39	0	UBA6
720	5.44793e-43	-0.0316494	0.157	0.595	9.18466e-39	0	ROCK1
721	5.46313e-43	-0.232089	0.037	0.354	9.2103e-39	0	DNAJC5
722	5.5423e-43	0.000528329	0.085	0.452	9.34377e-39	0	PPP4R3B
723	5.55868e-43	-0.207925	0.061	0.403	9.37138e-39	0	STAT6
724	5.62368e-43	-0.00250656	0.126	0.532	9.48095e-39	0	CMC1
725	5.63833e-43	-0.0154539	0.128	0.539	9.50566e-39	0	CAPZA1
726	5.71203e-43	-0.00925804	0.1	0.481	9.62991e-39	0	CCAR1
727	5.81655e-43	-0.058048	0.166	0.617	9.80612e-39	0	VPS13C
728	6.03345e-43	-0.289188	0.094	0.465	1.01718e-38	0	BCAT1
729	6.11936e-43	-0.184278	0.065	0.41	1.03166e-38	0	MGA
730	6.24901e-43	-0.168005	0.057	0.395	1.05352e-38	0	CGAS
731	6.81014e-43	-0.148011	0.194	0.657	1.14812e-38	0	HIVEP1
732	7.40536e-43	-0.154248	0.054	0.387	1.24847e-38	0	EMSY
733	7.42459e-43	-0.188764	0.048	0.376	1.25171e-38	0	VAV1
734	7.62374e-43	-0.0889159	0.111	0.503	1.28529e-38	0	MAPK6
735	7.70715e-43	-0.0652476	0.102	0.481	1.29935e-38	0	NEDD9
736	7.80559e-43	-0.0302689	0.148	0.57	1.31594e-38	0	PAM
737	8.09791e-43	-0.0240845	0.107	0.495	1.36523e-38	0	FAM135A
738	8.183e-43	-0.0993195	0.179	0.638	1.37957e-38	0	STK4
739	8.47393e-43	-0.101581	0.065	0.409	1.42862e-38	0	ATXN7L1
740	8.7924e-43	0.0336777	0.159	0.602	1.48231e-38	0	AFTPH
741	8.8349e-43	-0.0414785	0.092	0.466	1.48948e-38	0	WTAP
742	8.88923e-43	-0.252211	0.052	0.382	1.49864e-38	0	NEK1
743	8.95206e-43	0.00528393	0.128	0.535	1.50923e-38	0	PHF14
744	9.00353e-43	0.0204499	0.226	0.722	1.5179e-38	0	BIRC6
745	9.04917e-43	-0.149976	0.055	0.39	1.5256e-38	0	NUP88
746	9.06161e-43	-0.12726	0.081	0.442	1.5277e-38	0	SREK1
747	9.44458e-43	-0.0402952	0.153	0.589	1.59226e-38	0	TNRC6A
748	1.03402e-42	-0.085334	0.163	0.606	1.74326e-38	0	AGFG1
749	1.05578e-42	-0.0206274	0.091	0.462	1.77994e-38	0	KIAA0232
750	1.0727e-42	-0.02566	0.079	0.439	1.80846e-38	0	PDCD6IP
751	1.12169e-42	0.00892031	0.094	0.468	1.89106e-38	0	ITCH
752	1.14005e-42	-0.165183	0.061	0.401	1.922e-38	0	USP33
753	1.15555e-42	-0.0204475	0.128	0.537	1.94814e-38	0	RBM33
754	1.15823e-42	-0.111039	0.091	0.461	1.95266e-38	0	FXR1
755	1.16103e-42	0.0305158	0.102	0.482	1.95738e-38	0	SHOC2
756	1.16477e-42	-0.0519169	0.144	0.569	1.96368e-38	0	STRN3
757	1.16759e-42	-0.0795184	0.083	0.447	1.96845e-38	0	ANKLE2
758	1.17733e-42	-0.208272	0.039	0.356	1.98487e-38	0	LRP4
759	1.19616e-42	-0.0617643	0.096	0.473	2.0166e-38	0	NPIPB5
760	1.2323e-42	-0.260922	0.024	0.325	2.07753e-38	0	WDR75
761	1.26802e-42	-0.0490383	0.061	0.401	2.13775e-38	0	GON4L
762	1.31281e-42	-0.254828	0.057	0.393	2.21326e-38	0	ABL1
763	1.3304e-42	-0.18564	0.176	0.613	2.24292e-38	0	PLEKHG1
764	1.36608e-42	-0.0841628	0.068	0.416	2.30307e-38	0	UBA3
765	1.38404e-42	-0.0321444	0.135	0.545	2.33335e-38	0	BCAS3
766	1.40838e-42	-0.0579258	0.109	0.496	2.37439e-38	0	BLNK
767	1.4364e-42	0.00824056	0.129	0.539	2.42163e-38	0	STK17B
768	1.44241e-42	-0.213286	0.046	0.37	2.43176e-38	0	VEZT
769	1.45162e-42	-0.268479	0.076	0.427	2.44729e-38	0	2021-03-03
770	1.49804e-42	-0.255509	0.033	0.344	2.52555e-38	0	TAF1
771	1.51745e-42	-0.0942858	0.054	0.386	2.55826e-38	0	ARIH2
772	1.62457e-42	0.0233293	0.205	0.685	2.73885e-38	0	ANKRD12
773	1.69698e-42	-0.0311407	0.157	0.593	2.86093e-38	0	ANKIB1
774	1.72816e-42	-0.0844016	0.091	0.46	2.91351e-38	0	NUFIP2
775	1.75264e-42	-0.106754	0.063	0.404	2.95478e-38	0	UBE2N
776	1.94364e-42	0.114803	0.166	0.603	3.27678e-38	0	SPIDR
777	2.06967e-42	-0.0158296	0.083	0.446	3.48926e-38	0	SPG7
778	2.0886e-42	-0.0130014	0.074	0.426	3.52117e-38	0	HTT
779	2.09788e-42	0.00687527	0.157	0.595	3.53681e-38	0	TRIP12
780	2.10277e-42	-0.0665687	0.089	0.456	3.54506e-38	0	SENP5
781	2.18063e-42	0.0530017	0.209	0.693	3.67633e-38	0	TCF12
782	2.20868e-42	-0.041323	0.055	0.388	3.72361e-38	0	MAP3K1
783	2.31575e-42	-0.215349	0.05	0.377	3.90412e-38	0	EXOC1
784	2.43899e-42	-0.0166763	0.102	0.48	4.1119e-38	0	DDHD1
785	2.4636e-42	-0.0639355	0.128	0.533	4.15338e-38	0	ARID1A
786	2.57436e-42	-0.271867	0.048	0.372	4.34011e-38	0	SDCCAG8
787	2.58262e-42	-0.103839	0.067	0.41	4.35404e-38	0	METTL8
788	2.6872e-42	-0.0857071	0.102	0.482	4.53035e-38	0	ZNF506
789	2.77044e-42	-0.0936165	0.076	0.429	4.67068e-38	0	RASSF3
790	2.7953e-42	-0.184796	0.067	0.409	4.7126e-38	0	SIK2
791	2.80948e-42	-0.121373	0.054	0.384	4.73651e-38	0	TRAPPC12
792	2.8269e-42	0.0768869	0.109	0.496	4.76588e-38	0	PPP2R2A
793	3.04414e-42	-0.257789	0.063	0.401	5.13212e-38	0	RPRD2
794	3.07213e-42	-0.00505057	0.102	0.481	5.1793e-38	0	NUP210
795	3.08025e-42	-0.215073	0.041	0.357	5.19299e-38	0	NBDY
796	3.12291e-42	-0.0203923	0.067	0.41	5.26492e-38	0	PPP2R5C
797	3.13391e-42	-0.189742	0.059	0.395	5.28346e-38	0	ANKRD36C
798	3.14794e-42	-0.190785	0.048	0.372	5.30711e-38	0	TBC1D32
799	3.28136e-42	-0.180924	0.065	0.406	5.53204e-38	0	NT5C2
800	3.43377e-42	-0.231991	0.22	0.688	5.789e-38	0	PTK2B
801	3.70768e-42	-0.113243	0.115	0.504	6.25077e-38	0	PPP1R16B
802	3.97544e-42	-0.167973	0.17	0.609	6.70219e-38	0	MEF2A
803	4.10684e-42	-0.148435	0.05	0.376	6.92371e-38	0	SNX1
804	4.1083e-42	-0.0298605	0.078	0.432	6.92619e-38	0	AP1G1
805	4.1186e-42	-0.257345	0.05	0.375	6.94355e-38	0	PTPN12
806	4.22345e-42	-0.207062	0.057	0.39	7.12031e-38	0	MTA3
807	4.23808e-42	0.0147105	0.153	0.584	7.14498e-38	0	PITPNB
808	4.58097e-42	-0.0355873	0.139	0.553	7.72307e-38	0	FSD1L
809	4.77689e-42	-0.0232156	0.091	0.458	8.05337e-38	0	MIER1
810	4.85602e-42	-0.0277618	0.109	0.494	8.18677e-38	0	TNIP1
811	4.91359e-42	-0.271175	0.067	0.408	8.28383e-38	0	COL4A5
812	4.93183e-42	-0.00515703	0.07	0.417	8.31457e-38	0	TBK1
813	5.03173e-42	-0.0458764	0.081	0.439	8.483e-38	0	OPA1
814	5.19104e-42	-0.198006	0.054	0.382	8.75157e-38	0	DDB2
815	5.23227e-42	-0.162465	0.2	0.664	8.82108e-38	0	ASCC3
816	5.39973e-42	-0.290934	0.031	0.337	9.1034e-38	0	IL4R
817	5.68403e-42	-0.088566	0.209	0.684	9.5827e-38	0	MAP4K4
818	5.7843e-42	-0.190109	0.054	0.381	9.75175e-38	0	E2F3
819	5.86557e-42	-0.0926304	0.061	0.397	9.88877e-38	0	ANKS1A
820	6.02398e-42	-0.23878	0.037	0.348	1.01558e-37	0	PCSK7
821	6.08437e-42	-0.163774	0.063	0.401	1.02576e-37	0	RNF168
822	6.3824e-42	-0.146019	0.078	0.431	1.07601e-37	0	CRMP1
823	6.43721e-42	-0.0486317	0.181	0.636	1.08525e-37	0	NF1
824	6.46755e-42	-0.185084	0.041	0.355	1.09036e-37	0	UBAP1
825	6.48859e-42	0.0880345	0.17	0.612	1.09391e-37	0	TET3
826	6.61375e-42	-0.0202704	0.192	0.664	1.11501e-37	0	GTF2I
827	6.904e-42	-0.167927	0.089	0.45	1.16394e-37	0	TXNDC11
828	6.9181e-42	0.0839634	0.116	0.508	1.16632e-37	0	STK3
829	6.9371e-42	0.0665627	0.172	0.619	1.16953e-37	0	BPTF
830	7.03534e-42	-0.16907	0.068	0.41	1.18609e-37	0	SUCLG2
831	7.43216e-42	-0.152943	0.057	0.389	1.25299e-37	0	TYK2
832	7.4958e-42	-0.0908619	0.063	0.401	1.26372e-37	0	SAFB
833	7.72114e-42	-0.15771	0.065	0.404	1.30171e-37	0	DNM1L
834	7.80775e-42	-0.129514	0.105	0.485	1.31631e-37	0	TMPO
835	7.83391e-42	-0.00170784	0.1	0.476	1.32072e-37	0	EVC2
836	7.88617e-42	-0.189878	0.124	0.519	1.32953e-37	0	ARHGEF3
837	8.00776e-42	-0.156382	0.067	0.407	1.35003e-37	0	SF3B3
838	8.10649e-42	-0.0152486	0.163	0.601	1.36667e-37	0	LARP4B
839	8.26905e-42	-0.0742494	0.078	0.431	1.39408e-37	0	TMEM259
840	8.30158e-42	-0.121072	0.068	0.412	1.39956e-37	0	LARP4
841	8.70081e-42	-0.18735	0.222	0.695	1.46687e-37	0	ADK
842	8.80082e-42	-0.0882172	0.115	0.501	1.48373e-37	0	INTS6
843	9.03143e-42	-0.130899	0.091	0.456	1.52261e-37	0	TRIM22
844	9.8044e-42	-0.146351	0.091	0.454	1.65292e-37	0	MBP
845	9.92837e-42	-0.235251	0.05	0.373	1.67382e-37	0	ANKUB1
846	1.04312e-41	0.024689	0.102	0.479	1.75859e-37	0	NUP98
847	1.06902e-41	0.0443237	0.096	0.467	1.80227e-37	0	IRF2
848	1.07333e-41	0.0194252	0.074	0.422	1.80954e-37	0	SFSWAP
849	1.07716e-41	-0.0149787	0.104	0.48	1.81598e-37	0	UMAD1
850	1.12073e-41	-0.0461455	0.124	0.523	1.88943e-37	0	TFRC
851	1.14277e-41	-0.162953	0.226	0.723	1.92659e-37	0	RBM39
852	1.17853e-41	-0.0157381	0.098	0.468	1.98689e-37	0	SLC9A7
853	1.17975e-41	-0.198257	0.05	0.373	1.98894e-37	0	RHOT1
854	1.21585e-41	-0.0203286	0.133	0.535	2.0498e-37	0	ARHGAP17
855	1.2196e-41	-0.158329	0.063	0.399	2.05612e-37	0	ARHGAP35
856	1.23407e-41	-0.161737	0.076	0.424	2.08052e-37	0	WRN
857	1.25271e-41	-0.109484	0.1	0.473	2.11194e-37	0	RAF1
858	1.29983e-41	-0.127744	0.165	0.597	2.19139e-37	0	DIAPH2
859	1.33252e-41	-0.200578	0.046	0.365	2.24649e-37	0	YTHDF3
860	1.34535e-41	-0.267207	0.248	0.72	2.26813e-37	0	STAG1
861	1.36285e-41	-0.129243	0.079	0.431	2.29762e-37	0	AOPEP
862	1.38031e-41	-0.0715012	0.198	0.669	2.32707e-37	0	GPBP1
863	1.39311e-41	0.0022733	0.091	0.454	2.34865e-37	0	CPEB3
864	1.422e-41	-0.0822426	0.043	0.358	2.39735e-37	0	TBCD
865	1.42694e-41	-0.228881	0.068	0.41	2.40568e-37	0	FGD2
866	1.43865e-41	-0.076579	0.079	0.433	2.42543e-37	0	SRRM1
867	1.50685e-41	-0.250619	0.144	0.547	2.54039e-37	0	ST6GAL1
868	1.53286e-41	0.0976575	0.185	0.636	2.58426e-37	0	SLC39A11
869	1.53628e-41	-0.0885778	0.065	0.402	2.59001e-37	0	KLHL2
870	1.53634e-41	0.0130751	0.081	0.436	2.59011e-37	0	PRLR
871	1.53696e-41	0.0125142	0.068	0.411	2.59116e-37	0	CBWD5
872	1.54247e-41	0.0104568	0.079	0.433	2.60045e-37	0	STIM2
873	1.61598e-41	-0.0495965	0.094	0.461	2.72438e-37	0	PDE8A
874	1.65994e-41	-0.0737946	0.054	0.38	2.79849e-37	0	PRR14L
875	1.69292e-41	0.0963036	0.128	0.532	2.85409e-37	0	TRRAP
876	1.71783e-41	0.025233	0.166	0.608	2.89609e-37	0	ZNF148
877	1.72361e-41	-0.149675	0.098	0.467	2.90583e-37	0	FAM126A
878	1.75623e-41	-0.0596555	0.146	0.56	2.96082e-37	0	CLIP2
879	1.82611e-41	0.0462297	0.079	0.432	3.07864e-37	0	SOS2
880	1.84635e-41	-0.196369	0.054	0.379	3.11276e-37	0	ELMSAN1
881	1.87907e-41	0.0421001	0.118	0.511	3.16793e-37	0	ACBD6
882	1.90121e-41	0.0562445	0.14	0.553	3.20526e-37	0	STK33
883	1.90844e-41	-0.0429637	0.087	0.447	3.21743e-37	0	CCNH
884	1.98078e-41	0.0526816	0.102	0.474	3.3394e-37	0	EHBP1
885	2.0062e-41	-0.218374	0.043	0.357	3.38225e-37	0	ZNF107
886	2.06025e-41	-0.103504	0.078	0.427	3.47338e-37	0	STAT5B
887	2.06375e-41	-0.004652	0.153	0.581	3.47928e-37	0	PAK1
888	2.0772e-41	0.0137283	0.172	0.611	3.50194e-37	0	ST7
889	2.22036e-41	-0.0195924	0.196	0.636	3.74331e-37	0	NLGN4Y
890	2.31238e-41	-0.0866423	0.068	0.409	3.89844e-37	0	YY1AP1
891	2.37361e-41	0.0542012	0.124	0.523	4.00166e-37	0	SEPTIN2
892	2.3878e-41	-0.0966578	0.05	0.371	4.02558e-37	0	RAI1
893	2.38819e-41	-0.158356	0.085	0.441	4.02625e-37	0	HSD17B12
894	2.39706e-41	0.0106267	0.118	0.51	4.04121e-37	0	SUZ12
895	2.41686e-41	-0.0646067	0.081	0.435	4.07458e-37	0	ZDHHC21
896	2.45008e-41	-0.0274228	0.083	0.439	4.1306e-37	0	KATNBL1
897	2.5447e-41	-0.205347	0.05	0.371	4.2901e-37	0	ZBTB1
898	2.62237e-41	-0.112597	0.059	0.389	4.42106e-37	0	RNF149
899	2.74317e-41	-0.00270006	0.078	0.427	4.62471e-37	0	WWP2
900	2.76424e-41	0.0279796	0.165	0.601	4.66023e-37	0	RAB10
901	2.78569e-41	0.050683	0.148	0.569	4.6964e-37	0	SMG7
902	2.82623e-41	-0.223445	0.052	0.374	4.76474e-37	0	MCU
903	2.89004e-41	-0.0367192	0.094	0.461	4.87232e-37	0	DAP3
904	2.8949e-41	-0.0984747	0.105	0.481	4.88051e-37	0	ZNF462
905	2.90829e-41	0.00316801	0.098	0.468	4.90308e-37	0	HBS1L
906	3.01187e-41	-0.133872	0.044	0.359	5.07772e-37	0	MECP2
907	3.14505e-41	0.00818011	0.083	0.438	5.30223e-37	0	ATP9B
908	3.314e-41	0.032724	0.12	0.513	5.58707e-37	0	SPG11
909	3.34423e-41	-0.0286403	0.081	0.435	5.63803e-37	0	TRPC4AP
910	3.3502e-41	-0.130526	0.124	0.518	5.64811e-37	0	CD22
911	3.36737e-41	-0.085886	0.098	0.465	5.67705e-37	0	XKR6
912	3.37597e-41	-0.0337253	0.126	0.523	5.69155e-37	0	RAB7A
913	3.37609e-41	-0.20362	0.094	0.457	5.69175e-37	0	HIP1
914	3.42672e-41	0.0403409	0.081	0.434	5.77711e-37	0	PARP4
915	3.44355e-41	-0.091526	0.12	0.51	5.80547e-37	0	SLC38A2
916	3.60191e-41	-0.058042	0.087	0.445	6.07245e-37	0	UBA2
917	3.65862e-41	-0.1638	0.052	0.374	6.16807e-37	0	DLGAP4
918	3.78331e-41	-0.201389	0.044	0.359	6.37829e-37	0	BTBD1
919	3.97388e-41	-0.0775653	0.126	0.523	6.69957e-37	0	SPPL2A
920	4.13799e-41	-0.0698399	0.067	0.404	6.97623e-37	0	ZNF131
921	4.16454e-41	-0.0595539	0.07	0.412	7.02099e-37	0	ATXN2L
922	4.27747e-41	0.041334	0.172	0.617	7.21139e-37	0	RBM26
923	4.28383e-41	0.0455855	0.161	0.596	7.22211e-37	0	GPATCH8
924	4.36026e-41	0.0863982	0.144	0.557	7.35095e-37	0	NCOA1
925	4.37085e-41	0.0963267	0.133	0.54	7.36881e-37	0	PIBF1
926	4.39784e-41	0.0592297	0.122	0.517	7.41432e-37	0	ADAR
927	4.44353e-41	-0.232257	0.043	0.355	7.49135e-37	0	PNPT1
928	4.64223e-41	-0.141289	0.194	0.657	7.82633e-37	0	VMP1
929	4.67357e-41	-0.0560503	0.083	0.437	7.87917e-37	0	CLASP2
930	4.83989e-41	-0.0956973	0.057	0.385	8.15957e-37	0	RPRD1A
931	4.91388e-41	-0.192125	0.039	0.347	8.28431e-37	0	ABI2
932	4.92644e-41	0.138817	0.128	0.521	8.30548e-37	0	CACNA2D1
933	4.96117e-41	-0.0753056	0.172	0.611	8.36403e-37	0	PLXNC1
934	4.98618e-41	0.0505787	0.12	0.512	8.4062e-37	0	RAB12
935	5.01036e-41	-0.0985837	0.07	0.41	8.44697e-37	0	MCTP2
936	5.06531e-41	-0.218373	0.07	0.41	8.5396e-37	0	RUFY3
937	5.13338e-41	0.0312678	0.098	0.464	8.65437e-37	0	RPS6KA3
938	5.20305e-41	-0.145331	0.046	0.362	8.77183e-37	0	ZC3HAV1
939	5.50796e-41	0.00713277	0.137	0.544	9.28586e-37	0	FTO
940	5.54792e-41	-0.0337928	0.109	0.488	9.35324e-37	0	RALY
941	5.66898e-41	-0.106887	0.052	0.373	9.55734e-37	0	ORC4
942	5.70011e-41	-0.0438041	0.065	0.399	9.60982e-37	0	SLC38A9
943	5.81866e-41	-0.113378	0.039	0.347	9.80967e-37	0	SLC25A40
944	5.89413e-41	-0.175101	0.039	0.347	9.93692e-37	0	SEC61A2
945	5.91213e-41	-0.167562	0.207	0.675	9.96726e-37	0	SP100
946	5.99296e-41	-0.32876	0.024	0.316	1.01035e-36	0	APTX
947	6.1674e-41	-0.0242213	0.133	0.538	1.03976e-36	0	INO80D
948	6.19618e-41	-0.107374	0.063	0.396	1.04461e-36	0	PLEKHA2
949	6.20709e-41	-0.174094	0.054	0.376	1.04645e-36	0	TTLL5
950	6.37764e-41	-0.31429	0.041	0.349	1.07521e-36	0	PDLIM5
951	6.38096e-41	-0.220022	0.035	0.339	1.07577e-36	0	DENND6A
952	6.38751e-41	0.0421128	0.148	0.566	1.07687e-36	0	MDFIC
953	6.70959e-41	0.128413	0.118	0.508	1.13117e-36	0	TNKS
954	6.78348e-41	-0.115695	0.057	0.384	1.14363e-36	0	IREB2
955	7.02672e-41	-0.253893	0.128	0.511	1.18463e-36	0	PTPRG
956	7.08824e-41	-0.140807	0.055	0.38	1.19501e-36	0	EIF2S3
957	7.18307e-41	-0.219941	0.041	0.35	1.21099e-36	0	RCOR3
958	7.21156e-41	-0.281664	0.054	0.375	1.2158e-36	0	EPG5
959	7.25304e-41	0.0601697	0.14	0.552	1.22279e-36	0	ZFR
960	7.34717e-41	-0.21337	0.065	0.398	1.23866e-36	0	ABHD18
961	7.41907e-41	-0.164753	0.059	0.387	1.25078e-36	0	MDN1
962	7.62866e-41	-0.13296	0.085	0.439	1.28612e-36	0	DAPP1
963	7.77501e-41	-0.0937205	0.07	0.409	1.31079e-36	0	GNPTAB
964	7.81838e-41	-0.041986	0.087	0.443	1.3181e-36	0	ZNF33A
965	7.86513e-41	-0.0438513	0.091	0.451	1.32598e-36	0	PARN
966	7.87319e-41	-0.0329388	0.128	0.525	1.32734e-36	0	KHDRBS1
967	8.0761e-41	0.0832265	0.083	0.436	1.36155e-36	0	IKBKB
968	8.2351e-41	-0.0315214	0.165	0.59	1.38836e-36	0	CASK
969	8.7353e-41	-0.0945572	0.063	0.395	1.47268e-36	0	GOLPH3
970	8.82776e-41	-0.104731	0.063	0.395	1.48827e-36	0	USP22
971	9.26908e-41	-0.0361247	0.083	0.436	1.56267e-36	0	ILF3
972	9.38472e-41	0.00315658	0.137	0.54	1.58217e-36	0	SH3RF1
973	9.99938e-41	-0.22346	0.089	0.442	1.6858e-36	0	CDH18
974	1.02801e-40	-0.0852933	0.153	0.574	1.73312e-36	0	IQGAP1
975	1.0407e-40	0.0337645	0.102	0.473	1.75451e-36	0	TDRD3
976	1.07522e-40	-0.106139	0.187	0.647	1.81271e-36	0	RSRP1
977	1.10122e-40	0.0581156	0.14	0.549	1.85654e-36	0	BAZ1A
978	1.10218e-40	-0.09311	0.072	0.413	1.85817e-36	0	TIAL1
979	1.10421e-40	-0.0156852	0.096	0.459	1.86158e-36	0	SLC25A13
980	1.11611e-40	-0.0441105	0.068	0.405	1.88164e-36	0	UBQLN1
981	1.11627e-40	-0.0626704	0.074	0.416	1.88192e-36	0	TRAF3IP3
982	1.13908e-40	-0.0600748	0.089	0.445	1.92038e-36	0	MAN1A2
983	1.14155e-40	-0.032956	0.055	0.379	1.92454e-36	0	NUP214
984	1.14341e-40	-0.0934711	0.089	0.445	1.92768e-36	0	LMBR1
985	1.17331e-40	0.0218283	0.105	0.479	1.97808e-36	0	TTC37
986	1.26306e-40	-0.143149	0.055	0.379	2.1294e-36	0	ZDHHC13
987	1.26599e-40	-0.116627	0.07	0.408	2.13433e-36	0	PPP4R2
988	1.30248e-40	-0.00799492	0.155	0.579	2.19586e-36	0	STK10
989	1.44461e-40	0.022883	0.128	0.525	2.43547e-36	0	RIF1
990	1.5011e-40	-0.083423	0.063	0.393	2.5307e-36	0	ATG10
991	1.53154e-40	-0.051651	0.068	0.405	2.58202e-36	0	TPP2
992	1.53501e-40	-0.0468294	0.072	0.412	2.58788e-36	0	ZZEF1
993	1.56533e-40	0.0753165	0.078	0.423	2.63898e-36	0	WWTR1
994	1.59514e-40	0.00829731	0.189	0.641	2.68925e-36	0	GLG1
995	1.59613e-40	0.00347057	0.242	0.72	2.69091e-36	0	ELMO1
996	1.60773e-40	-0.0513038	0.067	0.4	2.71048e-36	0	CTNNA1
997	1.6436e-40	-0.029626	0.22	0.673	2.77095e-36	0	PITPNC1
998	1.64478e-40	-0.106237	0.054	0.375	2.77293e-36	0	EML2
999	1.8122e-40	-0.214656	0.037	0.34	3.0552e-36	0	INPP5B
1000	1.89407e-40	-0.00966209	0.067	0.401	3.19322e-36	0	SIN3A
1001	1.90202e-40	-0.0721645	0.107	0.481	3.20661e-36	0	ARFGEF2
1002	1.93242e-40	-0.278647	0.039	0.343	3.25786e-36	0	TYW1B
1003	1.9618e-40	-0.135056	0.046	0.359	3.3074e-36	0	SMARCC2
1004	2.08188e-40	-0.161056	0.072	0.41	3.50985e-36	0	PKIG
1005	2.10966e-40	-0.185433	0.043	0.351	3.55667e-36	0	ME2
1006	2.12123e-40	-0.11691	0.072	0.411	3.57619e-36	0	CSE1L
1007	2.21767e-40	-0.0595726	0.133	0.531	3.73877e-36	0	PALM2-AKAP2
1008	2.22044e-40	0.0358577	0.094	0.457	3.74344e-36	0	SYNE3
1009	2.22508e-40	-0.16996	0.061	0.388	3.75127e-36	0	RHEB
1010	2.29135e-40	-0.1129	0.203	0.664	3.86299e-36	0	RUNX3
1011	2.32191e-40	-0.0776441	0.07	0.407	3.9145e-36	0	HDLBP
1012	2.32404e-40	-0.122792	0.061	0.389	3.9181e-36	0	AMZ1
1013	2.35515e-40	-0.101572	0.107	0.476	3.97055e-36	0	CALD1
1014	2.35763e-40	0.0750848	0.207	0.675	3.97473e-36	0	VTI1A
1015	2.37482e-40	-0.0230904	0.076	0.418	4.0037e-36	0	SPAG1
1016	2.47131e-40	-0.0505896	0.179	0.617	4.16637e-36	0	CCDC141
1017	2.47291e-40	0.0403282	0.068	0.403	4.16908e-36	0	MRTFB
1018	2.47882e-40	-0.214187	0.039	0.343	4.17904e-36	0	BRD1
1019	2.50823e-40	-0.254672	0.043	0.351	4.22863e-36	0	DCAF10
1020	2.5278e-40	-0.246262	0.035	0.336	4.26162e-36	0	CLASRP
1021	2.5287e-40	-0.113096	0.126	0.514	4.26314e-36	0	DPF3
1022	2.54137e-40	0.0274783	0.094	0.455	4.2845e-36	0	USP9X
1023	2.56529e-40	-0.149747	0.109	0.483	4.32482e-36	0	MIS18BP1
1024	2.70434e-40	-0.123668	0.076	0.418	4.55925e-36	0	SHLD2
1025	2.7562e-40	-0.173182	0.065	0.395	4.64668e-36	0	PTPN22
1026	2.75977e-40	-0.0290533	0.165	0.593	4.65269e-36	0	RSRC1
1027	2.79126e-40	0.0138613	0.128	0.523	4.70578e-36	0	SLMAP
1028	2.81698e-40	-0.0510124	0.087	0.44	4.74914e-36	0	TCF3
1029	2.82739e-40	-0.124744	0.076	0.418	4.76669e-36	0	ZNF91
1030	2.85083e-40	-0.178556	0.063	0.39	4.80621e-36	0	KPNA4
1031	2.85148e-40	-0.205538	0.057	0.379	4.80732e-36	0	CDK19
1032	2.87262e-40	-0.161112	0.046	0.358	4.84296e-36	0	AC105052.3
1033	2.97211e-40	-0.0984595	0.12	0.505	5.01067e-36	0	NAP1L1
1034	3.00898e-40	-0.12142	0.211	0.68	5.07283e-36	0	VPS13B
1035	3.12089e-40	-0.0924903	0.085	0.436	5.2615e-36	0	G3BP1
1036	3.20997e-40	-0.161437	0.044	0.354	5.41169e-36	0	MED15
1037	3.28438e-40	-0.102313	0.231	0.709	5.53713e-36	0	EML4
1038	3.30371e-40	-0.102467	0.063	0.391	5.56972e-36	0	R3HCC1L
1039	3.36873e-40	-0.226468	0.041	0.346	5.67934e-36	0	NPC1
1040	3.36929e-40	-0.329822	0.026	0.316	5.68028e-36	0	PIGL
1041	3.39032e-40	-0.140832	0.067	0.398	5.71574e-36	0	ASXL2
1042	3.5691e-40	-0.250764	0.037	0.338	6.01714e-36	0	HELB
1043	3.60907e-40	0.00679135	0.079	0.425	6.08453e-36	0	GCC2
1044	3.62143e-40	-0.00722186	0.139	0.534	6.10537e-36	0	FOXO1
1045	3.70214e-40	-0.0408285	0.083	0.432	6.24144e-36	0	WAPL
1046	3.81336e-40	0.107528	0.166	0.596	6.42894e-36	0	RERE
1047	3.83173e-40	-0.0676367	0.068	0.403	6.45991e-36	0	AC013394.1
1048	3.85944e-40	0.102389	0.061	0.388	6.50663e-36	0	ERGIC1
1049	3.9995e-40	0.0395903	0.098	0.462	6.74277e-36	0	CCDC32
1050	4.75751e-40	-0.250764	0.035	0.334	8.02069e-36	0	ZDHHC17
1051	4.76824e-40	0.0582907	0.113	0.49	8.03877e-36	0	KAT6A
1052	4.80255e-40	-0.0605182	0.057	0.379	8.09662e-36	0	DNAJC13
1053	4.89437e-40	-0.132876	0.067	0.397	8.25142e-36	0	RSBN1L
1054	5.11653e-40	-0.191243	0.044	0.353	8.62596e-36	0	GPR174
1055	5.18996e-40	-0.141621	0.07	0.404	8.74976e-36	0	ADGRL3
1056	5.47359e-40	0.0721198	0.068	0.401	9.22793e-36	0	CBFA2T2
1057	5.64217e-40	0.0846514	0.109	0.483	9.51213e-36	0	RNF216
1058	5.73944e-40	-0.0920797	0.067	0.398	9.67613e-36	0	DTX2
1059	5.77183e-40	-0.0746126	0.19	0.65	9.73073e-36	0	LUC7L3
1060	5.80429e-40	-0.125367	0.068	0.401	9.78546e-36	0	RNF121
1061	6.08952e-40	-0.108011	0.068	0.401	1.02663e-35	0	REV1
1062	6.22155e-40	-0.095918	0.209	0.669	1.04889e-35	0	FAF1
1063	6.35123e-40	-0.0219454	0.152	0.565	1.07075e-35	0	WDFY4
1064	6.36336e-40	-0.0302713	0.081	0.427	1.0728e-35	0	AGPS
1065	6.61376e-40	-0.101742	0.094	0.451	1.11501e-35	0	GFOD1
1066	6.81945e-40	0.00778449	0.072	0.408	1.14969e-35	0	FRS2
1067	6.87118e-40	-0.25096	0.035	0.333	1.15841e-35	0	PFKFB3
1068	6.93627e-40	-0.0361339	0.079	0.423	1.16939e-35	0	PIK3C3
1069	7.22742e-40	0.129829	0.124	0.509	1.21847e-35	0	LEF1
1070	7.69461e-40	-0.0580888	0.083	0.43	1.29723e-35	0	ZDHHC20
1071	7.89348e-40	-0.206235	0.037	0.337	1.33076e-35	0	FGFR1OP
1072	7.92957e-40	-0.137357	0.063	0.388	1.33685e-35	0	YTHDC1
1073	8.00108e-40	-0.0275146	0.079	0.423	1.3489e-35	0	WASF2
1074	8.49174e-40	-0.0506062	0.076	0.416	1.43162e-35	0	ANAPC5
1075	8.67074e-40	0.0534248	0.076	0.416	1.4618e-35	0	TRAPPC8
1076	8.94571e-40	-0.14311	0.054	0.37	1.50816e-35	0	IPO7
1077	9.10648e-40	-0.18221	0.059	0.381	1.53526e-35	0	UBAC2
1078	9.46442e-40	-0.0632812	0.172	0.61	1.59561e-35	0	FUS
1079	9.66229e-40	-0.12424	0.05	0.361	1.62897e-35	0	EIF2AK3
1080	9.74691e-40	0.0300488	0.137	0.536	1.64323e-35	0	ATF7IP2
1081	1.01649e-39	0.0345639	0.118	0.5	1.71371e-35	0	ETFA
1082	1.06666e-39	-0.147472	0.059	0.381	1.79828e-35	0	ANXA7
1083	1.08134e-39	-0.155716	0.083	0.428	1.82304e-35	0	RAB28
1084	1.10123e-39	-0.214213	0.037	0.336	1.85656e-35	0	PIGN
1085	1.15016e-39	-0.0771813	0.067	0.396	1.93906e-35	0	ACIN1
1086	1.15667e-39	0.024006	0.159	0.583	1.95003e-35	0	HNRNPU
1087	1.1738e-39	-0.176785	0.091	0.441	1.97892e-35	0	MGLL
1088	1.18407e-39	-0.0659368	0.083	0.429	1.99623e-35	0	FANCL
1089	1.19491e-39	0.108783	0.111	0.485	2.01449e-35	0	SMG6
1090	1.19889e-39	0.127876	0.098	0.459	2.02122e-35	0	C15orf41
1091	1.22547e-39	-0.17222	0.054	0.369	2.06602e-35	0	NAA25
1092	1.22813e-39	-0.063287	0.061	0.384	2.07051e-35	0	TMEM241
1093	1.2587e-39	-0.108619	0.229	0.7	2.12204e-35	0	JMJD1C
1094	1.31839e-39	-0.100485	0.07	0.402	2.22268e-35	0	TTC14
1095	1.32705e-39	-0.0178183	0.074	0.41	2.23727e-35	0	AP2B1
1096	1.34152e-39	-0.0378468	0.218	0.675	2.26168e-35	0	ZBTB20
1097	1.39899e-39	-0.0294831	0.205	0.673	2.35855e-35	0	GNB1
1098	1.46611e-39	-0.0761976	0.057	0.377	2.47172e-35	0	SRP54
1099	1.47823e-39	-0.206551	0.092	0.444	2.49215e-35	0	BUB1
1100	1.48501e-39	-0.157372	0.085	0.428	2.50358e-35	0	TRIM5
1101	1.53562e-39	-0.119593	0.063	0.387	2.58891e-35	0	RANBP9
1102	1.54591e-39	-0.205659	0.092	0.442	2.60626e-35	0	GABRG3
1103	1.55769e-39	-0.1641	0.046	0.354	2.62611e-35	0	GIT2
1104	1.56395e-39	-0.33693	0.02	0.301	2.63667e-35	0	TADA2A
1105	1.74422e-39	-0.259705	0.026	0.312	2.94058e-35	0	SELENOI
1106	1.78658e-39	0.0110758	0.081	0.425	3.01199e-35	0	QSER1
1107	1.84674e-39	-0.101841	0.218	0.694	3.11342e-35	0	SLC38A1
1108	1.8478e-39	-0.127087	0.057	0.376	3.1152e-35	0	MBTD1
1109	1.89314e-39	-0.0147579	0.122	0.505	3.19165e-35	0	STX7
1110	1.91448e-39	-0.120311	0.068	0.398	3.22762e-35	0	NMT1
1111	1.98888e-39	-0.0453479	0.105	0.471	3.35305e-35	0	LPGAT1
1112	2.03206e-39	-0.245799	0.039	0.338	3.42586e-35	0	USP37
1113	2.03329e-39	-0.25521	0.059	0.377	3.42792e-35	0	LRRK2
1114	2.04204e-39	0.134054	0.187	0.64	3.44267e-35	0	PUM1
1115	2.04868e-39	-0.154603	0.079	0.419	3.45388e-35	0	MAP3K8
1116	2.15013e-39	0.104847	0.311	0.77	3.62491e-35	0	CCSER1
1117	2.15388e-39	0.135643	0.105	0.474	3.63122e-35	0	STAU1
1118	2.15481e-39	-0.0618892	0.083	0.427	3.63279e-35	0	GBE1
1119	2.20877e-39	-0.017546	0.159	0.564	3.72376e-35	0	GRAMD1B
1120	2.23592e-39	-0.14865	0.041	0.342	3.76954e-35	0	ZNF512
1121	2.29555e-39	-0.0134209	0.067	0.394	3.87006e-35	0	CHD8
1122	2.37317e-39	-0.0892959	0.207	0.669	4.00093e-35	0	SLC15A4
1123	2.37944e-39	0.166378	0.137	0.536	4.0115e-35	0	NBAS
1124	2.51457e-39	0.0325846	0.137	0.533	4.23932e-35	0	FOXN3
1125	2.7096e-39	-0.157078	0.083	0.427	4.56811e-35	0	SEPTIN11
1126	2.71012e-39	-0.187882	0.044	0.349	4.569e-35	0	IKBKE
1127	2.74953e-39	-0.0520518	0.076	0.412	4.63543e-35	0	DHX36
1128	2.75129e-39	-0.0432043	0.078	0.413	4.6384e-35	0	CNTNAP2
1129	2.84302e-39	-0.227575	0.039	0.337	4.79305e-35	0	AKAP8L
1130	2.97197e-39	-0.25716	0.028	0.314	5.01045e-35	0	USPL1
1131	2.99433e-39	0.039437	0.105	0.471	5.04814e-35	0	CSNK2A1
1132	3.00074e-39	-0.220789	0.033	0.326	5.05895e-35	0	ZNF146
1133	3.02989e-39	0.0737567	0.174	0.613	5.10809e-35	0	CAPZB
1134	3.06614e-39	-0.0263692	0.074	0.408	5.16921e-35	0	PPIG
1135	3.11389e-39	0.0805588	0.1	0.461	5.24971e-35	0	PAK2
1136	3.16225e-39	-0.0475929	0.076	0.412	5.33125e-35	0	MED14
1137	3.17469e-39	-0.084867	0.176	0.613	5.35221e-35	0	DENND3
1138	3.18386e-39	-0.071171	0.081	0.422	5.36767e-35	0	CHD7
1139	3.34016e-39	0.120284	0.142	0.536	5.63118e-35	0	NEXMIF
1140	3.39653e-39	-0.142795	0.068	0.396	5.7262e-35	0	SEPTIN9
1141	3.52387e-39	0.119068	0.124	0.51	5.94089e-35	0	USP10
1142	3.63533e-39	0.00367071	0.092	0.445	6.12881e-35	0	DCAF6
1143	3.688e-39	-0.240328	0.041	0.34	6.2176e-35	0	ACTN4
1144	3.76986e-39	0.0169464	0.115	0.488	6.3556e-35	0	TRMT11
1145	3.87343e-39	0.0169754	0.096	0.453	6.53022e-35	0	WASHC4
1146	3.93471e-39	0.00176563	0.168	0.595	6.63353e-35	0	SPPL3
1147	4.01402e-39	0.0115456	0.113	0.486	6.76723e-35	0	HVCN1
1148	4.07139e-39	-0.10361	0.083	0.425	6.86396e-35	0	TTC3
1149	4.13546e-39	0.0347452	0.089	0.437	6.97196e-35	0	METTL15
1150	4.14889e-39	0.101307	0.131	0.523	6.99462e-35	0	TMEM131
1151	4.20222e-39	-0.0633947	0.094	0.448	7.08453e-35	0	PDE4DIP
1152	4.20633e-39	-0.0517146	0.07	0.399	7.09145e-35	0	TLE1
1153	4.30587e-39	0.000218044	0.096	0.452	7.25927e-35	0	DHX9
1154	4.36378e-39	-0.100665	0.044	0.348	7.35689e-35	0	SLC25A36
1155	4.38173e-39	0.0330458	0.094	0.449	7.38716e-35	0	PSEN1
1156	4.46216e-39	-0.167365	0.068	0.395	7.52276e-35	0	NR2C2
1157	4.59732e-39	-0.0765677	0.063	0.385	7.75062e-35	0	UPF3A
1158	4.64121e-39	-0.0392385	0.057	0.374	7.82461e-35	0	SHPRH
1159	4.69861e-39	0.0744942	0.196	0.654	7.92139e-35	0	ITSN2
1160	4.95517e-39	-0.0143646	0.054	0.366	8.35391e-35	0	SEC11A
1161	4.95837e-39	-0.07609	0.083	0.423	8.35931e-35	0	SPATA5
1162	4.9757e-39	-0.0587912	0.068	0.396	8.38853e-35	0	WDR20
1163	5.02779e-39	-0.180451	0.2	0.644	8.47635e-35	0	LRMP
1164	5.15359e-39	-0.0765216	0.209	0.671	8.68845e-35	0	RNF19A
1165	5.21578e-39	-0.175529	0.059	0.377	8.79328e-35	0	BTD
1166	5.33954e-39	0.0369264	0.116	0.492	9.00193e-35	0	CHD6
1167	5.38226e-39	-0.118315	0.054	0.366	9.07395e-35	0	GPR107
1168	5.63191e-39	-0.0533957	0.067	0.392	9.49484e-35	0	LYPLA1
1169	5.78714e-39	-0.0661535	0.24	0.712	9.75654e-35	0	LRBA
1170	5.83315e-39	0.0524608	0.148	0.556	9.8341e-35	0	ZFAND6
1171	6.02293e-39	-0.14337	0.046	0.35	1.01541e-34	0	NUBPL
1172	6.03185e-39	0.00665762	0.179	0.61	1.01691e-34	0	INPP5D
1173	6.06085e-39	-0.185146	0.092	0.441	1.0218e-34	0	REL
1174	6.22374e-39	-0.161373	0.057	0.373	1.04926e-34	0	ALG13
1175	6.41097e-39	-0.154418	0.092	0.441	1.08083e-34	0	MB21D2
1176	6.56647e-39	-0.0957905	0.076	0.409	1.10704e-34	0	JAK1
1177	7.1174e-39	-0.345077	0.035	0.327	1.19992e-34	0	ATAD5
1178	7.32811e-39	0.105354	0.104	0.465	1.23545e-34	0	MYO9A
1179	7.36291e-39	-0.067448	0.129	0.515	1.24131e-34	0	PCNX4
1180	7.36383e-39	-0.0752089	0.065	0.388	1.24147e-34	0	TMEM243
1181	7.50323e-39	-0.15347	0.091	0.437	1.26497e-34	0	DDX10
1182	7.51117e-39	-0.0465515	0.061	0.379	1.26631e-34	0	DCAF7
1183	7.77785e-39	-0.181356	0.039	0.335	1.31127e-34	0	AK3
1184	7.9174e-39	0.0386413	0.122	0.501	1.33479e-34	0	OSBPL3
1185	7.94966e-39	-0.148442	0.14	0.533	1.34023e-34	0	BIRC3
1186	7.95307e-39	-0.233053	0.026	0.308	1.34081e-34	0	KLC1
1187	7.95652e-39	-0.260194	0.033	0.323	1.34139e-34	0	PDCD1LG2
1188	7.9727e-39	-0.168224	0.059	0.375	1.34412e-34	0	C21orf91
1189	8.44531e-39	-0.120769	0.046	0.35	1.42379e-34	0	ILKAP
1190	8.84247e-39	-0.214068	0.039	0.334	1.49075e-34	0	ZFX
1191	8.87332e-39	-0.0983494	0.057	0.371	1.49595e-34	0	LYST
1192	9.23197e-39	0.158963	0.105	0.469	1.55642e-34	0	RAB2A
1193	9.24377e-39	-0.0150362	0.107	0.471	1.55841e-34	0	PCGF5
1194	9.51274e-39	-0.0623017	0.107	0.471	1.60375e-34	0	NCK2
1195	9.56694e-39	0.0383771	0.116	0.492	1.61289e-34	0	SRSF2
1196	9.61007e-39	-0.0559215	0.163	0.576	1.62016e-34	0	SIDT1
1197	9.61552e-39	-0.0322197	0.041	0.338	1.62108e-34	0	CWF19L2
1198	9.64245e-39	-0.0829664	0.067	0.39	1.62562e-34	0	SBNO1
1199	9.99526e-39	-0.0456226	0.061	0.379	1.6851e-34	0	ELAVL1
1200	1.01524e-38	0.0548717	0.076	0.409	1.7116e-34	0	BRWD3
1201	1.02549e-38	-0.0647173	0.059	0.375	1.72887e-34	0	RBL2
1202	1.05927e-38	-0.020225	0.181	0.618	1.78582e-34	0	RREB1
1203	1.1138e-38	0.0376578	0.203	0.653	1.87776e-34	0	RFTN1
1204	1.12759e-38	-0.0182649	0.146	0.542	1.901e-34	0	MAPK8
1205	1.13971e-38	-0.291895	0.094	0.436	1.92144e-34	0	POU6F2
1206	1.16814e-38	-0.0271011	0.194	0.649	1.96937e-34	0	TRPM7
1207	1.20447e-38	-0.0502807	0.1	0.456	2.03062e-34	0	ANAPC16
1208	1.2244e-38	-0.0813691	0.068	0.394	2.06422e-34	0	HCLS1
1209	1.22638e-38	0.0908146	0.15	0.56	2.06755e-34	0	TCF25
1210	1.2474e-38	-0.195119	0.205	0.646	2.10298e-34	0	RAB11A
1211	1.26547e-38	-0.0566052	0.074	0.405	2.13345e-34	0	SNX8
1212	1.28901e-38	0.169047	0.15	0.555	2.17313e-34	0	EPB41
1213	1.3106e-38	0.0188256	0.085	0.427	2.20954e-34	0	ZNF654
1214	1.34008e-38	-0.0864003	0.129	0.512	2.25924e-34	0	SCMH1
1215	1.35637e-38	-0.148682	0.039	0.333	2.28671e-34	0	GGA2
1216	1.36995e-38	-0.179931	0.05	0.356	2.3096e-34	0	CLK1
1217	1.39036e-38	-0.14886	0.063	0.382	2.344e-34	0	WDR59
1218	1.40254e-38	-0.185517	0.039	0.333	2.36453e-34	0	CSNK1G2
1219	1.43401e-38	-0.268101	0.03	0.314	2.4176e-34	0	SART3
1220	1.47556e-38	-0.0101698	0.061	0.378	2.48765e-34	0	AATF
1221	1.53716e-38	-0.0952242	0.137	0.524	2.59149e-34	0	PIK3AP1
1222	1.58287e-38	-0.398458	0.055	0.365	2.66856e-34	0	KNL1
1223	1.61205e-38	0.0529692	0.139	0.53	2.71775e-34	0	MLLT3
1224	1.61525e-38	-0.13039	0.05	0.355	2.72315e-34	0	RNPC3
1225	1.72522e-38	-0.0688985	0.061	0.378	2.90854e-34	0	CERS4
1226	1.78541e-38	-0.0454831	0.05	0.355	3.01002e-34	0	EXOC5
1227	1.79309e-38	0.0149035	0.05	0.356	3.02297e-34	0	USP39
1228	1.82397e-38	-0.30682	0.024	0.302	3.07503e-34	0	TM9SF4
1229	1.82688e-38	-0.119116	0.03	0.314	3.07994e-34	0	PPME1
1230	1.82764e-38	-0.0628393	0.094	0.442	3.08122e-34	0	DNAJC1
1231	1.84889e-38	-0.0588831	0.055	0.366	3.11705e-34	0	GLUD1
1232	1.86916e-38	-0.0742767	0.055	0.366	3.15122e-34	0	CSPP1
1233	1.90531e-38	-0.164824	0.052	0.359	3.21217e-34	0	STRN
1234	1.93807e-38	-0.0224468	0.113	0.48	3.26739e-34	0	KIAA2026
1235	2.06865e-38	-0.0434991	0.118	0.492	3.48754e-34	0	ZNF267
1236	2.08933e-38	0.0254982	0.094	0.443	3.52239e-34	0	SKAP2
1237	2.11752e-38	0.0418522	0.094	0.445	3.56993e-34	0	UQCRC2
1238	2.18964e-38	-0.118239	0.07	0.395	3.69152e-34	0	AHCTF1
1239	2.19944e-38	-0.0216096	0.076	0.406	3.70803e-34	0	SP4
1240	2.25649e-38	-0.00293671	0.176	0.603	3.80421e-34	0	PIK3CD
1241	2.26679e-38	-0.0682792	0.068	0.392	3.82158e-34	0	XRN2
1242	2.31154e-38	0.106777	0.207	0.67	3.89703e-34	0	LRCH1
1243	2.31768e-38	0.00868762	0.211	0.671	3.90738e-34	0	ANKRD17
1244	2.32731e-38	-0.17942	0.046	0.347	3.9236e-34	0	MTMR12
1245	2.33239e-38	0.0354123	0.181	0.622	3.93218e-34	0	CD47
1246	2.35123e-38	0.113592	0.139	0.536	3.96394e-34	0	CUL1
1247	2.36013e-38	-0.185518	0.03	0.313	3.97895e-34	0	VIRMA
1248	2.49816e-38	-0.0212513	0.109	0.471	4.21165e-34	0	ZFHX3
1249	2.50479e-38	0.00182783	0.087	0.427	4.22283e-34	0	RPS6KC1
1250	2.67169e-38	-0.101996	0.081	0.415	4.5042e-34	0	CERS6
1251	2.67199e-38	-0.100505	0.046	0.347	4.5047e-34	0	AC105052.1
1252	2.67608e-38	-0.176152	0.041	0.336	4.51161e-34	0	ZNF431
1253	2.68032e-38	-0.0445581	0.087	0.428	4.51876e-34	0	MPP6
1254	2.69442e-38	0.037245	0.113	0.481	4.54253e-34	0	DDX46
1255	2.75861e-38	-0.0233433	0.092	0.439	4.65073e-34	0	RALA
1256	2.77606e-38	-0.157153	0.03	0.313	4.68015e-34	0	ACYP2
1257	2.7854e-38	-0.0553458	0.166	0.586	4.6959e-34	0	CD80
1258	2.81265e-38	-0.0121913	0.057	0.369	4.74185e-34	0	WDR26
1259	2.88538e-38	-0.0887295	0.05	0.354	4.86446e-34	0	SEC23A
1260	2.91231e-38	-0.211494	0.046	0.346	4.90987e-34	0	G2E3
1261	2.94751e-38	-0.0130469	0.076	0.405	4.96921e-34	0	WDR7
1262	3.21989e-38	-0.0740858	0.078	0.409	5.42841e-34	0	ST3GAL5
1263	3.24186e-38	-0.0462605	0.052	0.358	5.46546e-34	0	BAZ2A
1264	3.24649e-38	-0.00193893	0.092	0.44	5.47326e-34	0	SRSF5
1265	3.28572e-38	0.130362	0.102	0.458	5.5394e-34	0	ADAM10
1266	3.30714e-38	-0.0852795	0.054	0.361	5.5755e-34	0	APC
1267	3.37687e-38	-0.0912351	0.072	0.398	5.69306e-34	0	TANGO6
1268	3.39888e-38	-0.0885306	0.05	0.354	5.73017e-34	0	ZNRF2
1269	3.41814e-38	-0.0889593	0.061	0.376	5.76264e-34	0	CASP8
1270	3.43533e-38	-0.0197765	0.078	0.409	5.79163e-34	0	HEATR5B
1271	3.52077e-38	-0.138103	0.076	0.405	5.93566e-34	0	XAF1
1272	3.55308e-38	-0.155523	0.057	0.368	5.99014e-34	0	OFD1
1273	3.56909e-38	-0.302346	0.022	0.297	6.01714e-34	0	BTN3A1
1274	3.63797e-38	-0.0382789	0.076	0.405	6.13326e-34	0	CDK8
1275	3.66768e-38	-0.0184281	0.189	0.631	6.18334e-34	0	GOLGA4
1276	3.69104e-38	-0.125594	0.068	0.39	6.22272e-34	0	NNT
1277	3.83844e-38	-0.0218064	0.19	0.635	6.47123e-34	0	PPP3CC
1278	3.85435e-38	0.0563339	0.19	0.637	6.49805e-34	0	FAM172A
1279	3.931e-38	-0.142262	0.054	0.361	6.62727e-34	0	CYSTM1
1280	3.94053e-38	0.0429303	0.085	0.424	6.64333e-34	0	SPOPL
1281	4.0204e-38	-0.0901928	0.07	0.394	6.77799e-34	0	MTR
1282	4.0772e-38	-0.0756228	0.055	0.364	6.87375e-34	0	OR2G6
1283	4.39767e-38	-0.0460791	0.063	0.379	7.41403e-34	0	GFPT1
1284	4.43626e-38	-0.0133247	0.068	0.39	7.47909e-34	0	WWP1
1285	4.49585e-38	-0.241462	0.037	0.327	7.57956e-34	0	RALGPS1
1286	4.49709e-38	-0.0400326	0.065	0.383	7.58164e-34	0	DHRSX
1287	4.59509e-38	-0.220895	0.081	0.412	7.74687e-34	0	PRKCE
1288	4.91586e-38	-0.139811	0.179	0.606	8.28765e-34	0	CRYBG1
1289	5.01971e-38	-0.0714031	0.067	0.386	8.46274e-34	0	CCDC88B
1290	5.08469e-38	-0.17334	0.079	0.41	8.57228e-34	0	PIK3R5
1291	5.12159e-38	0.0735146	0.098	0.449	8.63449e-34	0	CCSER2
1292	5.20936e-38	0.0445065	0.087	0.428	8.78246e-34	0	RANBP2
1293	5.46935e-38	-0.0385803	0.079	0.412	9.22078e-34	0	PI4K2B
1294	5.54359e-38	-0.170988	0.043	0.338	9.34593e-34	0	CLK4
1295	5.64933e-38	-0.105533	0.057	0.368	9.5242e-34	0	UBXN7
1296	5.68853e-38	-0.0433628	0.072	0.397	9.5903e-34	0	AZIN1
1297	5.73384e-38	-0.270282	0.035	0.322	9.66668e-34	0	CHKA
1298	5.78409e-38	-0.00504963	0.153	0.561	9.7514e-34	0	KPNB1
1299	5.80985e-38	-0.106426	0.05	0.352	9.79482e-34	0	PRPSAP2
1300	5.82543e-38	0.044127	0.115	0.482	9.8211e-34	0	BAZ1B
1301	5.88289e-38	-0.133289	0.041	0.334	9.91797e-34	0	FBH1
1302	6.01909e-38	-0.135775	0.335	0.789	1.01476e-33	0	ZFAND3
1303	6.02671e-38	0.0657692	0.048	0.349	1.01604e-33	0	EIPR1
1304	6.07683e-38	-0.0603187	0.072	0.396	1.02449e-33	0	GALNT2
1305	6.08667e-38	0.0018321	0.174	0.604	1.02615e-33	0	TAF15
1306	6.13051e-38	0.0158416	0.083	0.42	1.03354e-33	0	CCDC12
1307	6.14049e-38	-0.151449	0.05	0.352	1.03522e-33	0	CDC123
1308	6.29303e-38	-0.0187696	0.07	0.394	1.06094e-33	0	DDX6
1309	6.41127e-38	-0.246581	0.07	0.391	1.08088e-33	0	DNASE1L3
1310	6.43386e-38	-0.0545436	0.107	0.466	1.08468e-33	0	SAMD9L
1311	6.57799e-38	0.106698	0.128	0.508	1.10898e-33	0	COG5
1312	6.66075e-38	0.0380658	0.148	0.551	1.12294e-33	0	CCDC50
1313	6.74545e-38	-0.0632422	0.05	0.352	1.13722e-33	0	KIF3B
1314	6.85487e-38	-0.147437	0.176	0.589	1.15566e-33	0	FNDC3B
1315	6.97986e-38	-0.130267	0.061	0.374	1.17673e-33	0	CLEC2B
1316	7.01946e-38	-0.090814	0.05	0.352	1.18341e-33	0	ATRN
1317	7.39047e-38	-0.175901	0.035	0.322	1.24596e-33	0	PPARA
1318	7.55726e-38	0.0890715	0.098	0.448	1.27408e-33	0	INVS
1319	7.56444e-38	-0.328283	0.03	0.31	1.27529e-33	0	CCDC14
1320	7.61158e-38	0.0460183	0.094	0.441	1.28324e-33	0	CTNNB1
1321	7.64655e-38	0.0345055	0.068	0.389	1.28913e-33	0	CDC14A
1322	7.7272e-38	-0.225894	0.039	0.329	1.30273e-33	0	LARS2
1323	7.88381e-38	0.0971656	0.092	0.436	1.32913e-33	0	ACSL4
1324	7.92112e-38	0.0122466	0.091	0.433	1.33542e-33	0	ZBTB38
1325	8.16083e-38	-0.141872	0.055	0.362	1.37583e-33	0	SLX4IP
1326	8.28153e-38	-0.262073	0.031	0.314	1.39618e-33	0	SGK3
1327	8.30574e-38	-0.182216	0.264	0.734	1.40026e-33	0	GLT1D1
1328	8.3641e-38	-0.200713	0.277	0.758	1.4101e-33	0	ARID1B
1329	8.37164e-38	0.116529	0.102	0.455	1.41137e-33	0	TOGARAM1
1330	8.67722e-38	-0.0654755	0.054	0.359	1.46289e-33	0	DRG1
1331	8.99915e-38	-0.00664667	0.079	0.41	1.51717e-33	0	TUT7
1332	9.1627e-38	-0.0580111	0.116	0.481	1.54474e-33	0	ZNF608
1333	9.42837e-38	-0.162279	0.274	0.732	1.58953e-33	0	CHST11
1334	9.47564e-38	-0.0206727	0.176	0.601	1.5975e-33	0	STIM1
1335	9.57193e-38	-0.16811	0.054	0.359	1.61373e-33	0	DTNBP1
1336	9.61272e-38	-0.170954	0.131	0.507	1.62061e-33	0	RAB11FIP1
1337	9.62101e-38	-0.0192307	0.07	0.392	1.62201e-33	0	TSC22D2
1338	9.69786e-38	0.0366564	0.065	0.381	1.63496e-33	0	MSH3
1339	1.01235e-37	-0.123038	0.063	0.377	1.70671e-33	0	YME1L1
1340	1.01634e-37	-0.085814	0.055	0.362	1.71344e-33	0	KLHL28
1341	1.03162e-37	-0.154259	0.05	0.351	1.73921e-33	0	SLC39A10
1342	1.07598e-37	-0.159124	0.037	0.325	1.814e-33	0	POGLUT1
1343	1.08819e-37	-0.274115	0.059	0.368	1.83458e-33	0	MMS22L
1344	1.09069e-37	-0.260946	0.039	0.328	1.8388e-33	0	EIF5
1345	1.10109e-37	0.0393095	0.142	0.528	1.85632e-33	0	SLC9A9
1346	1.10181e-37	-0.23063	0.028	0.305	1.85754e-33	0	GALK2
1347	1.10612e-37	-0.0044618	0.096	0.442	1.86481e-33	0	TPRG1
1348	1.13044e-37	-0.104968	0.054	0.358	1.9058e-33	0	MYSM1
1349	1.15294e-37	-0.0785202	0.054	0.358	1.94374e-33	0	AGPAT4
1350	1.1682e-37	-0.0094713	0.166	0.571	1.96946e-33	0	ALCAM
1351	1.20452e-37	-0.103651	0.054	0.358	2.0307e-33	0	SLC7A6
1352	1.20469e-37	-0.0738616	0.059	0.37	2.03099e-33	0	VPS29
1353	1.20499e-37	0.0938589	0.116	0.484	2.0315e-33	0	THADA
1354	1.20733e-37	0.0588665	0.135	0.523	2.03544e-33	0	CDC42
1355	1.23452e-37	-0.0490746	0.27	0.75	2.08127e-33	0	CELF2
1356	1.23721e-37	-0.12597	0.041	0.332	2.08582e-33	0	TP53BP1
1357	1.24162e-37	0.0255092	0.102	0.455	2.09324e-33	0	CEP135
1358	1.32143e-37	-0.0381781	0.14	0.532	2.22779e-33	0	SCFD1
1359	1.35236e-37	-0.149616	0.044	0.339	2.27995e-33	0	SEC22A
1360	1.36076e-37	-0.0883525	0.061	0.373	2.2941e-33	0	SNX4
1361	1.39259e-37	-0.125172	0.057	0.365	2.34776e-33	0	ZFP64
1362	1.41622e-37	-0.142504	0.057	0.365	2.3876e-33	0	KHDC4
1363	1.4595e-37	-0.142257	0.046	0.343	2.46058e-33	0	EIF2A
1364	1.49178e-37	-0.0404226	0.144	0.539	2.51499e-33	0	PTPN1
1365	1.50668e-37	-0.0506506	0.085	0.417	2.54012e-33	0	EXT1
1366	1.57475e-37	0.0110463	0.057	0.365	2.65487e-33	0	SLC10A7
1367	1.65587e-37	0.0601153	0.129	0.51	2.79163e-33	0	KMT2A
1368	1.6834e-37	0.0158353	0.081	0.414	2.83805e-33	0	OCIAD1
1369	1.69088e-37	0.0620617	0.139	0.526	2.85066e-33	0	FAM49B
1370	1.69374e-37	-0.0328294	0.078	0.406	2.85548e-33	0	SP140
1371	1.7216e-37	-0.204876	0.05	0.349	2.90245e-33	0	UQCC1
1372	1.72499e-37	0.033602	0.074	0.398	2.90817e-33	0	SPOP
1373	1.75371e-37	0.135709	0.174	0.596	2.95659e-33	0	IKZF3
1374	1.76484e-37	0.0336891	0.166	0.575	2.97534e-33	0	AKT3
1375	1.77091e-37	0.0120418	0.057	0.364	2.98558e-33	0	CARMIL1
1376	1.82795e-37	-0.050034	0.076	0.401	3.08175e-33	0	MPHOSPH8
1377	1.83747e-37	-0.0413959	0.057	0.365	3.09779e-33	0	AKAP11
1378	1.85766e-37	-0.419911	0.044	0.336	3.13183e-33	0	MELK
1379	1.85941e-37	-0.026916	0.046	0.342	3.13479e-33	0	TUBGCP3
1380	1.9235e-37	0.0438357	0.113	0.475	3.24283e-33	0	USP24
1381	1.98055e-37	-0.0686521	0.072	0.394	3.33901e-33	0	CIRBP
1382	1.98782e-37	-0.0641563	0.07	0.39	3.35126e-33	0	PSMD14
1383	1.99861e-37	0.0482942	0.153	0.555	3.36945e-33	0	ITFG1
1384	2.08712e-37	0.0285177	0.168	0.586	3.51867e-33	0	CEP350
1385	2.12315e-37	0.152647	0.196	0.636	3.57942e-33	0	CLEC16A
1386	2.16239e-37	-0.00517805	0.085	0.419	3.64557e-33	0	RASA2
1387	2.27643e-37	-0.0767593	0.052	0.353	3.83783e-33	0	APPBP2
1388	2.28878e-37	0.0811229	0.1	0.449	3.85865e-33	0	SERTAD2
1389	2.28987e-37	-0.222721	0.172	0.567	3.86049e-33	0	ZDHHC14
1390	2.31966e-37	-0.0013362	0.074	0.397	3.91072e-33	0	MAP3K14
1391	2.35786e-37	-0.113866	0.061	0.371	3.97511e-33	0	RNF34
1392	2.37316e-37	0.0597177	0.14	0.525	4.00091e-33	0	ARHGAP31
1393	2.39778e-37	0.00591139	0.091	0.431	4.04242e-33	0	B4GALT6
1394	2.42949e-37	-0.0951152	0.061	0.371	4.09588e-33	0	EEF2K
1395	2.50244e-37	-0.0491353	0.05	0.349	4.21886e-33	0	BTRC
1396	2.5659e-37	0.111082	0.163	0.576	4.32585e-33	0	KTN1
1397	2.63676e-37	-0.0661943	0.115	0.475	4.44531e-33	0	GPR137B
1398	2.66848e-37	-0.0406219	0.085	0.418	4.49879e-33	0	DNMT1
1399	2.67782e-37	0.106407	0.115	0.479	4.51454e-33	0	TBCA
1400	2.7262e-37	-0.100212	0.116	0.48	4.5961e-33	0	HELLS
1401	2.7823e-37	-0.296822	0.041	0.329	4.69068e-33	0	SEL1L3
1402	2.81356e-37	0.0453751	0.107	0.464	4.74338e-33	0	OXSR1
1403	2.88651e-37	0.0537021	0.087	0.422	4.86637e-33	0	ACSL1
1404	2.90623e-37	0.0233013	0.074	0.392	4.89961e-33	0	STPG2
1405	3.00165e-37	-0.00368031	0.25	0.704	5.06048e-33	0	ENTPD1
1406	3.00908e-37	-0.0239504	0.057	0.364	5.073e-33	0	SLC37A1
1407	3.0102e-37	-0.0976467	0.061	0.37	5.07489e-33	0	WWC3
1408	3.02951e-37	0.00357579	0.081	0.411	5.10746e-33	0	BCLAF1
1409	3.10975e-37	0.125542	0.152	0.554	5.24272e-33	0	UBE3C
1410	3.15532e-37	-0.0084272	0.087	0.422	5.31955e-33	0	ADAM17
1411	3.19586e-37	-0.0370143	0.104	0.452	5.3879e-33	0	ARID5B
1412	3.27486e-37	-0.0313877	0.107	0.462	5.52108e-33	0	VAPA
1413	3.32502e-37	-0.0161603	0.065	0.378	5.60565e-33	0	WDR41
1414	3.33324e-37	-0.118424	0.098	0.437	5.61951e-33	0	IMMP2L
1415	3.36425e-37	-0.15273	0.041	0.329	5.67179e-33	0	GLMN
1416	3.46407e-37	-0.000276535	0.076	0.4	5.84007e-33	0	CDK12
1417	3.60731e-37	0.039776	0.092	0.432	6.08156e-33	0	EPB41L2
1418	3.76615e-37	0.0599724	0.091	0.429	6.34935e-33	0	CEP170
1419	4.31731e-37	0.0518235	0.109	0.466	7.27855e-33	0	HNRNPR
1420	4.34472e-37	-0.27006	0.031	0.309	7.32476e-33	0	CNST
1421	4.36666e-37	0.209521	0.111	0.471	7.36176e-33	0	NAA15
1422	4.41716e-37	-0.0643117	0.072	0.391	7.44689e-33	0	TOP2B
1423	4.45641e-37	-0.10416	0.207	0.658	7.51306e-33	0	PARP14
1424	4.51652e-37	0.105068	0.152	0.554	7.61439e-33	0	SETX
1425	4.52737e-37	0.0663088	0.094	0.436	7.63269e-33	0	OSBPL8
1426	4.54242e-37	-0.0991512	0.054	0.355	7.65806e-33	0	FAM133B
1427	4.65818e-37	-0.203967	0.03	0.306	7.85323e-33	0	ZCCHC8
1428	4.94305e-37	-0.172402	0.044	0.336	8.33349e-33	0	SCARB1
1429	4.96089e-37	0.0848548	0.113	0.473	8.36356e-33	0	DUSP16
1430	4.99891e-37	0.00117245	0.057	0.362	8.42767e-33	0	ORC3
1431	5.02462e-37	-0.179166	0.041	0.328	8.47101e-33	0	ZNF430
1432	5.11366e-37	-0.129791	0.044	0.336	8.62112e-33	0	TBC1D19
1433	5.11534e-37	0.0847673	0.102	0.451	8.62394e-33	0	LIMD1
1434	5.19851e-37	0.0464544	0.076	0.399	8.76417e-33	0	FOXN2
1435	5.26949e-37	-0.0778293	0.068	0.383	8.88384e-33	0	VPS54
1436	5.27982e-37	-0.223257	0.033	0.313	8.90125e-33	0	STAT2
1437	5.37738e-37	-0.0321495	0.07	0.388	9.06573e-33	0	ANAPC1
1438	5.39359e-37	0.129326	0.079	0.406	9.09305e-33	0	DCAF5
1439	5.42299e-37	0.0669553	0.098	0.443	9.14261e-33	0	CEPT1
1440	5.46022e-37	0.0489619	0.041	0.329	9.20539e-33	0	TBC1D2B
1441	5.54512e-37	-0.0851758	0.039	0.325	9.34852e-33	0	TTC19
1442	5.6489e-37	0.0356716	0.109	0.465	9.52348e-33	0	PPARGC1B
1443	5.87304e-37	-0.244169	0.028	0.301	9.90135e-33	0	TSTD3
1444	5.95007e-37	-0.10923	0.039	0.324	1.00312e-32	0	MAPK8IP3
1445	6.00793e-37	-0.019261	0.207	0.659	1.01288e-32	0	LRRFIP1
1446	6.01976e-37	0.00476934	0.063	0.373	1.01487e-32	0	ELP2
1447	6.03802e-37	-0.233824	0.037	0.32	1.01795e-32	0	PKD2
1448	6.18939e-37	-0.22415	0.233	0.702	1.04347e-32	0	DDX5
1449	6.19502e-37	-0.125698	0.05	0.346	1.04442e-32	0	PTPN9
1450	6.27481e-37	-0.026507	0.072	0.391	1.05787e-32	0	ARID3B
1451	6.35299e-37	-0.104168	0.052	0.35	1.07105e-32	0	CENPC
1452	6.4382e-37	-0.0692333	0.074	0.395	1.08542e-32	0	SCIMP
1453	7.05418e-37	-0.0633528	0.074	0.395	1.18926e-32	0	GCSAM
1454	7.07465e-37	0.0495934	0.181	0.607	1.19272e-32	0	SMCHD1
1455	7.20016e-37	-0.252724	0.031	0.308	1.21388e-32	0	PARPBP
1456	7.38245e-37	0.0230849	0.079	0.405	1.24461e-32	0	TMEM87A
1457	7.4503e-37	-0.0670427	0.055	0.357	1.25605e-32	0	MLLT6
1458	7.50489e-37	-0.40549	0.024	0.293	1.26525e-32	0	MCUB
1459	7.79719e-37	-0.110036	0.181	0.599	1.31453e-32	0	RFX3
1460	7.83402e-37	-0.155345	0.063	0.372	1.32074e-32	0	NUP107
1461	7.87806e-37	-0.105002	0.048	0.342	1.32816e-32	0	DENR
1462	7.9969e-37	0.204266	0.131	0.511	1.3482e-32	0	HELZ
1463	8.2442e-37	-0.200006	0.068	0.38	1.38989e-32	0	RIMBP2
1464	8.26526e-37	0.12	0.116	0.481	1.39344e-32	0	PTBP3
1465	8.30933e-37	-0.328631	0.041	0.326	1.40087e-32	0	CENPK
1466	8.37188e-37	-0.086344	0.041	0.327	1.41141e-32	0	WDFY2
1467	8.45785e-37	-0.181343	0.057	0.36	1.42591e-32	0	FLNB
1468	8.52724e-37	-0.0957861	0.061	0.368	1.43761e-32	0	BTN2A2
1469	8.83192e-37	-0.0193338	0.087	0.419	1.48897e-32	0	KATNAL1
1470	9.32156e-37	-0.0381904	0.046	0.338	1.57152e-32	0	STX6
1471	9.61506e-37	0.132845	0.159	0.568	1.621e-32	0	MKLN1
1472	9.66315e-37	0.0360195	0.068	0.383	1.62911e-32	0	PPA2
1473	1.03655e-36	0.131641	0.129	0.505	1.74753e-32	0	PTP4A2
1474	1.03792e-36	-0.047286	0.052	0.349	1.74983e-32	0	ZNF611
1475	1.04109e-36	-0.24115	0.044	0.333	1.75518e-32	0	C1orf112
1476	1.04435e-36	-0.151936	0.039	0.323	1.76068e-32	0	RNF126
1477	1.05473e-36	0.0977445	0.092	0.431	1.77816e-32	0	LPCAT1
1478	1.06705e-36	-0.0272675	0.057	0.36	1.79894e-32	0	NUP160
1479	1.09157e-36	-0.0206024	0.074	0.393	1.84028e-32	0	TTC27
1480	1.12611e-36	0.150059	0.159	0.564	1.89852e-32	0	CNOT4
1481	1.17164e-36	-0.0899799	0.098	0.441	1.97527e-32	0	FMNL3
1482	1.1783e-36	0.036756	0.074	0.394	1.9865e-32	0	NUDCD3
1483	1.23016e-36	-0.0617452	0.129	0.503	2.07393e-32	0	TRA2B
1484	1.24763e-36	-0.109212	0.035	0.315	2.10339e-32	0	CDC16
1485	1.24887e-36	0.00410376	0.165	0.565	2.10548e-32	0	SAMD12
1486	1.2665e-36	-0.167895	0.048	0.341	2.1352e-32	0	TMEM245
1487	1.33266e-36	-0.00387563	0.131	0.506	2.24672e-32	0	EZR
1488	1.38084e-36	-0.162579	0.102	0.443	2.32796e-32	0	PPP3CA
1489	1.38603e-36	0.000490115	0.146	0.537	2.33671e-32	0	UBE3A
1490	1.3928e-36	-0.106765	0.046	0.337	2.34812e-32	0	STXBP5
1491	1.41815e-36	-0.00394701	0.085	0.414	2.39086e-32	0	PMM2
1492	1.43297e-36	0.0118873	0.161	0.562	2.41585e-32	0	RB1
1493	1.4475e-36	0.0856087	0.094	0.434	2.44034e-32	0	WDR11
1494	1.46339e-36	-0.18111	0.046	0.336	2.46713e-32	0	SNX10
1495	1.51811e-36	0.0203915	0.128	0.499	2.55937e-32	0	MFN1
1496	1.52107e-36	0.216833	0.165	0.568	2.56437e-32	0	MSR1
1497	1.52405e-36	-0.193643	0.067	0.376	2.56939e-32	0	BBS9
1498	1.54862e-36	0.146532	0.161	0.568	2.61081e-32	0	IL21R
1499	1.54942e-36	0.0931737	0.122	0.487	2.61216e-32	0	MCPH1
1500	1.56121e-36	-0.0530499	0.046	0.337	2.63204e-32	0	GABRG2
1501	1.5634e-36	0.0652946	0.096	0.437	2.63574e-32	0	DIAPH1
1502	1.57183e-36	0.00723725	0.1	0.444	2.64994e-32	0	GOLGB1
1503	1.59782e-36	-0.0694364	0.072	0.387	2.69376e-32	0	RAB31
1504	1.63064e-36	0.146626	0.198	0.637	2.7491e-32	0	ST8SIA4
1505	1.64305e-36	0.0165965	0.079	0.404	2.77002e-32	0	ANXA4
1506	1.67176e-36	-0.417585	0.028	0.298	2.81841e-32	0	PHACTR1
1507	1.75764e-36	0.0519267	0.153	0.55	2.9632e-32	0	POU2F2
1508	1.85891e-36	-0.00163096	0.085	0.414	3.13393e-32	0	DYNC1H1
1509	1.90195e-36	0.0537317	0.079	0.403	3.2065e-32	0	GTF2F2
1510	1.92378e-36	-0.0521253	0.063	0.37	3.2433e-32	0	VPS35L
1511	1.97511e-36	0.145899	0.159	0.557	3.32983e-32	0	ARHGAP10
1512	1.99274e-36	-0.273534	0.046	0.336	3.35955e-32	0	CD274
1513	2.07465e-36	0.0640826	0.085	0.414	3.49766e-32	0	YY1
1514	2.11267e-36	-0.263643	0.27	0.743	3.56175e-32	0	PLCG2
1515	2.13666e-36	-0.0909305	0.068	0.381	3.6022e-32	0	FGR
1516	2.23165e-36	-0.171184	0.028	0.298	3.76233e-32	0	SEC24A
1517	2.25359e-36	-0.0704891	0.214	0.671	3.79933e-32	0	GLS
1518	2.42792e-36	0.0465738	0.079	0.403	4.09324e-32	0	ENOSF1
1519	2.44682e-36	0.0157669	0.055	0.354	4.12509e-32	0	INTS7
1520	2.47002e-36	0.0639959	0.15	0.543	4.16421e-32	0	PARVB
1521	2.50179e-36	-0.138549	0.033	0.309	4.21776e-32	0	NUP42
1522	2.516e-36	0.0875016	0.111	0.462	4.24173e-32	0	RTTN
1523	2.57101e-36	-0.0654327	0.057	0.358	4.33447e-32	0	SLC9A8
1524	2.62217e-36	-0.129238	0.054	0.35	4.42072e-32	0	UNK
1525	2.66366e-36	0.0881691	0.105	0.453	4.49067e-32	0	MNAT1
1526	2.68507e-36	-0.143402	0.277	0.75	4.52676e-32	0	TBC1D5
1527	2.71235e-36	-0.0198012	0.067	0.376	4.57275e-32	0	DCP1A
1528	2.74901e-36	-0.0489426	0.059	0.361	4.63455e-32	0	RCC1
1529	2.81224e-36	0.11563	0.068	0.38	4.74115e-32	0	IQSEC1
1530	2.88566e-36	-0.250646	0.046	0.334	4.86493e-32	0	RBL1
1531	2.8914e-36	0.0248122	0.113	0.467	4.8746e-32	0	GMDS
1532	3.03395e-36	-0.10787	0.052	0.346	5.11494e-32	0	ZKSCAN1
1533	3.04121e-36	-0.164798	0.044	0.331	5.12718e-32	0	MPZL1
1534	3.09054e-36	-0.0173351	0.091	0.424	5.21035e-32	0	TNFRSF13B
1535	3.1233e-36	0.0453486	0.091	0.425	5.26558e-32	0	CCNI
1536	3.15981e-36	-0.0329603	0.24	0.7	5.32713e-32	0	ITPR1
1537	3.20033e-36	0.0474914	0.074	0.39	5.39544e-32	0	TFG
1538	3.23001e-36	-0.0378719	0.209	0.633	5.44548e-32	0	RABGAP1L
1539	3.29168e-36	-0.317269	0.031	0.304	5.54944e-32	0	UBTD2
1540	3.31936e-36	-0.233244	0.024	0.29	5.59611e-32	0	LETMD1
1541	3.34555e-36	-0.123105	0.063	0.368	5.64026e-32	0	PSTPIP2
1542	3.39208e-36	-0.0413121	0.183	0.592	5.71871e-32	0	MCTP1
1543	3.61875e-36	0.0964449	0.078	0.399	6.10084e-32	0	USO1
1544	3.62798e-36	-0.0138603	0.083	0.408	6.11641e-32	0	CDK5RAP2
1545	3.67529e-36	0.0389921	0.133	0.506	6.19617e-32	0	RIN3
1546	3.8028e-36	-0.0111258	0.078	0.398	6.41114e-32	0	MPC1
1547	3.81078e-36	-0.0734727	0.078	0.396	6.4246e-32	0	LIN52
1548	4.07262e-36	-0.0366272	0.067	0.375	6.86604e-32	0	EED
1549	4.23402e-36	-0.0574023	0.205	0.647	7.13813e-32	0	COA1
1550	4.25697e-36	0.0559763	0.172	0.583	7.17683e-32	0	SLAIN1
1551	4.27411e-36	-0.188286	0.035	0.312	7.20572e-32	0	PAPSS1
1552	4.31052e-36	-0.100543	0.067	0.375	7.26711e-32	0	UBE2E3
1553	4.36359e-36	0.0864622	0.133	0.508	7.35657e-32	0	KIF2A
1554	4.36966e-36	-0.0650485	0.044	0.331	7.36681e-32	0	GGA1
1555	4.37657e-36	0.0156867	0.057	0.357	7.37846e-32	0	MYEF2
1556	4.53005e-36	-0.00301693	0.057	0.357	7.63722e-32	0	ABCB7
1557	4.83543e-36	-0.105461	0.05	0.341	8.15204e-32	0	MCCC1
1558	4.91051e-36	-0.0118319	0.087	0.415	8.27863e-32	0	MICU1
1559	4.98342e-36	-0.0467144	0.216	0.678	8.40155e-32	0	ANKRD10
1560	5.09031e-36	-0.0886419	0.078	0.394	8.58175e-32	0	PDE4B
1561	5.1275e-36	-0.0752672	0.054	0.349	8.64446e-32	0	EPC2
1562	5.23586e-36	-0.0691872	0.041	0.322	8.82714e-32	0	NCK1
1563	5.27674e-36	-0.019053	0.033	0.307	8.89606e-32	0	FBXW8
1564	5.30226e-36	-0.127508	0.046	0.333	8.93908e-32	0	TRIM26
1565	5.32733e-36	-0.145134	0.044	0.33	8.98135e-32	0	LPXN
1566	5.33423e-36	-0.32474	0.039	0.318	8.99299e-32	0	KNTC1
1567	5.54618e-36	-0.0897523	0.312	0.739	9.35031e-32	0	TSHZ2
1568	5.75717e-36	-0.289734	0.044	0.329	9.70601e-32	0	PUDP
1569	5.87743e-36	-0.0200818	0.057	0.356	9.90875e-32	0	MAP3K4
1570	5.90127e-36	-0.146716	0.044	0.33	9.94895e-32	0	SPDYE2
1571	6.04123e-36	0.0388653	0.085	0.412	1.01849e-31	0	UBE2Z
1572	6.09958e-36	-0.19119	0.026	0.292	1.02833e-31	0	POLR1C
1573	6.15888e-36	-0.0848668	0.083	0.406	1.03832e-31	0	ATP13A3
1574	6.56428e-36	-0.0520575	0.046	0.333	1.10667e-31	0	KMT5B
1575	6.58409e-36	0.0262011	0.081	0.403	1.11001e-31	0	SMARCA4
1576	6.7353e-36	-0.0669072	0.072	0.385	1.1355e-31	0	MYO19
1577	6.95638e-36	-0.206095	0.046	0.333	1.17278e-31	0	SAE1
1578	6.98616e-36	-0.154449	0.039	0.318	1.1778e-31	0	SLC20A1
1579	7.10666e-36	-0.268649	0.046	0.332	1.19811e-31	0	CPEB2
1580	7.24337e-36	-0.0615764	0.072	0.385	1.22116e-31	0	PCNT
1581	7.34008e-36	-0.0795562	0.057	0.355	1.23746e-31	0	GNA13
1582	7.53347e-36	-0.00817052	0.174	0.585	1.27007e-31	0	OTULIN
1583	7.80323e-36	-0.00606704	0.068	0.378	1.31555e-31	0	FMNL1
1584	8.06247e-36	-0.18158	0.081	0.402	1.35925e-31	0	HGSNAT
1585	8.1219e-36	-0.151741	0.044	0.329	1.36927e-31	0	ATP6V1A
1586	8.17049e-36	-0.00122169	0.061	0.361	1.37746e-31	0	BAZ2B
1587	8.20395e-36	-0.179708	0.039	0.318	1.3831e-31	0	RSPRY1
1588	8.24492e-36	-0.00748538	0.055	0.351	1.39001e-31	0	UGGT1
1589	8.31361e-36	-0.113411	0.059	0.358	1.40159e-31	0	TMEM200A
1590	8.33488e-36	-0.0534188	0.078	0.394	1.40518e-31	0	ITGB8
1591	8.36118e-36	-0.184831	0.037	0.314	1.40961e-31	0	KIF21A
1592	8.79739e-36	-0.0682455	0.054	0.347	1.48315e-31	0	RHBDD1
1593	8.88964e-36	-0.014119	0.074	0.388	1.4987e-31	0	SPCS2
1594	9.02971e-36	-0.0656546	0.057	0.355	1.52232e-31	0	CCDC84
1595	9.07442e-36	-0.454849	0.043	0.323	1.52986e-31	0	POLQ
1596	9.07668e-36	-0.00592799	0.068	0.376	1.53024e-31	0	CWC27
1597	9.13512e-36	-0.118384	0.046	0.332	1.54009e-31	0	PISD
1598	9.17054e-36	-0.0628692	0.067	0.372	1.54606e-31	0	TAF3
1599	9.2167e-36	-0.0462987	0.179	0.584	1.55384e-31	0	DLC1
1600	9.29732e-36	-0.0375539	0.057	0.354	1.56744e-31	0	TMEM135
1601	9.60556e-36	-0.163656	0.031	0.302	1.6194e-31	0	CLSTN1
1602	1.01506e-35	-0.00181687	0.113	0.464	1.7113e-31	0	LITAF
1603	1.0408e-35	0.0655205	0.078	0.396	1.75468e-31	0	IWS1
1604	1.04562e-35	-0.070284	0.078	0.395	1.76281e-31	0	PFKP
1605	1.05506e-35	-0.0613727	0.063	0.366	1.77873e-31	0	MORF4L2
1606	1.07305e-35	-0.2564	0.063	0.362	1.80905e-31	0	MEIS2
1607	1.07466e-35	-0.120751	0.096	0.43	1.81176e-31	0	BTNL9
1608	1.09849e-35	-0.0505697	0.227	0.679	1.85194e-31	0	MAP4
1609	1.14138e-35	-0.00454043	0.054	0.347	1.92425e-31	0	TMX3
1610	1.15427e-35	0.182645	0.142	0.524	1.94598e-31	0	TASOR2
1611	1.17509e-35	0.0430666	0.259	0.723	1.98109e-31	0	FBXW7
1612	1.18197e-35	-0.221018	0.037	0.313	1.99269e-31	0	CDH9
1613	1.22671e-35	-0.116235	0.048	0.335	2.06812e-31	0	CCNC
1614	1.2441e-35	0.199833	0.224	0.68	2.09743e-31	0	PELI1
1615	1.25322e-35	-0.258435	0.026	0.29	2.1128e-31	0	ARHGEF1
1616	1.26866e-35	0.0649956	0.214	0.664	2.13883e-31	0	ELL2
1617	1.32768e-35	-0.131828	0.128	0.476	2.23834e-31	0	WWOX
1618	1.3566e-35	-0.116236	0.111	0.46	2.2871e-31	0	CD40
1619	1.42559e-35	0.1414	0.094	0.429	2.4034e-31	0	SMAP1
1620	1.43863e-35	-0.0650813	0.044	0.327	2.42539e-31	0	DOP1A
1621	1.44372e-35	0.0108956	0.072	0.383	2.43397e-31	0	RCC2
1622	1.45085e-35	-0.0143868	0.074	0.387	2.44599e-31	0	HNRNPH3
1623	1.4613e-35	-0.0411807	0.052	0.342	2.4636e-31	0	MAX
1624	1.47408e-35	-0.189739	0.055	0.349	2.48515e-31	0	GEN1
1625	1.48252e-35	-0.103688	0.048	0.334	2.49938e-31	0	TMED8
1626	1.58594e-35	-0.0216766	0.055	0.349	2.67374e-31	0	ARHGEF2
1627	1.60548e-35	-0.162939	0.116	0.461	2.70668e-31	0	SAMD3
1628	1.62003e-35	0.149898	0.155	0.551	2.73121e-31	0	RBM25
1629	1.65056e-35	-0.100905	0.063	0.364	2.78268e-31	0	ACBD3
1630	1.65318e-35	-0.0265851	0.061	0.36	2.7871e-31	0	FAM49A
1631	1.67274e-35	-0.127542	0.255	0.717	2.82007e-31	0	UVRAG
1632	1.67289e-35	-0.049282	0.05	0.338	2.82032e-31	0	DROSHA
1633	1.68121e-35	0.0266099	0.063	0.364	2.83434e-31	0	QRICH1
1634	1.69307e-35	0.016593	0.201	0.638	2.85435e-31	0	SND1
1635	1.70796e-35	-0.13872	0.052	0.342	2.87946e-31	0	MYB
1636	1.76076e-35	0.205737	0.133	0.504	2.96847e-31	0	ZHX2
1637	1.77338e-35	-0.053031	0.054	0.345	2.98975e-31	0	NFIC
1638	1.77711e-35	-0.18098	0.072	0.381	2.99604e-31	0	PIK3CA
1639	1.7828e-35	0.0884492	0.087	0.411	3.00562e-31	0	RTN4
1640	1.79045e-35	-0.0119063	0.039	0.316	3.01851e-31	0	MRPS31
1641	1.81507e-35	-0.112126	0.052	0.342	3.06003e-31	0	SLC25A46
1642	1.84881e-35	0.0357383	0.128	0.493	3.11691e-31	0	EWSR1
1643	1.86296e-35	0.0942624	0.083	0.404	3.14076e-31	0	SSBP3
1644	1.86363e-35	-0.0996132	0.068	0.375	3.14189e-31	0	CD86
1645	1.8648e-35	0.0686663	0.072	0.381	3.14387e-31	0	APOLD1
1646	1.86632e-35	-0.0615134	0.043	0.323	3.14642e-31	0	ABHD6
1647	1.97185e-35	-0.176485	0.035	0.308	3.32434e-31	0	TDG
1648	1.99848e-35	-0.17784	0.035	0.307	3.36924e-31	0	ESCO1
1649	2.0567e-35	-0.188803	0.033	0.304	3.4674e-31	0	BORCS5
1650	2.09475e-35	-0.113035	0.07	0.377	3.53153e-31	0	UBE2J1
1651	2.09856e-35	-0.038507	0.046	0.331	3.53796e-31	0	NME3
1652	2.17673e-35	-0.0735185	0.044	0.327	3.66976e-31	0	BRD9
1653	2.27745e-35	-0.0622011	0.044	0.327	3.83956e-31	0	XIAP
1654	2.27924e-35	-0.106459	0.052	0.341	3.84257e-31	0	MSL2
1655	2.28229e-35	-0.254237	0.026	0.288	3.84771e-31	0	CHORDC1
1656	2.31544e-35	0.0806879	0.19	0.621	3.90361e-31	0	SMAP2
1657	2.33797e-35	0.0180524	0.116	0.469	3.94159e-31	0	NCF1
1658	2.42245e-35	-0.0166172	0.081	0.399	4.08402e-31	0	OXR1
1659	2.4653e-35	-0.0558907	0.048	0.333	4.15626e-31	0	RNPS1
1660	2.47382e-35	-0.0544803	0.251	0.72	4.17062e-31	0	RAPGEF1
1661	2.49225e-35	0.107773	0.118	0.475	4.20168e-31	0	POGZ
1662	2.56531e-35	0.00692564	0.079	0.397	4.32486e-31	0	HLA-F
1663	2.58692e-35	-0.249713	0.024	0.284	4.36129e-31	0	ABCA5
1664	2.59907e-35	-0.0538781	0.057	0.352	4.38176e-31	0	AC087721.2
1665	2.61372e-35	-0.00993428	0.055	0.348	4.40647e-31	0	HIPK3
1666	2.63967e-35	-0.0669684	0.076	0.385	4.45023e-31	0	WNT5B
1667	2.71203e-35	0.0134679	0.059	0.356	4.57222e-31	0	PIAS2
1668	2.75598e-35	-0.092613	0.068	0.373	4.64631e-31	0	YWHAQ
1669	2.79309e-35	-0.0899215	0.074	0.384	4.70887e-31	0	GATAD2A
1670	2.84437e-35	-0.0637379	0.052	0.341	4.79533e-31	0	PSMA5
1671	2.89894e-35	-0.00142232	0.118	0.469	4.88732e-31	0	DENND1B
1672	2.91761e-35	-0.128775	0.039	0.314	4.9188e-31	0	EIF4ENIF1
1673	2.9404e-35	-0.0351008	0.085	0.407	4.95722e-31	0	MYO1G
1674	3.00716e-35	-0.0921359	0.048	0.333	5.06977e-31	0	YTHDC2
1675	3.0291e-35	-0.186469	0.296	0.748	5.10676e-31	0	MAP3K5
1676	3.22466e-35	-0.0710591	0.065	0.366	5.43645e-31	0	MIOS
1677	3.2469e-35	-0.114536	0.211	0.653	5.47395e-31	0	HMGN3
1678	3.32842e-35	-0.0197529	0.067	0.369	5.61138e-31	0	VPS50
1679	3.36825e-35	0.0163888	0.061	0.359	5.67852e-31	0	ZNHIT6
1680	3.37546e-35	-0.145883	0.074	0.383	5.69069e-31	0	CPEB4
1681	3.4018e-35	0.0447909	0.085	0.407	5.7351e-31	0	SNRNP70
1682	3.59658e-35	-0.103572	0.266	0.733	6.06348e-31	0	TANK
1683	3.62143e-35	-0.0457621	0.253	0.73	6.10538e-31	0	USP34
1684	3.68996e-35	-0.0234685	0.068	0.373	6.22091e-31	0	POLR2B
1685	3.6963e-35	-0.0360006	0.129	0.492	6.23159e-31	0	ABHD3
1686	3.795e-35	-0.116164	0.27	0.738	6.39798e-31	0	SSH2
1687	3.8474e-35	-0.157612	0.041	0.317	6.48633e-31	0	PRPF39
1688	3.89458e-35	-0.109644	0.05	0.336	6.56587e-31	0	NARF
1689	3.97988e-35	-0.0558845	0.072	0.38	6.70969e-31	0	RFC1
1690	4.05806e-35	-0.0603648	0.048	0.332	6.84148e-31	0	FAM192A
1691	4.10668e-35	-0.275879	0.031	0.298	6.92345e-31	0	ALPK2
1692	4.19207e-35	0.0611025	0.176	0.585	7.0674e-31	0	GNA12
1693	4.26797e-35	-0.0156855	0.063	0.362	7.19538e-31	0	PANK2
1694	4.32219e-35	0.109009	0.091	0.416	7.28679e-31	0	CAMSAP2
1695	4.35653e-35	-0.0814289	0.067	0.368	7.34468e-31	0	CFDP1
1696	4.37633e-35	-0.15828	0.044	0.324	7.37805e-31	0	PDCD10
1697	4.3914e-35	0.0129848	0.083	0.4	7.40345e-31	0	AC106741.1
1698	4.82123e-35	0.0237163	0.105	0.439	8.12811e-31	0	MGST1
1699	4.83821e-35	-0.0932555	0.17	0.56	8.15673e-31	0	ANKRD33B
1700	4.8461e-35	-0.30832	0.031	0.298	8.17004e-31	0	ZNRF1
1701	4.92252e-35	0.109301	0.176	0.591	8.29888e-31	0	XRCC5
1702	4.93478e-35	0.0818279	0.214	0.647	8.31955e-31	0	CAMK4
1703	4.94827e-35	-0.0814575	0.055	0.346	8.34229e-31	0	SCAI
1704	4.99092e-35	-0.0882325	0.055	0.346	8.41419e-31	0	ITGAV
1705	5.0788e-35	-0.101851	0.05	0.335	8.56234e-31	0	ZDBF2
1706	5.25351e-35	0.129451	0.159	0.548	8.85689e-31	0	ATG7
1707	5.37664e-35	-0.0792954	0.176	0.579	9.06448e-31	0	WHRN
1708	5.4527e-35	0.0567575	0.113	0.461	9.1927e-31	0	PUM3
1709	5.49204e-35	-0.164872	0.05	0.335	9.25903e-31	0	HSPA4
1710	5.61431e-35	-0.0982255	0.048	0.331	9.46516e-31	0	HM13
1711	5.63388e-35	-0.191091	0.037	0.309	9.49816e-31	0	NSUN6
1712	5.63501e-35	0.0344885	0.168	0.571	9.50006e-31	0	STAT3
1713	5.86775e-35	-0.0728653	0.065	0.364	9.89243e-31	0	MAPK1IP1L
1714	6.11006e-35	-0.164387	0.043	0.319	1.0301e-30	0	ARFIP1
1715	6.30272e-35	-0.173385	0.039	0.312	1.06258e-30	0	MRE11
1716	6.46311e-35	-0.195007	0.03	0.294	1.08962e-30	0	NPRL3
1717	6.50553e-35	-0.0752184	0.227	0.686	1.09677e-30	0	N4BP2L2
1718	6.68996e-35	-0.0558681	0.065	0.364	1.12786e-30	0	ARID5A
1719	6.8463e-35	-0.0749777	0.055	0.345	1.15422e-30	0	PIK3CB
1720	7.43453e-35	-0.094968	0.055	0.345	1.25339e-30	0	ZNF236
1721	7.49271e-35	0.102291	0.133	0.499	1.2632e-30	0	STARD13
1722	7.68362e-35	-0.0903113	0.044	0.323	1.29538e-30	0	ZC3H7B
1723	7.68745e-35	-0.192223	0.043	0.318	1.29603e-30	0	PATJ
1724	7.8024e-35	-0.0992525	0.194	0.599	1.31541e-30	0	TRAF1
1725	7.88303e-35	-0.0841733	0.031	0.297	1.329e-30	0	GOLGA1
1726	7.94098e-35	-0.0149192	0.079	0.393	1.33877e-30	0	PHTF2
1727	7.99552e-35	-0.262315	0.052	0.337	1.34796e-30	0	LAMA4
1728	8.08665e-35	-0.107284	0.05	0.334	1.36333e-30	0	DCP2
1729	8.24394e-35	-0.105432	0.089	0.409	1.38985e-30	0	CNTLN
1730	8.41738e-35	-0.0939766	0.054	0.341	1.41909e-30	0	ADIPOR2
1731	8.50717e-35	-0.144624	0.044	0.322	1.43422e-30	0	GNG12
1732	8.53292e-35	0.00916403	0.214	0.666	1.43856e-30	0	SETD5
1733	8.87813e-35	-0.122929	0.039	0.312	1.49676e-30	0	STK38
1734	8.93269e-35	0.0386844	0.092	0.418	1.50596e-30	0	SUSD6
1735	9.11285e-35	0.0278824	0.083	0.4	1.53634e-30	0	GOLIM4
1736	9.3219e-35	-0.177767	0.028	0.289	1.57158e-30	0	TCEA1
1737	9.3354e-35	0.0873578	0.098	0.431	1.57385e-30	0	MORF4L1
1738	9.36097e-35	-0.260426	0.031	0.296	1.57817e-30	0	AP1B1
1739	9.8986e-35	-0.0668621	0.059	0.352	1.66881e-30	0	YLPM1
1740	9.92273e-35	0.00156681	0.059	0.353	1.67287e-30	0	DYNC1I2
1741	1.01274e-34	-0.0555493	0.05	0.333	1.70738e-30	0	ITFG2
1742	1.01603e-34	0.0783072	0.124	0.481	1.71293e-30	0	STAT1
1743	1.01944e-34	0.0147866	0.226	0.651	1.71867e-30	0	NRCAM
1744	1.05066e-34	-0.0248064	0.063	0.359	1.7713e-30	0	NDUFS1
1745	1.05942e-34	0.0470989	0.068	0.37	1.78608e-30	0	DTNB
1746	1.06725e-34	0.131637	0.124	0.481	1.79927e-30	0	LARP1
1747	1.06747e-34	-0.208333	0.039	0.311	1.79966e-30	0	AC008770.4
1748	1.07226e-34	0.121498	0.059	0.352	1.80773e-30	0	SRBD1
1749	1.07713e-34	0.039932	0.07	0.374	1.81594e-30	0	MMD
1750	1.0868e-34	-0.094059	0.039	0.311	1.83224e-30	0	NIPA2
1751	1.11595e-34	0.0292873	0.1	0.433	1.88138e-30	0	KRAS
1752	1.15599e-34	0.0162244	0.137	0.503	1.94888e-30	0	TBC1D4
1753	1.162e-34	-0.0383804	0.092	0.418	1.95902e-30	0	RYBP
1754	1.16543e-34	-0.0498636	0.048	0.329	1.9648e-30	0	RABL6
1755	1.18089e-34	-0.151486	0.238	0.702	1.99086e-30	0	SEPTIN6
1756	1.18736e-34	0.176334	0.107	0.448	2.00177e-30	0	CDC73
1757	1.19435e-34	-0.211506	0.033	0.299	2.01356e-30	0	ANO9
1758	1.20673e-34	0.032923	0.159	0.549	2.03443e-30	0	RASGEF1B
1759	1.21328e-34	-0.0403364	0.264	0.741	2.04546e-30	0	NFAT5
1760	1.23864e-34	0.0676441	0.087	0.407	2.08823e-30	0	NUP58
1761	1.24984e-34	-0.0609595	0.072	0.376	2.10711e-30	0	XPR1
1762	1.27479e-34	-0.0541147	0.057	0.348	2.14917e-30	0	SPTAN1
1763	1.30242e-34	-0.134925	0.026	0.284	2.19575e-30	0	RAD9A
1764	1.31375e-34	-0.165227	0.041	0.314	2.21486e-30	0	CEP295
1765	1.39041e-34	0.0198436	0.05	0.333	2.3441e-30	0	PSMA3
1766	1.41123e-34	0.0136151	0.085	0.403	2.37918e-30	0	LONP2
1767	1.47422e-34	0.106273	0.109	0.449	2.48539e-30	0	GNG2
1768	1.47485e-34	-0.497204	0.033	0.297	2.48645e-30	0	BRIP1
1769	1.47824e-34	-0.285142	0.026	0.283	2.49216e-30	0	TNKS2
1770	1.48933e-34	-0.0138684	0.044	0.322	2.51086e-30	0	SACM1L
1771	1.54136e-34	0.114201	0.07	0.374	2.59859e-30	0	SELENOF
1772	1.54283e-34	0.0624034	0.061	0.355	2.60106e-30	0	IMMT
1773	1.55263e-34	-0.0605549	0.041	0.314	2.61757e-30	0	OTUD4
1774	1.56231e-34	0.11607	0.128	0.486	2.63389e-30	0	FLI1
1775	1.60612e-34	0.107308	0.126	0.484	2.70776e-30	0	ATF6
1776	1.64157e-34	-0.0463947	0.067	0.365	2.76753e-30	0	STAU2
1777	1.65605e-34	-0.150631	0.079	0.388	2.79193e-30	0	AC019117.3
1778	1.66057e-34	-0.28475	0.094	0.411	2.79956e-30	0	UST
1779	1.67993e-34	-0.217464	0.044	0.321	2.83219e-30	0	GPR132
1780	1.68643e-34	-0.135381	0.046	0.325	2.84315e-30	0	CLCN3
1781	1.68929e-34	-0.0648967	0.052	0.336	2.84797e-30	0	PPP2R2D
1782	1.71146e-34	0.0763103	0.098	0.428	2.88534e-30	0	CSDE1
1783	1.73609e-34	-0.241396	0.031	0.294	2.92688e-30	0	ZNF626
1784	1.78482e-34	-0.270484	0.02	0.272	3.00902e-30	0	ZNF346
1785	1.82332e-34	-0.143964	0.189	0.597	3.07393e-30	0	TNFAIP3
1786	1.83615e-34	0.105475	0.089	0.41	3.09557e-30	0	COPA
1787	1.84248e-34	-0.0516085	0.054	0.34	3.10624e-30	0	RILPL2
1788	1.88059e-34	-0.00470751	0.076	0.384	3.17048e-30	0	THEMIS2
1789	1.90404e-34	-0.0244557	0.2	0.627	3.21002e-30	0	PLEK
1790	1.92797e-34	-0.0237615	0.054	0.339	3.25037e-30	0	WDR37
1791	1.94347e-34	0.00996814	0.07	0.373	3.27649e-30	0	CAPRIN1
1792	1.95127e-34	0.0492206	0.07	0.372	3.28965e-30	0	ELP4
1793	1.95646e-34	0.0343522	0.072	0.377	3.2984e-30	0	CARD8
1794	1.96904e-34	0.0392135	0.07	0.373	3.3196e-30	0	AKNA
1795	1.98589e-34	0.046295	0.148	0.52	3.34801e-30	0	TMTC1
1796	1.99476e-34	0.183693	0.157	0.549	3.36297e-30	0	ZMYM4
1797	2.08165e-34	-0.114617	0.035	0.302	3.50946e-30	0	ATG16L2
1798	2.1368e-34	-0.0837999	0.065	0.361	3.60243e-30	0	ARHGEF12
1799	2.16227e-34	-0.161088	0.022	0.275	3.64538e-30	0	KPNA5
1800	2.1915e-34	-0.0962951	0.046	0.324	3.69465e-30	0	ADARB1
1801	2.19411e-34	0.138454	0.1	0.431	3.69905e-30	0	CLIP1
1802	2.20032e-34	-0.133798	0.039	0.309	3.70952e-30	0	ARFGAP3
1803	2.22401e-34	-0.00481358	0.065	0.361	3.74946e-30	0	DPY19L1
1804	2.24807e-34	0.166904	0.131	0.495	3.79002e-30	0	CAST
1805	2.30639e-34	0.00415017	0.061	0.354	3.88835e-30	0	DDX18
1806	2.33226e-34	-0.0831104	0.044	0.32	3.93196e-30	0	SLC44A2
1807	2.3352e-34	0.107345	0.087	0.404	3.93691e-30	0	ANKH
1808	2.37522e-34	-0.0456389	0.048	0.327	4.00439e-30	0	ORC2
1809	2.44574e-34	-0.130833	0.078	0.385	4.12327e-30	0	PKP4
1810	2.46999e-34	-0.00456156	0.067	0.364	4.16416e-30	0	TENT4A
1811	2.52145e-34	-0.0542667	0.078	0.386	4.25091e-30	0	SELENOS
1812	2.52795e-34	-0.235871	0.039	0.308	4.26188e-30	0	B3GNT2
1813	2.53348e-34	0.0143065	0.055	0.342	4.27119e-30	0	LEMD3
1814	2.59628e-34	-0.219534	0.041	0.312	4.37706e-30	0	ATP11C
1815	2.64054e-34	-0.00148761	0.192	0.608	4.45168e-30	0	GAB1
1816	2.64485e-34	-0.0246093	0.05	0.331	4.45894e-30	0	CARS2
1817	2.70495e-34	-0.0615123	0.046	0.323	4.56027e-30	0	NDUFA10
1818	2.71062e-34	0.137609	0.104	0.438	4.56984e-30	0	RNF13
1819	2.80015e-34	-0.125493	0.043	0.316	4.72077e-30	0	ZC3H12D
1820	2.84768e-34	-0.0348859	0.061	0.353	4.8009e-30	0	CNOT10
1821	2.86152e-34	0.0642651	0.096	0.423	4.82424e-30	0	TASOR
1822	2.88823e-34	-0.0824967	0.281	0.752	4.86926e-30	0	DST
1823	2.97205e-34	0.0263254	0.165	0.558	5.01058e-30	0	MTDH
1824	3.02479e-34	0.0693901	0.081	0.393	5.0995e-30	0	TM9SF3
1825	3.12599e-34	-0.0720125	0.251	0.689	5.27011e-30	0	MAGI1
1826	3.17947e-34	0.0349281	0.113	0.455	5.36026e-30	0	CLTC
1827	3.21715e-34	-0.0960087	0.057	0.345	5.42379e-30	0	UBE2B
1828	3.24559e-34	-0.157454	0.041	0.312	5.47173e-30	0	CHIC2
1829	3.2618e-34	0.107799	0.253	0.709	5.49906e-30	0	BACH1
1830	3.3918e-34	0.010787	0.098	0.426	5.71823e-30	0	NABP1
1831	3.46639e-34	-0.0646931	0.046	0.323	5.84399e-30	0	C19orf25
1832	3.49521e-34	0.0803159	0.159	0.551	5.89257e-30	0	SRSF4
1833	3.60078e-34	0.00811096	0.244	0.705	6.07055e-30	0	RAP1A
1834	3.67476e-34	-0.0729149	0.046	0.322	6.19528e-30	0	ARID4A
1835	3.74349e-34	-0.0362255	0.059	0.349	6.31114e-30	0	DNAJC7
1836	3.86795e-34	0.0580256	0.092	0.415	6.52098e-30	0	PDCD4
1837	4.20327e-34	-0.175663	0.037	0.304	7.08629e-30	0	FBXO28
1838	4.23395e-34	0.163381	0.152	0.532	7.13801e-30	0	IKZF1
1839	4.26994e-34	-0.147032	0.357	0.82	7.19868e-30	0	TRIO
1840	4.32981e-34	0.00748975	0.214	0.627	7.29963e-30	0	RAD51B
1841	4.36496e-34	-0.108778	0.054	0.337	7.35889e-30	0	TOPBP1
1842	4.36578e-34	0.115631	0.104	0.436	7.36027e-30	0	TRIM44
1843	4.48027e-34	-0.0501154	0.067	0.363	7.55328e-30	0	POM121C
1844	4.52226e-34	0.0136287	0.059	0.349	7.62407e-30	0	BTN3A2
1845	4.56515e-34	-0.146175	0.043	0.315	7.69638e-30	0	ZNF565
1846	4.66915e-34	-0.235407	0.074	0.373	7.87172e-30	0	CEP128
1847	4.9821e-34	-0.00398206	0.092	0.414	8.39933e-30	0	EIF4A2
1848	5.03969e-34	0.0639368	0.067	0.363	8.49641e-30	0	CCDC93
1849	5.21925e-34	-0.0695529	0.046	0.322	8.79913e-30	0	TRNT1
1850	5.23728e-34	-0.0999261	0.043	0.314	8.82952e-30	0	ZNF586
1851	5.30208e-34	0.157939	0.14	0.512	8.93878e-30	0	HNRNPM
1852	5.35264e-34	-0.0987582	0.05	0.329	9.02402e-30	0	HNRNPL
1853	5.35616e-34	0.149459	0.231	0.691	9.02995e-30	0	KMT2C
1854	5.42905e-34	-0.145833	0.035	0.299	9.15283e-30	0	CTNNBL1
1855	5.44878e-34	0.0765695	0.115	0.459	9.1861e-30	0	PPM1K
1856	5.46702e-34	-0.419769	0.031	0.291	9.21685e-30	0	GNG7
1857	5.48685e-34	0.170895	0.104	0.438	9.25029e-30	0	CUL4A
1858	5.58423e-34	-0.0648978	0.083	0.395	9.41445e-30	0	C12orf75
1859	5.62415e-34	0.209717	0.083	0.395	9.48175e-30	0	MAP2K4
1860	5.77437e-34	-0.0103206	0.081	0.392	9.73501e-30	0	CD99
1861	5.83338e-34	0.0324981	0.102	0.431	9.8345e-30	0	TAX1BP1
1862	6.07599e-34	-0.0279084	0.048	0.325	1.02435e-29	0	CDC37
1863	6.27343e-34	-0.0138777	0.059	0.347	1.05764e-29	0	USP7
1864	6.29849e-34	-0.123689	0.044	0.318	1.06186e-29	0	TRNAU1AP
1865	6.38242e-34	0.156317	0.155	0.54	1.07601e-29	0	LNPEP
1866	6.46941e-34	0.0462755	0.072	0.373	1.09068e-29	0	ATE1
1867	6.51876e-34	-0.113168	0.2	0.613	1.099e-29	0	IRF4
1868	6.51938e-34	-0.0815766	0.063	0.354	1.0991e-29	0	ITGB3BP
1869	6.55118e-34	-0.180693	0.035	0.299	1.10446e-29	0	CHST12
1870	6.68166e-34	0.127411	0.068	0.366	1.12646e-29	0	INTS9
1871	6.71241e-34	-0.0485531	0.043	0.314	1.13165e-29	0	MITD1
1872	6.90036e-34	-0.0185181	0.068	0.365	1.16333e-29	0	ABL2
1873	6.94925e-34	-0.0779262	0.046	0.321	1.17157e-29	0	IP6K2
1874	7.04766e-34	0.090554	0.07	0.369	1.18816e-29	0	KPNA3
1875	7.30663e-34	-0.163435	0.259	0.691	1.23182e-29	0	ROBO1
1876	7.33724e-34	-0.0490296	0.055	0.339	1.23699e-29	0	IP6K1
1877	7.38858e-34	-0.130568	0.03	0.287	1.24564e-29	0	CNOT6
1878	7.45139e-34	-0.0608902	0.24	0.689	1.25623e-29	0	BLK
1879	7.50431e-34	-0.11263	0.105	0.436	1.26515e-29	0	CD82
1880	7.53383e-34	-0.0129699	0.061	0.351	1.27013e-29	0	TFB1M
1881	7.83066e-34	0.00810883	0.078	0.383	1.32017e-29	0	ARL8B
1882	7.95637e-34	-0.148266	0.037	0.302	1.34137e-29	0	LARP1B
1883	8.72828e-34	0.04998	0.213	0.645	1.4715e-29	0	PACS1
1884	8.75358e-34	-0.103788	0.325	0.78	1.47577e-29	0	TMEM131L
1885	8.91766e-34	-0.0720688	0.05	0.328	1.50343e-29	0	GRAMD1C
1886	9.15361e-34	-0.0973545	0.054	0.335	1.54321e-29	0	FBXL5
1887	9.33013e-34	-0.345072	0.037	0.301	1.57297e-29	0	STS
1888	9.34628e-34	-0.0438069	0.061	0.35	1.57569e-29	0	THOC1
1889	9.60041e-34	-0.204471	0.024	0.275	1.61853e-29	0	PDPR
1890	9.66103e-34	0.0652345	0.083	0.394	1.62875e-29	0	LYPLAL1
1891	9.71046e-34	-0.0671477	0.266	0.745	1.63709e-29	0	PICALM
1892	9.75541e-34	-0.175976	0.246	0.691	1.64466e-29	0	ST3GAL6
1893	9.81869e-34	0.163338	0.194	0.612	1.65533e-29	0	PDE7A
1894	1.00364e-33	0.121473	0.063	0.354	1.69204e-29	0	ESF1
1895	1.0208e-33	0.105922	0.059	0.346	1.72096e-29	0	LDAH
1896	1.0436e-33	-0.0145491	0.07	0.368	1.75941e-29	0	SH3BGRL
1897	1.07087e-33	-0.124273	0.048	0.323	1.80537e-29	0	USP6NL
1898	1.07391e-33	0.0203584	0.091	0.407	1.8105e-29	0	PRAG1
1899	1.14835e-33	0.118116	0.196	0.621	1.936e-29	0	XPO1
1900	1.22751e-33	-0.181367	0.028	0.282	2.06946e-29	0	BMT2
1901	1.23392e-33	0.0257778	0.091	0.408	2.08026e-29	0	C11orf58
1902	1.25003e-33	0.125958	0.091	0.41	2.10742e-29	0	AKAP10
1903	1.27541e-33	0.0763666	0.15	0.529	2.15021e-29	0	TAPBP
1904	1.29436e-33	0.0667062	0.074	0.375	2.18215e-29	0	ZNF710
1905	1.33717e-33	0.0121205	0.194	0.613	2.25433e-29	0	ACTR3
1906	1.36006e-33	-0.144322	0.033	0.293	2.29292e-29	0	RNF114
1907	1.36492e-33	-0.247408	0.026	0.278	2.30112e-29	0	CYP20A1
1908	1.36732e-33	-0.0470157	0.054	0.334	2.30516e-29	0	KLHDC10
1909	1.36852e-33	-0.182481	0.035	0.296	2.3072e-29	0	SPTLC1
1910	1.37391e-33	-0.0591855	0.1	0.422	2.31627e-29	0	KCNN2
1911	1.38213e-33	-0.00668962	0.181	0.582	2.33013e-29	0	IL18R1
1912	1.40049e-33	-0.169828	0.054	0.333	2.36109e-29	0	GRM7
1913	1.40427e-33	-0.216632	0.078	0.379	2.36745e-29	0	TNFRSF8
1914	1.40591e-33	-0.0999983	0.041	0.308	2.37023e-29	0	MPRIP
1915	1.4494e-33	-0.018989	0.059	0.345	2.44355e-29	0	SH3GL1
1916	1.517e-33	-0.0633575	0.046	0.319	2.55751e-29	0	CPSF7
1917	1.54329e-33	-0.180108	0.068	0.358	2.60183e-29	0	GRID2
1918	1.59598e-33	-0.180051	0.041	0.307	2.69067e-29	0	METTL16
1919	1.59887e-33	-0.0878138	0.068	0.363	2.69553e-29	0	IRF8
1920	1.65995e-33	-0.169179	0.031	0.289	2.79851e-29	0	KIDINS220
1921	1.68196e-33	0.0402708	0.068	0.364	2.83561e-29	0	ORMDL1
1922	1.6928e-33	0.0320713	0.083	0.392	2.8539e-29	0	MYO6
1923	1.73421e-33	-0.0262392	0.044	0.315	2.9237e-29	0	UBXN2A
1924	1.74791e-33	-0.273114	0.028	0.281	2.94681e-29	0	C11orf80
1925	1.8728e-33	0.111405	0.079	0.385	3.15735e-29	0	HOOK3
1926	1.87309e-33	-0.102424	0.043	0.311	3.15784e-29	0	C2CD3
1927	1.884e-33	-0.0540153	0.079	0.383	3.17623e-29	0	MAN1A1
1928	1.89581e-33	0.127626	0.102	0.429	3.19614e-29	0	CD2AP
1929	1.95514e-33	0.0261991	0.07	0.366	3.29618e-29	0	H2AFY
1930	2.0034e-33	-0.165688	0.03	0.285	3.37753e-29	0	GRIPAP1
1931	2.00415e-33	-0.182786	0.246	0.676	3.3788e-29	0	TTN
1932	2.02058e-33	0.0512325	0.105	0.436	3.40649e-29	0	MX1
1933	2.04433e-33	-0.00680241	0.068	0.362	3.44654e-29	0	TNPO1
1934	2.0739e-33	0.014533	0.181	0.582	3.49639e-29	0	EVC
1935	2.08576e-33	0.0191039	0.102	0.428	3.51638e-29	0	HNRNPF
1936	2.11215e-33	-0.22712	0.026	0.277	3.56087e-29	0	ZNF562
1937	2.29855e-33	0.117808	0.12	0.467	3.87513e-29	0	RBBP4
1938	2.35658e-33	0.1167	0.083	0.392	3.97295e-29	0	DUSP22
1939	2.44307e-33	0.000250972	0.233	0.679	4.11878e-29	0	EXOC4
1940	2.45841e-33	0.017074	0.24	0.688	4.14463e-29	0	ANKRD28
1941	2.46304e-33	-0.20696	0.033	0.292	4.15244e-29	0	HSD17B4
1942	2.49055e-33	0.0945032	0.1	0.425	4.19882e-29	0	CYLD
1943	2.50827e-33	0.00167716	0.05	0.325	4.22869e-29	0	PITPNA
1944	2.5369e-33	0.167743	0.189	0.601	4.27697e-29	0	PARP8
1945	2.57136e-33	0.0581992	0.094	0.414	4.33506e-29	0	TGFB1
1946	2.62766e-33	-0.0482467	0.063	0.351	4.42996e-29	0	EIF3B
1947	2.64838e-33	-0.224741	0.031	0.288	4.46491e-29	0	CEP290
1948	2.66752e-33	-0.0731539	0.055	0.336	4.49717e-29	0	SUPT16H
1949	2.6974e-33	-0.0357431	0.052	0.329	4.54755e-29	0	RHOF
1950	2.75899e-33	0.0301552	0.063	0.351	4.65138e-29	0	CTSS
1951	2.77133e-33	0.00468756	0.116	0.455	4.67218e-29	0	FAM3C
1952	2.80458e-33	-0.208928	0.033	0.291	4.72824e-29	0	CEP152
1953	2.8159e-33	0.0862984	0.07	0.366	4.74733e-29	0	RC3H2
1954	2.82629e-33	-0.0429896	0.048	0.321	4.76484e-29	0	DNAJC3
1955	2.85649e-33	-0.170003	0.048	0.32	4.81576e-29	0	PPP1R12B
1956	2.86451e-33	0.167048	0.122	0.47	4.82927e-29	0	PRPF40A
1957	2.92332e-33	-0.127345	0.055	0.336	4.92842e-29	0	KIF1B
1958	2.94928e-33	-0.404474	0.054	0.329	4.97219e-29	0	RRM2
1959	2.97495e-33	0.119946	0.187	0.6	5.01546e-29	0	GNAS
1960	2.97554e-33	0.0823235	0.281	0.758	5.01646e-29	0	AKAP13
1961	3.00143e-33	-0.175661	0.037	0.298	5.06011e-29	0	DNMT3A
1962	3.07193e-33	-0.203636	0.044	0.314	5.17897e-29	0	NCAPD3
1963	3.0791e-33	-0.00204519	0.079	0.383	5.19105e-29	0	YARS
1964	3.30148e-33	-0.128678	0.209	0.575	5.56597e-29	0	ADARB2
1965	3.3128e-33	-0.140038	0.055	0.335	5.58506e-29	0	SMIM14
1966	3.53742e-33	-0.0355773	0.044	0.313	5.96374e-29	0	ZNF718
1967	3.54951e-33	-0.0106906	0.068	0.359	5.98411e-29	0	DDR2
1968	3.55712e-33	0.0565738	0.091	0.405	5.99694e-29	0	SNX6
1969	3.56869e-33	-0.132876	0.033	0.291	6.01646e-29	0	BICRA
1970	3.73915e-33	-0.066636	0.065	0.353	6.30384e-29	0	RCOR1
1971	3.74508e-33	0.036288	0.055	0.335	6.31383e-29	0	GABPB1
1972	3.79107e-33	0.0444318	0.044	0.314	6.39137e-29	0	ERAP1
1973	3.80338e-33	0.0190409	0.174	0.56	6.41212e-29	0	MOXD1
1974	3.82937e-33	-0.0244663	0.128	0.477	6.45594e-29	0	IFI16
1975	3.83113e-33	-0.196493	0.098	0.412	6.4589e-29	0	PLD1
1976	4.0183e-33	-0.0943773	0.268	0.743	6.77446e-29	0	CFLAR
1977	4.04759e-33	-0.0543925	0.035	0.294	6.82383e-29	0	RRAGB
1978	4.05519e-33	-0.0389428	0.055	0.335	6.83664e-29	0	NVL
1979	4.07237e-33	-0.166833	0.037	0.298	6.86561e-29	0	DNASE1
1980	4.10463e-33	0.00137727	0.063	0.349	6.91999e-29	0	ATP6V1H
1981	4.1276e-33	0.0439268	0.109	0.44	6.95873e-29	0	EIF5B
1982	4.18013e-33	-0.0882971	0.283	0.749	7.04729e-29	0	MALT1
1983	4.20302e-33	-0.244297	0.05	0.322	7.08588e-29	0	NETO2
1984	4.2441e-33	-0.155254	0.031	0.287	7.15512e-29	0	TECPR2
1985	4.34167e-33	-0.10789	0.041	0.305	7.31963e-29	0	ZC3H18
1986	4.43667e-33	-0.0279157	0.203	0.625	7.47978e-29	0	PHIP
1987	4.46343e-33	-0.253899	0.02	0.264	7.52489e-29	0	CWC25
1988	4.51167e-33	-0.00359753	0.124	0.47	7.60623e-29	0	RELB
1989	4.56423e-33	0.150305	0.116	0.457	7.69483e-29	0	SINHCAF
1990	4.59083e-33	0.0268642	0.074	0.372	7.73968e-29	0	PAWR
1991	4.62507e-33	0.0227789	0.227	0.659	7.7974e-29	0	RASA1
1992	4.66342e-33	-0.152005	0.044	0.312	7.86206e-29	0	SNAPC3
1993	4.72297e-33	0.0985146	0.105	0.432	7.96246e-29	0	FKBP5
1994	4.72354e-33	-0.0705701	0.048	0.32	7.96341e-29	0	WDR45B
1995	4.76805e-33	-0.0791692	0.052	0.327	8.03845e-29	0	OXNAD1
1996	4.87084e-33	0.0239845	0.074	0.372	8.21176e-29	0	GDI2
1997	5.08684e-33	-0.117555	0.041	0.305	8.5759e-29	0	ATXN3
1998	5.10896e-33	-0.0617103	0.113	0.444	8.6132e-29	0	IL15
1999	5.23203e-33	-0.0120349	0.059	0.342	8.82068e-29	0	AP3D1
[truncated: 165,693 more rows]

## Sheet: MU150CDX_all_genes
	p_val	avg_logFC	pct.1	pct.2	p_val_adj	cluster	gene
1	4.73393e-163	0.826702	0.98	0.975	7.93786e-159	0	IGKC
2	1.37323e-131	0.92738	0.911	0.972	2.30263e-127	0	B2M
3	1.02871e-121	-0.315181	0.159	0.765	1.72494e-117	0	R3HDM2
4	5.31661e-121	-0.203802	0.196	0.824	8.91489e-117	0	CASK
5	1.78612e-114	-0.467041	0.156	0.741	2.99497e-110	0	OPRM1
6	1.90384e-114	-0.238784	0.145	0.734	3.19235e-110	0	NEMF
7	2.71216e-114	-0.385918	0.086	0.613	4.54776e-110	0	ANKUB1
8	3.02648e-113	-0.327807	0.172	0.767	5.0748e-109	0	CDR2
9	3.03186e-113	-0.295936	0.22	0.848	5.08382e-109	0	CLEC16A
10	2.06961e-112	-0.251674	0.155	0.742	3.47032e-108	0	RPTOR
11	4.46391e-112	-0.378092	0.275	0.874	7.48509e-108	0	NR6A1
12	4.47053e-111	-0.237984	0.155	0.738	7.49618e-107	0	C11orf49
13	1.64816e-110	-0.238657	0.164	0.757	2.76363e-106	0	MFSD14C
14	1.90864e-110	1.19094	0.833	0.922	3.2004e-106	0	ACTB
15	3.67147e-110	-0.262966	0.16	0.745	6.15633e-106	0	ZBTB8OS
16	4.49962e-110	-0.107112	0.14	0.716	7.54497e-106	0	VPS53
17	1.00991e-109	-0.257164	0.191	0.795	1.69343e-105	0	DLG1
18	1.22338e-109	-0.244911	0.22	0.846	2.05136e-105	0	TRAPPC9
19	1.27646e-109	-0.265652	0.112	0.652	2.14037e-105	0	IKBKB
20	1.98942e-109	-0.144614	0.15	0.734	3.33586e-105	0	CCNY
21	3.47743e-109	-0.209914	0.143	0.71	5.83096e-105	0	PARN
22	3.92253e-109	-0.306295	0.133	0.689	6.5773e-105	0	RAF1
23	7.81162e-109	-0.262614	0.192	0.805	1.30985e-104	0	ATP11B
24	8.83458e-109	-0.219292	0.185	0.791	1.48138e-104	0	TYW1
25	2.77632e-108	-0.196164	0.216	0.837	4.65533e-104	0	TRAK1
26	3.89015e-108	-0.109472	0.158	0.742	6.52301e-104	0	COG5
27	7.32597e-108	-0.20862	0.175	0.764	1.22842e-103	0	PIBF1
28	7.8485e-108	-0.148343	0.241	0.861	1.31604e-103	0	CUX1
29	1.81139e-107	-0.245547	0.231	0.848	3.03734e-103	0	SLC39A11
30	2.85044e-107	-0.268314	0.148	0.72	4.77961e-103	0	CUL5
31	3.0737e-107	-0.399616	0.208	0.817	5.15399e-103	0	RDX
32	6.70279e-107	-0.330279	0.144	0.714	1.12392e-102	0	AC001226.2
33	9.48859e-107	-0.345618	0.234	0.856	1.59105e-102	0	NUMB
34	1.36711e-106	-0.234752	0.16	0.735	2.29237e-102	0	FAM135A
35	1.88883e-106	-0.100313	0.169	0.75	3.1672e-102	0	RC3H1
36	2.03672e-106	-0.369494	0.205	0.795	3.41517e-102	0	ANO3
37	3.3082e-106	-0.213978	0.153	0.727	5.54719e-102	0	NLRC5
38	5.28752e-106	-0.267518	0.132	0.686	8.86611e-102	0	KPNA1
39	7.98638e-106	-0.227877	0.134	0.686	1.33916e-101	0	MFSD4B
40	4.05977e-105	-0.171489	0.185	0.78	6.80743e-101	0	SLMAP
41	4.94244e-105	-0.202464	0.212	0.805	8.28748e-101	0	STIM1
42	4.99458e-105	-0.191727	0.185	0.78	8.37491e-101	0	SPPL3
43	5.1032e-105	-0.196456	0.161	0.729	8.55704e-101	0	STARD13
44	6.03388e-105	-0.223896	0.172	0.754	1.01176e-100	0	STX8
45	1.04433e-104	-0.159299	0.226	0.852	1.75114e-100	0	MARK3
46	1.05072e-104	-0.223107	0.127	0.671	1.76184e-100	0	SYMPK
47	1.2549e-104	-0.155821	0.158	0.731	2.10421e-100	0	LMBRD1
48	1.56917e-104	-0.362197	0.169	0.736	2.63118e-100	0	PBX4
49	1.89485e-104	-0.225734	0.16	0.726	3.17728e-100	0	DUSP16
50	2.68022e-104	-0.235157	0.159	0.718	4.4942e-100	0	FAM168A
51	3.13609e-104	-0.137108	0.148	0.712	5.25859e-100	0	USP9Y
52	3.25728e-104	-0.393477	0.079	0.573	5.46181e-100	0	INKA2
53	3.57357e-104	-0.201885	0.158	0.728	5.99216e-100	0	POLK
54	6.17362e-104	-0.173025	0.182	0.774	1.03519e-99	0	ARFGEF1
55	9.49092e-104	-0.121895	0.156	0.727	1.59144e-99	0	RABGAP1
56	1.2067e-103	-0.300543	0.14	0.685	2.02339e-99	0	ATF7IP2
57	1.91254e-103	-0.2386	0.094	0.606	3.20695e-99	0	LYPLA1
58	2.55019e-103	-0.275306	0.13	0.67	4.27616e-99	0	ACAP1
59	3.14649e-103	-0.320782	0.184	0.764	5.27604e-99	0	S100PBP
60	4.55317e-103	-0.278383	0.179	0.742	7.63476e-99	0	SLC9A9
61	1.11582e-102	-0.19795	0.244	0.875	1.87101e-98	0	EHMT1
62	1.18034e-102	-0.328209	0.212	0.805	1.9792e-98	0	RREB1
63	1.5987e-102	-0.206689	0.165	0.729	2.68071e-98	0	UMAD1
64	1.94653e-102	-0.139054	0.212	0.817	3.26394e-98	0	ATP2C1
65	2.2782e-102	-0.288477	0.133	0.673	3.82008e-98	0	JAK3
66	2.5512e-102	-0.171132	0.179	0.755	4.27785e-98	0	VWA8
67	2.57971e-102	-0.150992	0.161	0.737	4.32565e-98	0	ARFGEF2
68	3.17896e-102	-0.217262	0.186	0.762	5.33048e-98	0	KIAA0319L
69	7.94159e-102	-0.234761	0.169	0.741	1.33165e-97	0	FOXK2
70	8.19144e-102	-0.185473	0.158	0.714	1.37354e-97	0	TBCK
71	9.56589e-102	-0.156172	0.186	0.774	1.60401e-97	0	SCFD1
72	1.0639e-101	-0.191706	0.208	0.808	1.78394e-97	0	TET3
73	1.14257e-101	-0.147552	0.192	0.784	1.91586e-97	0	PKN2
74	1.27059e-101	-0.432931	0.123	0.643	2.13053e-97	0	NEDD4L
75	1.93018e-101	-0.205185	0.199	0.784	3.23653e-97	0	FBXW11
76	2.06993e-101	-0.282155	0.207	0.804	3.47086e-97	0	STRN3
77	2.07167e-101	-0.174398	0.123	0.657	3.47377e-97	0	TDRD3
78	2.29976e-101	-0.183228	0.17	0.742	3.85623e-97	0	CDYL
79	3.31841e-101	-0.181327	0.164	0.729	5.5643e-97	0	EPC1
80	3.64607e-101	-0.168202	0.201	0.771	6.11373e-97	0	NEXMIF
81	4.6887e-101	-0.125964	0.172	0.741	7.86201e-97	0	SCAF8
82	5.026e-101	-0.179804	0.141	0.689	8.4276e-97	0	METTL15
83	6.83659e-101	-0.193725	0.189	0.769	1.14636e-96	0	VAV2
84	7.25751e-101	-0.209747	0.176	0.751	1.21694e-96	0	UBR2
85	8.42268e-101	-0.288926	0.23	0.844	1.41231e-96	0	AGFG1
86	1.99045e-100	-0.163063	0.216	0.821	3.33759e-96	0	PHC3
87	2.05098e-100	-0.0721028	0.264	0.893	3.43908e-96	0	UTY
88	2.10275e-100	-0.249353	0.138	0.68	3.52589e-96	0	EYA3
89	2.41122e-100	-0.237455	0.293	0.917	4.04313e-96	0	MRTFA
90	2.765e-100	-0.225767	0.098	0.601	4.63635e-96	0	INSYN2B
91	4.9647e-100	-0.249267	0.127	0.653	8.32481e-96	0	AGTPBP1
92	5.69978e-100	-0.149217	0.223	0.834	9.55739e-96	0	MAPKAP1
93	8.46166e-100	-0.176346	0.21	0.8	1.41885e-95	0	PARP8
94	8.5158e-100	-0.175418	0.213	0.819	1.42793e-95	0	FBXO11
95	1.001e-99	-0.201665	0.19	0.772	1.67848e-95	0	CDK13
96	1.16172e-99	-0.241767	0.177	0.749	1.94796e-95	0	TFCP2
97	1.21794e-99	-0.280088	0.15	0.696	2.04224e-95	0	NFE2L2
98	1.39339e-99	-0.0951831	0.218	0.825	2.33644e-95	0	CPNE8
99	1.40172e-99	-0.199313	0.238	0.847	2.3504e-95	0	BRAF
100	1.99857e-99	-0.181101	0.195	0.782	3.3512e-95	0	PTPN2
101	2.30382e-99	-0.198184	0.201	0.789	3.86305e-95	0	PACSIN2
102	2.61599e-99	-0.205816	0.119	0.641	4.38649e-95	0	NAIP
103	3.45303e-99	-0.231259	0.234	0.842	5.79004e-95	0	GLG1
104	3.58943e-99	-0.211666	0.124	0.65	6.01875e-95	0	SLC35F2
105	3.71094e-99	-0.140498	0.166	0.734	6.22251e-95	0	VPS13A
106	4.52852e-99	-0.207135	0.187	0.773	7.59342e-95	0	AGO3
107	4.96384e-99	-0.147649	0.22	0.815	8.32336e-95	0	PPP6R2
108	5.02736e-99	-0.26022	0.174	0.743	8.42988e-95	0	YEATS2
109	5.15171e-99	-0.209538	0.154	0.703	8.63839e-95	0	ESYT2
110	5.57029e-99	-0.230745	0.203	0.781	9.34026e-95	0	PARVB
111	6.82837e-99	-0.286068	0.15	0.688	1.14498e-94	0	CLIP2
112	7.04957e-99	-0.241722	0.267	0.886	1.18207e-94	0	TTC17
113	8.75583e-99	-0.112484	0.191	0.767	1.46818e-94	0	BTBD9
114	8.93159e-99	-0.232156	0.208	0.807	1.49765e-94	0	ARMH4
115	1.14568e-98	-0.250243	0.115	0.628	1.92108e-94	0	CRMP1
116	1.31893e-98	-0.108546	0.13	0.657	2.21158e-94	0	SUCLG2
117	1.32122e-98	-0.130618	0.236	0.819	2.21542e-94	0	NLGN4Y
118	1.35078e-98	-0.298267	0.222	0.782	2.26499e-94	0	PLEKHG1
119	1.52811e-98	-0.212097	0.16	0.719	2.56233e-94	0	SECISBP2
120	1.70587e-98	-0.101935	0.2	0.786	2.86041e-94	0	BICD1
121	1.95407e-98	-0.194293	0.16	0.714	3.27659e-94	0	CAMTA1
122	2.14953e-98	-0.175765	0.277	0.897	3.60433e-94	0	FOCAD
123	2.50524e-98	-0.111826	0.175	0.75	4.20079e-94	0	RBM33
124	2.73069e-98	-0.429415	0.065	0.526	4.57883e-94	0	OSTN
125	2.96666e-98	-0.177973	0.146	0.69	4.9745e-94	0	MFN1
126	3.41223e-98	-0.204918	0.237	0.851	5.72163e-94	0	NSD1
127	3.69826e-98	-0.168778	0.164	0.713	6.20125e-94	0	OSBPL3
128	3.7121e-98	-0.0748641	0.15	0.688	6.22445e-94	0	JADE3
129	3.89651e-98	-0.159346	0.159	0.709	6.53367e-94	0	UBE4B
130	4.07291e-98	-0.256491	0.093	0.585	6.82946e-94	0	PHYKPL
131	4.13141e-98	-0.203915	0.145	0.683	6.92756e-94	0	CHFR
132	5.19911e-98	-0.222431	0.212	0.808	8.71787e-94	0	FAM13B
133	5.34726e-98	-0.213451	0.091	0.584	8.96629e-94	0	TASP1
134	5.60106e-98	-0.168236	0.144	0.682	9.39185e-94	0	EXOC2
135	5.63537e-98	-0.169577	0.174	0.747	9.4494e-94	0	ARMH3
136	5.86815e-98	-0.247921	0.1	0.596	9.83972e-94	0	WDR11
137	6.20472e-98	-0.16938	0.241	0.855	1.04041e-93	0	GSK3B
138	6.43874e-98	-0.174336	0.244	0.847	1.07965e-93	0	HERC4
139	6.62886e-98	-0.153181	0.17	0.728	1.11153e-93	0	CLASP2
140	7.8215e-98	-0.399766	0.159	0.674	1.31151e-93	0	UST
141	8.86897e-98	-0.331056	0.15	0.682	1.48715e-93	0	PPP1R9A
142	1.3525e-97	-0.222177	0.114	0.628	2.26787e-93	0	AOPEP
143	1.52609e-97	-0.192147	0.232	0.843	2.55895e-93	0	PDXDC1
144	1.5743e-97	-0.251526	0.163	0.704	2.63978e-93	0	TMCC1
145	1.77938e-97	-0.185861	0.199	0.786	2.98367e-93	0	LRRC37A3
146	1.91233e-97	-0.213896	0.273	0.881	3.2066e-93	0	DIAPH2
147	2.00671e-97	-0.0816304	0.146	0.684	3.36485e-93	0	DHRSX
148	2.25565e-97	-0.184879	0.155	0.698	3.78227e-93	0	SMAD2
149	2.26544e-97	-0.185602	0.189	0.773	3.79869e-93	0	ZC3H7A
150	2.38317e-97	-0.167937	0.19	0.765	3.99609e-93	0	RAP1GDS1
151	2.79778e-97	-0.172697	0.27	0.868	4.69132e-93	0	TMTC2
152	3.89781e-97	-0.238774	0.221	0.8	6.53586e-93	0	CDH8
153	4.38499e-97	-0.193839	0.166	0.723	7.35275e-93	0	SUGP2
154	4.91356e-97	-0.238029	0.12	0.634	8.23906e-93	0	DIP2A
155	6.58373e-97	-0.211687	0.119	0.631	1.10396e-92	0	RABEP2
156	6.70545e-97	-0.0874546	0.136	0.671	1.12437e-92	0	DIS3L2
157	7.04162e-97	-0.212343	0.145	0.674	1.18074e-92	0	ARHGEF3
158	7.38517e-97	-0.122684	0.207	0.784	1.23834e-92	0	CAMKMT
159	8.57089e-97	-0.240868	0.311	0.906	1.43717e-92	0	RBM47
160	1.18454e-96	-0.1539	0.16	0.706	1.98623e-92	0	RAB3GAP1
161	1.21085e-96	-0.279043	0.221	0.814	2.03035e-92	0	LRRFIP2
162	1.29981e-96	-0.174564	0.163	0.706	2.17952e-92	0	FOXN3
163	1.93069e-96	-0.160178	0.239	0.851	3.23738e-92	0	PPP1R12A
164	1.93662e-96	-0.152126	0.17	0.73	3.24733e-92	0	DGLUCY
165	1.95685e-96	-0.193353	0.135	0.658	3.28125e-92	0	AHCYL2
166	2.0393e-96	-0.193314	0.154	0.693	3.41949e-92	0	SLC23A2
167	2.46109e-96	-0.229339	0.165	0.717	4.12675e-92	0	ATM
168	2.5943e-96	-0.121251	0.194	0.772	4.35013e-92	0	KDM6A
169	4.05431e-96	-0.17646	0.159	0.71	6.79827e-92	0	KATNBL1
170	4.19698e-96	-0.191974	0.263	0.883	7.03749e-92	0	ARL17B
171	5.4424e-96	-0.318681	0.127	0.642	9.12582e-92	0	ENOSF1
172	5.91454e-96	-0.120505	0.136	0.658	9.9175e-92	0	PDE8A
173	6.27253e-96	-0.175977	0.211	0.801	1.05178e-91	0	VRK2
174	7.90825e-96	-0.22842	0.185	0.745	1.32606e-91	0	EPB41
175	8.22719e-96	-0.0749335	0.172	0.734	1.37953e-91	0	PCCA
176	8.72174e-96	-0.154488	0.213	0.802	1.46246e-91	0	TNRC6A
177	9.73862e-96	-0.193952	0.248	0.857	1.63297e-91	0	ABCC1
178	1.42837e-95	-0.187219	0.176	0.735	2.39509e-91	0	NAP1L4
179	1.49321e-95	-0.235422	0.151	0.68	2.50381e-91	0	TANGO6
180	1.58282e-95	-0.114516	0.16	0.709	2.65407e-91	0	URI1
181	2.47624e-95	-0.196097	0.156	0.694	4.15216e-91	0	OTULIN
182	2.89375e-95	-0.278836	0.115	0.618	4.85224e-91	0	CSE1L
183	3.34199e-95	-0.327664	0.103	0.59	5.60385e-91	0	PATJ
184	3.38533e-95	-0.155008	0.21	0.792	5.67652e-91	0	TPD52
185	4.15699e-95	-0.168005	0.164	0.713	6.97044e-91	0	XPO4
186	4.31291e-95	-0.172518	0.128	0.647	7.23189e-91	0	UBA2
187	4.37773e-95	-0.14525	0.15	0.686	7.34059e-91	0	FAR1
188	5.67222e-95	-0.2527	0.158	0.698	9.51117e-91	0	SIPA1L3
189	7.54769e-95	-0.345055	0.127	0.627	1.2656e-90	0	DMD
190	8.45576e-95	-0.11121	0.233	0.837	1.41786e-90	0	FARS2
191	8.75354e-95	-0.10469	0.136	0.663	1.46779e-90	0	CCDC12
192	8.9706e-95	-0.17039	0.18	0.746	1.50419e-90	0	NFATC2IP
193	9.42916e-95	-0.147945	0.228	0.83	1.58108e-90	0	NCOA1
194	1.12635e-94	-0.201146	0.098	0.583	1.88866e-90	0	BTD
195	1.14011e-94	-0.16343	0.169	0.716	1.91173e-90	0	TTC7A
196	1.2071e-94	-0.159866	0.107	0.599	2.02407e-90	0	VPS8
197	1.25915e-94	-0.0751564	0.201	0.781	2.11134e-90	0	FTO
198	2.15166e-94	-0.15619	0.228	0.831	3.6079e-90	0	LARP4B
199	2.42481e-94	-0.217488	0.27	0.856	4.06592e-90	0	RERE
200	3.15225e-94	-0.209797	0.181	0.743	5.2857e-90	0	LSM14A
201	3.49807e-94	-0.149386	0.124	0.633	5.86556e-90	0	CBFA2T2
202	3.51519e-94	-0.188875	0.186	0.744	5.89428e-90	0	PPP1R16B
203	4.69619e-94	-0.325592	0.068	0.521	7.87457e-90	0	AMZ1
204	4.84955e-94	-0.178136	0.132	0.645	8.13172e-90	0	YES1
205	4.9382e-94	-0.0999243	0.148	0.683	8.28037e-90	0	ATP9B
206	5.1124e-94	-0.161343	0.166	0.708	8.57247e-90	0	RRAS2
207	5.44956e-94	-0.10588	0.145	0.672	9.13782e-90	0	IBTK
208	6.26517e-94	-0.295759	0.072	0.529	1.05054e-89	0	SEC61A2
209	7.29502e-94	-0.228584	0.233	0.819	1.22323e-89	0	STAT3
210	8.16614e-94	-0.219113	0.155	0.69	1.3693e-89	0	CCNH
211	8.49856e-94	-0.172036	0.186	0.746	1.42504e-89	0	PAM
212	9.03947e-94	-0.36888	0.246	0.804	1.51574e-89	0	KDM2B
213	1.1133e-93	-0.176948	0.207	0.787	1.86678e-89	0	DNAJB14
214	1.12051e-93	-0.236799	0.093	0.572	1.87887e-89	0	UQCC1
215	1.41721e-93	-0.260757	0.123	0.629	2.37638e-89	0	SLC25A13
216	1.71888e-93	-0.170278	0.16	0.7	2.88222e-89	0	SEC24B
217	1.76694e-93	-0.179539	0.166	0.695	2.9628e-89	0	SGPP2
218	1.88088e-93	-0.406154	0.218	0.772	3.15385e-89	0	CD80
219	2.64189e-93	-0.155031	0.166	0.716	4.42992e-89	0	TNPO3
220	2.64498e-93	-0.289141	0.231	0.825	4.4351e-89	0	GPCPD1
221	2.66914e-93	-0.215107	0.107	0.593	4.47561e-89	0	REV1
222	2.70341e-93	-0.240171	0.125	0.632	4.53307e-89	0	TCF20
223	3.6314e-93	-0.230809	0.094	0.569	6.08913e-89	0	MIA2
224	3.862e-93	-0.229629	0.197	0.757	6.47579e-89	0	IL21R
225	4.09412e-93	-0.147184	0.11	0.605	6.86502e-89	0	NCOA6
226	4.99941e-93	-0.252405	0.103	0.59	8.38301e-89	0	TTC19
227	5.27496e-93	-0.141677	0.17	0.719	8.84505e-89	0	RAB1A
228	5.29713e-93	-0.502486	0.419	0.939	8.88222e-89	0	NAALADL2
229	6.52245e-93	-0.153924	0.211	0.796	1.09368e-88	0	TRAPPC10
230	7.95138e-93	-0.130939	0.222	0.805	1.33329e-88	0	KDM2A
231	8.42591e-93	-0.23692	0.252	0.863	1.41286e-88	0	CDK17
232	8.55621e-93	-0.288137	0.068	0.52	1.4347e-88	0	SPDYE2
233	8.86141e-93	-0.239109	0.089	0.56	1.48588e-88	0	SSH1
234	1.08718e-92	-0.345162	0.308	0.882	1.82299e-88	0	RAB11A
235	1.19759e-92	-0.280296	0.236	0.825	2.00812e-88	0	TAF15
236	1.65516e-92	-0.15175	0.104	0.591	2.77537e-88	0	WWC3
237	1.72939e-92	-0.127212	0.151	0.676	2.89984e-88	0	AGPAT3
238	1.75756e-92	-0.160324	0.176	0.725	2.94708e-88	0	CREB1
239	1.81419e-92	-0.140742	0.187	0.753	3.04204e-88	0	TMEM165
240	1.97536e-92	-0.156669	0.158	0.689	3.31229e-88	0	PDSS2
241	2.08609e-92	-0.149309	0.115	0.614	3.49796e-88	0	DRAM2
242	2.12019e-92	-0.167319	0.19	0.741	3.55514e-88	0	ABR
243	2.34536e-92	-0.147514	0.132	0.642	3.9327e-88	0	NPLOC4
244	2.47543e-92	-0.128267	0.295	0.911	4.15081e-88	0	UVRAG
245	2.97078e-92	-0.313394	0.18	0.728	4.9814e-88	0	LMO7
246	3.01895e-92	-0.226955	0.072	0.525	5.06217e-88	0	CCDC84
247	3.43171e-92	-0.188938	0.115	0.61	5.75428e-88	0	VEZT
248	3.96954e-92	-0.104817	0.115	0.614	6.65612e-88	0	VPS35L
249	4.21966e-92	-0.158596	0.129	0.637	7.07552e-88	0	MAST2
250	4.23594e-92	-0.17406	0.151	0.663	7.10282e-88	0	HIP1
251	4.33126e-92	-0.0789515	0.166	0.71	7.26266e-88	0	RNF216
252	4.89321e-92	-0.210073	0.242	0.838	8.20493e-88	0	ERBIN
253	5.47826e-92	-0.159192	0.159	0.698	9.18595e-88	0	SMC6
254	5.55513e-92	-0.227578	0.207	0.772	9.31484e-88	0	FER
255	5.80672e-92	-0.217866	0.123	0.622	9.73671e-88	0	TP73
256	6.29433e-92	-0.183921	0.21	0.783	1.05543e-87	0	RALGAPA1
257	6.50224e-92	-0.119423	0.237	0.835	1.0903e-87	0	PBRM1
258	7.51453e-92	-0.0394384	0.18	0.735	1.26004e-87	0	TNKS
259	8.98358e-92	-0.146789	0.174	0.717	1.50637e-87	0	DNM2
260	1.02247e-91	-0.120778	0.112	0.605	1.71448e-87	0	GLYR1
261	1.03607e-91	-0.151296	0.15	0.683	1.73728e-87	0	PI4KA
262	1.24769e-91	-0.167551	0.297	0.912	2.09213e-87	0	TAOK3
263	1.33728e-91	-0.0459544	0.19	0.755	2.24235e-87	0	NBAS
264	1.56068e-91	-0.0215663	0.18	0.741	2.61695e-87	0	TRRAP
265	1.57067e-91	-0.196542	0.143	0.661	2.63371e-87	0	SS18
266	1.58782e-91	-0.12369	0.134	0.645	2.66246e-87	0	CD2AP
267	1.67531e-91	-0.180393	0.159	0.697	2.80916e-87	0	NSRP1
268	1.98479e-91	-0.112574	0.191	0.745	3.32809e-87	0	JAK2
269	2.10298e-91	-0.237896	0.098	0.571	3.52628e-87	0	RUBCN
270	2.22603e-91	-0.121833	0.138	0.65	3.7326e-87	0	EHBP1
271	2.4333e-91	-0.137449	0.115	0.606	4.08015e-87	0	SENP7
272	2.44572e-91	-0.229672	0.231	0.823	4.10098e-87	0	MLLT10
273	2.47922e-91	-0.0572715	0.273	0.86	4.15716e-87	0	UBE2E2
274	2.59021e-91	-0.123271	0.146	0.672	4.34327e-87	0	ARNTL
275	2.79697e-91	-0.0712357	0.232	0.834	4.68997e-87	0	ITFG1
276	2.80962e-91	-0.220674	0.199	0.761	4.71117e-87	0	UBAP2
277	2.97644e-91	-0.190208	0.077	0.531	4.99089e-87	0	NUBPL
278	3.52299e-91	-0.179627	0.143	0.659	5.90735e-87	0	CCM2
279	3.63178e-91	-0.0942586	0.218	0.798	6.08977e-87	0	ATAD2B
280	4.81222e-91	-0.170715	0.134	0.632	8.06913e-87	0	ABCC4
281	5.35727e-91	-0.0416774	0.167	0.713	8.98307e-87	0	CNOT2
282	6.24705e-91	-0.14939	0.172	0.715	1.0475e-86	0	USP32
283	6.52288e-91	-0.154394	0.231	0.803	1.09376e-86	0	CTNNA2
284	7.24517e-91	-0.217305	0.201	0.746	1.21487e-86	0	SH3RF1
285	7.7101e-91	-0.0592776	0.159	0.693	1.29283e-86	0	CTDSPL2
286	8.11352e-91	-0.30038	0.174	0.7	1.36047e-86	0	ARHGAP31
287	9.25916e-91	-0.213628	0.122	0.616	1.55258e-86	0	NCOA7
288	9.52755e-91	-0.153251	0.151	0.678	1.59758e-86	0	ZNF721
289	9.81389e-91	-0.186907	0.158	0.674	1.64559e-86	0	CCDC88A
290	1.04748e-90	-0.15605	0.17	0.713	1.75641e-86	0	SRPK1
291	1.24314e-90	-0.0817108	0.203	0.78	2.0845e-86	0	AKAP9
292	1.43808e-90	-0.288181	0.274	0.85	2.41137e-86	0	PLD1
293	1.59341e-90	-0.0917867	0.171	0.705	2.67183e-86	0	NEDD9
294	1.65588e-90	-0.079924	0.201	0.768	2.77658e-86	0	ATR
295	1.75627e-90	-0.0539901	0.159	0.687	2.94491e-86	0	INO80
296	2.41581e-90	-0.0935805	0.21	0.759	4.05083e-86	0	SAMD3
297	2.51524e-90	-0.255995	0.192	0.74	4.21755e-86	0	TBC1D1
298	2.52251e-90	-0.1569	0.094	0.562	4.22975e-86	0	DUSP22
299	2.77942e-90	-0.214742	0.138	0.642	4.66052e-86	0	BMPR1A
300	2.99333e-90	-0.154341	0.127	0.628	5.01921e-86	0	DPP8
301	3.169e-90	-0.216001	0.12	0.613	5.31378e-86	0	MICU1
302	3.45329e-90	-0.0148491	0.133	0.639	5.79048e-86	0	NCK2
303	4.10046e-90	-0.0540597	0.211	0.787	6.87566e-86	0	ANO6
304	4.34573e-90	-0.159182	0.211	0.779	7.28692e-86	0	LAT2
305	4.7809e-90	-0.198099	0.248	0.82	8.01661e-86	0	KSR1
306	5.71742e-90	-0.140828	0.166	0.697	9.58697e-86	0	CLOCK
307	6.62265e-90	-0.348209	0.289	0.86	1.11049e-85	0	DLC1
308	6.81723e-90	-0.0883178	0.163	0.695	1.14311e-85	0	NUP98
309	7.28477e-90	-0.185088	0.179	0.727	1.22151e-85	0	KCMF1
310	7.69076e-90	-0.201242	0.096	0.563	1.28959e-85	0	SDCCAG8
311	8.67953e-90	-0.186664	0.197	0.76	1.45538e-85	0	DARS
312	1.12955e-89	0.00508961	0.18	0.74	1.89403e-85	0	2021-03-07
313	1.14942e-89	-0.0543132	0.125	0.617	1.92734e-85	0	WWP2
314	1.24624e-89	-0.230349	0.258	0.848	2.08969e-85	0	LRCH3
315	1.37807e-89	-0.0950188	0.107	0.585	2.31076e-85	0	RARS2
316	1.3892e-89	-0.0852038	0.171	0.719	2.32942e-85	0	UIMC1
317	1.51284e-89	-0.162121	0.243	0.84	2.53673e-85	0	DIP2B
318	1.58426e-89	-0.111952	0.15	0.666	2.6565e-85	0	AVL9
319	1.77172e-89	-0.116078	0.205	0.763	2.97082e-85	0	KYNU
320	1.96159e-89	-0.113164	0.125	0.625	3.28919e-85	0	ATE1
321	2.18967e-89	-0.0940245	0.202	0.761	3.67164e-85	0	DYM
322	2.28778e-89	-0.176027	0.232	0.826	3.83615e-85	0	HECTD4
323	2.3808e-89	-0.113015	0.175	0.721	3.99212e-85	0	SF1
324	2.54374e-89	-0.255476	0.114	0.601	4.26534e-85	0	MTA3
325	2.723e-89	-0.167238	0.108	0.586	4.56592e-85	0	SLC9A8
326	2.75494e-89	-0.0952125	0.146	0.654	4.61948e-85	0	ATXN7L1
327	2.9354e-89	-0.0631281	0.167	0.701	4.92209e-85	0	DMXL2
328	2.94886e-89	-0.172938	0.211	0.781	4.94465e-85	0	PHF20
329	3.31856e-89	-0.0905745	0.197	0.749	5.56456e-85	0	GMDS
330	3.67265e-89	-0.216999	0.127	0.621	6.15831e-85	0	LIMD1
331	4.33318e-89	-0.216978	0.133	0.63	7.26588e-85	0	FAM222B
332	4.33555e-89	-0.0401667	0.159	0.689	7.26986e-85	0	PTBP3
333	5.73723e-89	0.0126223	0.182	0.731	9.62019e-85	0	THADA
334	6.00179e-89	-0.114826	0.158	0.68	1.00638e-84	0	B4GALT5
335	6.01463e-89	-0.165269	0.195	0.743	1.00853e-84	0	PHACTR4
336	7.97447e-89	-0.145459	0.135	0.636	1.33716e-84	0	RAB6A
337	8.47576e-89	-0.0891404	0.129	0.625	1.42122e-84	0	NFATC2
338	8.61046e-89	-0.042615	0.196	0.744	1.4438e-84	0	XKR6
339	9.58504e-89	-0.231631	0.269	0.822	1.60722e-84	0	GRAMD1B
340	9.91801e-89	-0.0947413	0.228	0.812	1.66305e-84	0	ZNF827
341	1.00247e-88	-0.0478373	0.177	0.727	1.68094e-84	0	PHKB
342	1.16041e-88	-0.121535	0.175	0.72	1.94578e-84	0	USP47
343	1.25823e-88	-0.138593	0.122	0.613	2.1098e-84	0	AKAP10
344	1.44876e-88	-0.128103	0.108	0.587	2.42927e-84	0	NUP160
345	1.49231e-88	-0.36448	0.072	0.51	2.50231e-84	0	ATP8B1
346	1.56906e-88	-0.24962	0.086	0.537	2.631e-84	0	SLC9A7
347	1.58838e-88	-0.202496	0.082	0.533	2.6634e-84	0	WDR59
348	1.60451e-88	-0.141341	0.213	0.774	2.69044e-84	0	FAM49B
349	1.66316e-88	-0.244518	0.112	0.587	2.78879e-84	0	MTMR4
350	1.70623e-88	-0.142467	0.16	0.683	2.861e-84	0	NBN
351	1.76999e-88	-0.261068	0.076	0.518	2.96793e-84	0	SGCE
352	1.93181e-88	-0.15128	0.199	0.757	3.23925e-84	0	ATXN2
353	2.2801e-88	-0.0815506	0.17	0.705	3.82327e-84	0	DMXL1
354	2.3901e-88	-0.150393	0.089	0.549	4.00772e-84	0	CBWD5
355	2.43834e-88	-0.273392	0.098	0.565	4.0886e-84	0	COL4A3
356	2.48068e-88	-0.198802	0.216	0.784	4.1596e-84	0	DENND3
357	2.51566e-88	-0.100617	0.216	0.786	4.21826e-84	0	PTBP2
358	2.8034e-88	-0.114806	0.175	0.715	4.70073e-84	0	BDP1
359	3.02981e-88	-0.132173	0.205	0.755	5.08039e-84	0	TMTC1
360	3.48002e-88	-0.0807743	0.217	0.787	5.8353e-84	0	PLXNC1
361	3.66829e-88	-0.158907	0.107	0.583	6.15098e-84	0	FBXO42
362	4.05453e-88	-0.268211	0.259	0.819	6.79864e-84	0	FNDC3B
363	4.21545e-88	-0.113585	0.241	0.838	7.06847e-84	0	WAC
364	4.30995e-88	-0.226877	0.203	0.755	7.22693e-84	0	PARP15
365	4.31667e-88	-0.0658627	0.175	0.706	7.23819e-84	0	PIP5K1A
366	4.73682e-88	-0.201906	0.22	0.772	7.9427e-84	0	ALPK2
367	4.898e-88	-0.200014	0.093	0.553	8.21296e-84	0	OXNAD1
368	5.37857e-88	-0.0685532	0.181	0.727	9.01878e-84	0	PPHLN1
369	5.72661e-88	-0.186187	0.091	0.547	9.60238e-84	0	FARP2
370	5.7367e-88	-0.0864599	0.187	0.736	9.61929e-84	0	RICTOR
371	6.04045e-88	-0.187403	0.102	0.572	1.01286e-83	0	EML2
372	6.32136e-88	-0.217618	0.156	0.668	1.05997e-83	0	BABAM2
373	7.45318e-88	-0.224213	0.38	0.956	1.24975e-83	0	ARID1B
374	8.09667e-88	-0.103816	0.158	0.681	1.35765e-83	0	AEBP2
375	8.51194e-88	-0.214417	0.366	0.942	1.42728e-83	0	SSH2
376	8.67866e-88	-0.204428	0.108	0.582	1.45524e-83	0	RHBDD1
377	8.76262e-88	-0.0230268	0.175	0.718	1.46932e-83	0	DMTF1
378	9.21309e-88	-0.171331	0.165	0.69	1.54485e-83	0	RASA2
379	9.4327e-88	-0.112587	0.239	0.821	1.58168e-83	0	REV3L
380	1.04644e-87	-0.106613	0.242	0.822	1.75467e-83	0	ANKIB1
381	1.13212e-87	-0.173346	0.216	0.791	1.89834e-83	0	PRPF4B
382	1.15076e-87	-0.152816	0.1	0.57	1.92959e-83	0	OFD1
383	1.17015e-87	-0.106253	0.181	0.73	1.9621e-83	0	GIGYF2
384	1.29765e-87	-0.268529	0.272	0.871	2.17589e-83	0	BPTF
385	1.46184e-87	0.0100613	0.231	0.813	2.45121e-83	0	WDR70
386	1.57851e-87	-0.114092	0.254	0.851	2.64685e-83	0	ITSN2
387	1.62778e-87	-0.135963	0.19	0.727	2.72946e-83	0	STK33
388	1.66442e-87	-0.183466	0.262	0.846	2.7909e-83	0	R3HDM1
389	1.73171e-87	-0.162957	0.226	0.794	2.90374e-83	0	TET2
390	1.78885e-87	-0.135061	0.133	0.628	2.99955e-83	0	SHLD2
391	1.83415e-87	-0.147515	0.169	0.689	3.0755e-83	0	ALPK1
392	1.86549e-87	-0.125322	0.129	0.623	3.12805e-83	0	BTLA
393	2.13621e-87	-0.17625	0.144	0.653	3.582e-83	0	VPS13D
394	2.33118e-87	-0.0945274	0.181	0.718	3.90893e-83	0	SMG6
395	2.33308e-87	-0.203526	0.112	0.586	3.91211e-83	0	ABHD18
396	2.60689e-87	-0.227534	0.187	0.728	4.37123e-83	0	TFRC
397	2.61928e-87	-0.293658	0.298	0.9	4.39201e-83	0	N4BP2L2
398	2.6364e-87	-0.474096	0.161	0.646	4.42071e-83	0	ACOXL
399	2.65641e-87	-0.170996	0.13	0.616	4.45427e-83	0	RASGRP1
400	2.90049e-87	-0.11882	0.154	0.668	4.86355e-83	0	MYO9A
401	2.99267e-87	-0.0780314	0.119	0.603	5.01811e-83	0	WDR41
402	3.10939e-87	-0.131036	0.251	0.838	5.21383e-83	0	ASXL1
403	3.14827e-87	-0.0362655	0.136	0.641	5.27902e-83	0	DOT1L
404	3.15882e-87	-0.113589	0.194	0.747	5.29671e-83	0	PARG
405	4.00739e-87	-0.0991771	0.122	0.607	6.71959e-83	0	NAA25
406	4.73687e-87	-0.0395571	0.212	0.785	7.94279e-83	0	OLA1
407	5.38918e-87	-0.144702	0.143	0.648	9.03657e-83	0	WTAP
408	5.40424e-87	0.0701386	0.163	0.68	9.06183e-83	0	GPR137B
409	5.63814e-87	-0.236866	0.057	0.481	9.45403e-83	0	LRP4
410	5.71056e-87	-0.051922	0.144	0.647	9.57546e-83	0	KLHL6
411	5.92223e-87	-0.0881761	0.158	0.679	9.9304e-83	0	AC118549.1
412	6.2727e-87	-0.307752	0.094	0.547	1.05181e-82	0	PPFIBP1
413	7.00127e-87	-0.140354	0.231	0.816	1.17397e-82	0	FNBP4
414	7.26349e-87	-0.164588	0.153	0.664	1.21794e-82	0	CBR4
415	7.59278e-87	-0.0863863	0.145	0.65	1.27316e-82	0	ABI1
416	7.80244e-87	-0.0775626	0.158	0.678	1.30831e-82	0	INPP4A
417	8.55127e-87	-0.0274531	0.213	0.796	1.43388e-82	0	HECTD1
418	8.80159e-87	-0.158623	0.154	0.671	1.47585e-82	0	GPBP1L1
419	9.34211e-87	-0.0799358	0.217	0.777	1.56649e-82	0	GALNT10
420	1.0061e-86	-0.0866371	0.165	0.683	1.68703e-82	0	MLLT3
421	1.09003e-86	-0.194494	0.177	0.705	1.82777e-82	0	NT5DC1
422	1.11614e-86	-0.144344	0.165	0.691	1.87154e-82	0	MAPK6
423	1.13323e-86	-0.190645	0.208	0.762	1.9002e-82	0	ARHGAP21
424	1.21333e-86	-0.409036	0.117	0.583	2.03452e-82	0	ZC3H12C
425	1.23481e-86	-0.137759	0.221	0.787	2.07053e-82	0	GBF1
426	1.29887e-86	-0.17517	0.195	0.738	2.17794e-82	0	UBE2D2
427	1.43324e-86	-0.0237836	0.186	0.725	2.40326e-82	0	NEK7
428	1.48862e-86	-0.110112	0.143	0.644	2.49612e-82	0	SCAPER
429	1.58264e-86	-0.14453	0.139	0.631	2.65376e-82	0	TLE1
430	1.65827e-86	-0.190097	0.231	0.795	2.78059e-82	0	INSR
431	1.78682e-86	-0.0588702	0.129	0.618	2.99614e-82	0	ACSL4
432	1.79978e-86	-0.115131	0.197	0.744	3.01787e-82	0	SLC25A12
433	1.86015e-86	-0.0648902	0.207	0.77	3.11909e-82	0	ATXN10
434	1.94266e-86	-0.153546	0.13	0.616	3.25745e-82	0	LYST
435	2.07522e-86	-0.146919	0.179	0.708	3.47972e-82	0	TASOR2
436	2.24328e-86	-0.0680188	0.181	0.717	3.76153e-82	0	UBR1
437	2.3172e-86	-0.0983748	0.151	0.657	3.88547e-82	0	BMPR2
438	2.35916e-86	-0.0566805	0.217	0.758	3.95584e-82	0	AKT3
439	2.72975e-86	-0.0420448	0.153	0.667	4.57725e-82	0	CREBBP
440	3.00482e-86	-0.137071	0.115	0.594	5.03848e-82	0	HOOK3
441	3.14688e-86	-0.182743	0.12	0.603	5.27669e-82	0	LMBR1
442	3.18828e-86	-0.154325	0.315	0.908	5.34611e-82	0	MAP4
443	3.45695e-86	-0.21602	0.325	0.928	5.79662e-82	0	RAPGEF1
444	3.53386e-86	-0.130326	0.134	0.621	5.92558e-82	0	IGF2BP3
445	3.57095e-86	-0.186362	0.117	0.594	5.98777e-82	0	QSER1
446	3.82018e-86	-0.0655769	0.167	0.692	6.40568e-82	0	CASC4
447	3.88598e-86	-0.299963	0.366	0.947	6.51602e-82	0	TRAF3
448	3.89657e-86	-0.0881148	0.154	0.664	6.53376e-82	0	PSME4
449	4.28633e-86	-0.196942	0.107	0.574	7.18732e-82	0	ATP11A
450	4.31803e-86	-0.016111	0.241	0.831	7.24047e-82	0	AP3B1
451	4.55215e-86	-0.0822533	0.155	0.674	7.63305e-82	0	BRWD1
452	4.60612e-86	-0.0979937	0.207	0.769	7.72354e-82	0	OSBPL9
453	4.68895e-86	-0.148082	0.118	0.6	7.86244e-82	0	AP1G1
454	5.31831e-86	-0.132282	0.202	0.755	8.91774e-82	0	CNOT4
455	5.37427e-86	-0.102358	0.155	0.67	9.01158e-82	0	USP25
456	5.72111e-86	-0.0407071	0.145	0.657	9.59315e-82	0	USP9X
457	5.85269e-86	-0.0527339	0.127	0.613	9.81379e-82	0	PRKY
458	5.9446e-86	-0.0970407	0.109	0.582	9.9679e-82	0	AGK
459	6.17758e-86	-0.0868204	0.125	0.613	1.03586e-81	0	AGPS
460	7.02634e-86	-0.143104	0.222	0.793	1.17818e-81	0	MICAL3
461	7.09455e-86	-0.136504	0.218	0.783	1.18961e-81	0	GRB2
462	7.18443e-86	-0.0936225	0.21	0.777	1.20469e-81	0	CUL3
463	7.34656e-86	-0.152561	0.136	0.633	1.23187e-81	0	IQCB1
464	7.88302e-86	0.0269593	0.128	0.622	1.32182e-81	0	MED27
465	8.46937e-86	-0.123845	0.165	0.687	1.42014e-81	0	NUP210
466	9.678e-86	-0.143187	0.143	0.645	1.62281e-81	0	KATNAL1
467	1.09681e-85	-0.129943	0.239	0.811	1.83913e-81	0	ADAM22
468	1.16971e-85	-0.145925	0.225	0.776	1.96136e-81	0	ALCAM
469	1.20556e-85	-0.0484939	0.252	0.837	2.02149e-81	0	PPP3CC
470	1.42309e-85	-0.217469	0.28	0.868	2.38624e-81	0	TBL1XR1
471	1.43033e-85	-0.0889875	0.221	0.775	2.39837e-81	0	BBX
472	1.58687e-85	-0.254264	0.086	0.529	2.66087e-81	0	ADGRL3
473	1.60079e-85	-0.222057	0.11	0.577	2.6842e-81	0	RPAP2
474	1.8449e-85	-0.0778394	0.096	0.549	3.09353e-81	0	SLC38A9
475	1.87729e-85	-0.0420856	0.15	0.663	3.14783e-81	0	LUC7L
476	1.89627e-85	-0.123229	0.15	0.655	3.17966e-81	0	TTC37
477	2.00285e-85	0.00853412	0.175	0.706	3.35838e-81	0	HIBCH
478	2.27439e-85	-0.0309816	0.133	0.625	3.81369e-81	0	OPA1
479	2.29007e-85	-0.085928	0.127	0.61	3.84e-81	0	NFATC3
480	2.36907e-85	-0.133486	0.303	0.904	3.97246e-81	0	VTI1A
481	2.64816e-85	-0.0750216	0.171	0.702	4.44043e-81	0	SEC14L1
482	2.77684e-85	-0.0677915	0.167	0.695	4.6562e-81	0	TMOD3
483	2.82256e-85	-0.254272	0.225	0.782	4.73287e-81	0	HSH2D
484	2.93147e-85	-0.0356032	0.174	0.705	4.91548e-81	0	KLHL5
485	3.08063e-85	-0.161823	0.099	0.556	5.16559e-81	0	PPA2
486	3.10049e-85	-0.148969	0.234	0.805	5.1989e-81	0	CCDC88C
487	3.43472e-85	-0.110669	0.237	0.827	5.75935e-81	0	ZNF638
488	3.6189e-85	-0.173799	0.123	0.598	6.06818e-81	0	ATP13A3
489	3.71997e-85	-0.415257	0.511	0.928	6.23765e-81	0	FRMD4A
490	3.90329e-85	-0.2128	0.359	0.941	6.54504e-81	0	EPS15
491	4.33422e-85	-0.0797831	0.164	0.685	7.26762e-81	0	ELK3
492	4.39167e-85	-0.108834	0.141	0.644	7.36396e-81	0	PEX14
493	4.59829e-85	-0.098431	0.2	0.741	7.71041e-81	0	INVS
494	5.07389e-85	-0.264949	0.331	0.938	8.5079e-81	0	RBM6
495	5.07438e-85	-0.154576	0.186	0.717	8.50872e-81	0	MOB3A
496	5.59684e-85	-0.0422353	0.201	0.758	9.38478e-81	0	ELOVL5
497	5.88872e-85	-0.149938	0.127	0.61	9.8742e-81	0	TBK1
498	6.2126e-85	-0.167956	0.076	0.509	1.04173e-80	0	GOLGA1
499	6.27513e-85	-0.13155	0.139	0.633	1.05221e-80	0	ARAP2
500	6.37221e-85	-0.106201	0.104	0.568	1.06849e-80	0	DOP1A
501	6.63653e-85	-0.288033	0.078	0.515	1.11281e-80	0	TADA2A
502	7.08293e-85	-0.153265	0.123	0.602	1.18767e-80	0	PCMTD1
503	7.87081e-85	-0.0947926	0.21	0.772	1.31978e-80	0	STAG2
504	8.19967e-85	-0.0252581	0.258	0.847	1.37492e-80	0	TULP4
505	8.2464e-85	-0.15047	0.208	0.763	1.38276e-80	0	ACAP2
506	8.66675e-85	-0.170214	0.102	0.559	1.45324e-80	0	WWP1
507	9.48993e-85	-0.0664427	0.167	0.684	1.59127e-80	0	TRMT11
508	9.69104e-85	-0.0798193	0.154	0.661	1.62499e-80	0	RBBP4
509	9.71062e-85	-0.17952	0.171	0.684	1.62828e-80	0	CCSER2
510	9.78003e-85	-0.0689207	0.207	0.767	1.63992e-80	0	TRA2A
511	9.82842e-85	-0.159069	0.174	0.698	1.64803e-80	0	FAM3C
512	1.04083e-84	-0.130406	0.167	0.684	1.74526e-80	0	DENND4C
513	1.04479e-84	-0.227621	0.092	0.536	1.75191e-80	0	SIK2
514	1.09634e-84	0.00690318	0.221	0.788	1.83835e-80	0	ZFAT
515	1.17844e-84	-0.385503	0.232	0.728	1.976e-80	0	ROBO1
516	1.19317e-84	-0.13345	0.133	0.623	2.0007e-80	0	PPTC7
517	1.22242e-84	-0.168475	0.274	0.846	2.04975e-80	0	STK38L
518	1.30192e-84	-0.195025	0.227	0.797	2.18306e-80	0	TAF1D
519	1.30382e-84	-0.151057	0.074	0.509	2.18625e-80	0	ZNF506
520	1.33709e-84	-0.111968	0.237	0.793	2.24203e-80	0	L3MBTL4
521	1.3508e-84	-0.0757254	0.171	0.7	2.26501e-80	0	CPSF6
522	1.39941e-84	-0.190187	0.136	0.625	2.34654e-80	0	SOS2
523	1.47729e-84	-0.126344	0.133	0.621	2.47712e-80	0	RNF13
524	1.52568e-84	-0.169282	0.108	0.571	2.55826e-80	0	ANKRD36
525	1.62009e-84	-0.060094	0.16	0.669	2.71657e-80	0	MAP3K2
526	1.93271e-84	-0.0340459	0.184	0.721	3.24078e-80	0	FAM193A
527	2.17987e-84	-0.169883	0.127	0.609	3.65521e-80	0	GAPVD1
528	2.21515e-84	-0.122189	0.107	0.571	3.71436e-80	0	TRAPPC8
529	2.26926e-84	0.155402	0.129	0.608	3.80509e-80	0	RPRD2
530	2.29308e-84	-0.132411	0.205	0.75	3.84503e-80	0	ZHX2
531	2.40842e-84	-0.211663	0.071	0.5	4.03844e-80	0	BRD9
532	2.75811e-84	-0.120556	0.13	0.615	4.6248e-80	0	GPATCH2L
533	2.97941e-84	-0.126409	0.113	0.58	4.99588e-80	0	NT5C2
534	3.20364e-84	-0.121014	0.212	0.763	5.37186e-80	0	FBXL17
535	3.40155e-84	-0.0825848	0.159	0.677	5.70372e-80	0	STIM2
536	3.741e-84	-0.132325	0.222	0.774	6.27292e-80	0	GAB1
537	3.8612e-84	-0.0164711	0.186	0.734	6.47446e-80	0	FUBP1
538	4.42874e-84	-0.200269	0.328	0.916	7.42611e-80	0	MSI2
539	4.43502e-84	-0.101676	0.146	0.647	7.43664e-80	0	EVC2
540	4.76878e-84	-0.00595719	0.102	0.559	7.9963e-80	0	DOCK11
541	4.84814e-84	0.0416541	0.192	0.731	8.12937e-80	0	SIL1
542	4.9522e-84	-0.0974597	0.2	0.743	8.30385e-80	0	RNF38
543	5.5741e-84	-0.128392	0.252	0.817	9.34665e-80	0	SRPK2
544	5.79715e-84	-0.0749551	0.134	0.61	9.72066e-80	0	VKORC1L1
545	5.80591e-84	-0.118751	0.181	0.709	9.73535e-80	0	PRKRIP1
546	6.43272e-84	-0.164654	0.232	0.794	1.07864e-79	0	HIF1A
547	6.77464e-84	-0.106267	0.19	0.718	1.13597e-79	0	IL7
548	7.12722e-84	-0.100316	0.119	0.59	1.19509e-79	0	ATG10
549	7.52319e-84	0.0707895	0.236	0.816	1.26149e-79	0	ATG7
550	7.64669e-84	-0.173047	0.225	0.781	1.2822e-79	0	AC116366.3
551	8.40859e-84	-0.0227241	0.222	0.789	1.40995e-79	0	ZNF644
552	8.81659e-84	-0.151598	0.124	0.6	1.47837e-79	0	SINHCAF
553	8.82246e-84	-0.0366094	0.125	0.601	1.47935e-79	0	GPATCH2
554	9.39112e-84	-0.0564947	0.217	0.777	1.5747e-79	0	NIN
555	1.03134e-83	-0.0904038	0.203	0.754	1.72936e-79	0	TMEM131
556	1.05439e-83	-0.0246815	0.239	0.825	1.76801e-79	0	ZNF148
557	1.05908e-83	-0.21093	0.076	0.501	1.77587e-79	0	GRM7
558	1.11619e-83	-0.0445337	0.172	0.699	1.87163e-79	0	KAT6A
559	1.19589e-83	-0.244009	0.128	0.602	2.00527e-79	0	SUPT3H
560	1.19694e-83	-0.0619929	0.274	0.869	2.00702e-79	0	KLF12
561	1.36082e-83	-0.115405	0.11	0.575	2.28183e-79	0	RBL2
562	1.36727e-83	-0.113991	0.139	0.627	2.29264e-79	0	CRLF3
563	1.38586e-83	0.0111706	0.164	0.683	2.32381e-79	0	RAD23B
564	1.50502e-83	-0.057042	0.213	0.764	2.52362e-79	0	SIDT1
565	1.61801e-83	-0.167108	0.122	0.594	2.71308e-79	0	GSE1
566	1.64477e-83	-0.07346	0.221	0.782	2.75794e-79	0	STK10
567	1.88651e-83	-0.327793	0.082	0.515	3.1633e-79	0	SCAI
568	1.9341e-83	-0.102666	0.196	0.73	3.24309e-79	0	CDC27
569	1.94664e-83	-0.172825	0.225	0.79	3.26412e-79	0	ITGAL
570	1.98661e-83	-0.19606	0.076	0.503	3.33115e-79	0	MAX
571	2.01156e-83	-0.217661	0.285	0.857	3.37299e-79	0	PELI1
572	2.12945e-83	-0.211904	0.091	0.534	3.57067e-79	0	HEATR5B
573	2.28805e-83	-0.108844	0.125	0.603	3.8366e-79	0	PPP4R3A
574	2.37928e-83	-0.167008	0.167	0.675	3.98957e-79	0	ABHD3
575	2.52168e-83	-0.153114	0.143	0.631	4.22835e-79	0	PDE4B
576	2.55432e-83	-0.0779438	0.223	0.783	4.28308e-79	0	ARNTL2
577	2.56195e-83	-0.111714	0.165	0.68	4.29588e-79	0	REPS1
578	2.61881e-83	-0.144663	0.15	0.64	4.39123e-79	0	AC058822.1
579	2.68559e-83	-0.161334	0.243	0.825	4.50321e-79	0	RSRP1
580	2.79191e-83	-0.0502333	0.176	0.692	4.68148e-79	0	LPGAT1
581	2.80158e-83	-0.12913	0.115	0.58	4.69769e-79	0	MTFR1
582	2.81624e-83	-0.0494629	0.165	0.683	4.72228e-79	0	UHRF2
583	2.87498e-83	-0.228459	0.44	0.964	4.82077e-79	0	GPHN
584	3.20334e-83	-0.053624	0.163	0.679	5.37137e-79	0	NCOR2
585	3.37588e-83	-0.0813452	0.117	0.586	5.66068e-79	0	FRS2
586	3.45473e-83	-0.140688	0.149	0.645	5.7929e-79	0	OSBPL8
587	3.57969e-83	-0.103437	0.167	0.681	6.00242e-79	0	HERC2
588	3.73717e-83	-0.078417	0.197	0.737	6.26649e-79	0	ATG5
589	3.83253e-83	-0.152396	0.136	0.621	6.42639e-79	0	GBE1
590	3.98162e-83	-0.110674	0.102	0.557	6.67637e-79	0	SNX14
591	3.99543e-83	-0.139207	0.316	0.925	6.69953e-79	0	TBC1D22A
592	4.02013e-83	-0.145112	0.103	0.558	6.74095e-79	0	PNPT1
593	4.08396e-83	-0.302771	0.212	0.727	6.84798e-79	0	ANKRD33B
594	4.13431e-83	-0.211504	0.22	0.776	6.93241e-79	0	WSB1
595	4.18082e-83	-0.206197	0.087	0.521	7.01041e-79	0	RNF121
596	4.37327e-83	-0.0619866	0.166	0.687	7.3331e-79	0	SENP5
597	4.74327e-83	-0.104529	0.11	0.57	7.95351e-79	0	FOXK1
598	5.01636e-83	-0.218937	0.284	0.865	8.41143e-79	0	RUNX3
599	5.25624e-83	-0.105467	0.153	0.658	8.81367e-79	0	ETNK1
600	5.32034e-83	0.0358684	0.17	0.691	8.92115e-79	0	ST3GAL2
601	5.53457e-83	-0.0314991	0.174	0.695	9.28036e-79	0	HBS1L
602	5.77162e-83	-0.109977	0.239	0.822	9.67785e-79	0	TAB2
603	5.96631e-83	-0.128394	0.232	0.795	1.00043e-78	0	WDFY4
604	5.97494e-83	-0.0681512	0.133	0.618	1.00188e-78	0	TASOR
605	6.17492e-83	-0.417081	0.117	0.572	1.03541e-78	0	BTNL9
606	6.42669e-83	-0.0614429	0.18	0.702	1.07763e-78	0	ADGRE5
607	6.43108e-83	-0.0733815	0.153	0.655	1.07836e-78	0	CEP83
608	6.73875e-83	-0.193009	0.213	0.744	1.12995e-78	0	DAPK1
609	7.72823e-83	-0.137213	0.184	0.71	1.29587e-78	0	ASAP1
610	8.2446e-83	-0.150484	0.146	0.642	1.38245e-78	0	ZNF652
611	8.45402e-83	-0.0903691	0.139	0.631	1.41757e-78	0	WASHC1
612	8.79352e-83	-0.132223	0.156	0.659	1.4745e-78	0	MAP4K5
613	8.89324e-83	-0.143987	0.112	0.572	1.49122e-78	0	NEK1
614	9.61336e-83	-0.19471	0.292	0.866	1.61197e-78	0	SAMSN1
615	9.69878e-83	-0.00597497	0.211	0.758	1.62629e-78	0	STK3
616	1.02145e-82	-0.107086	0.122	0.597	1.71277e-78	0	FBXW4
617	1.02648e-82	-0.241415	0.074	0.499	1.7212e-78	0	PNKP
618	1.11707e-82	-0.103329	0.151	0.645	1.8731e-78	0	EXOC6
619	1.14681e-82	-0.0790338	0.241	0.824	1.92298e-78	0	TENT2
620	1.14935e-82	-0.149719	0.272	0.852	1.92723e-78	0	PACS1
621	1.16583e-82	-0.0818005	0.241	0.824	1.95487e-78	0	ROCK1
622	1.2153e-82	-0.080504	0.243	0.813	2.03782e-78	0	PAK1
623	1.30884e-82	-0.120239	0.274	0.871	2.19467e-78	0	LRCH1
624	1.31838e-82	-0.0223005	0.163	0.678	2.21067e-78	0	BOD1L1
625	1.35214e-82	-0.0595462	0.225	0.789	2.26727e-78	0	MKLN1
626	1.43808e-82	-0.0474079	0.252	0.822	2.41138e-78	0	ST7
627	1.44063e-82	-0.0664254	0.107	0.564	2.41565e-78	0	UGGT2
628	1.48699e-82	-0.0906576	0.138	0.626	2.49339e-78	0	DAPP1
629	1.52505e-82	-0.158847	0.187	0.705	2.55721e-78	0	DNAJC1
630	1.57569e-82	-0.0341168	0.135	0.623	2.64211e-78	0	UBXN4
631	1.60378e-82	-0.163416	0.118	0.585	2.68921e-78	0	KDM4B
632	1.71737e-82	-0.119446	0.243	0.825	2.87968e-78	0	RBM26
633	1.8635e-82	-0.156414	0.278	0.853	3.12472e-78	0	PLCL2
634	1.95848e-82	0.00499453	0.331	0.922	3.28398e-78	0	SH3KBP1
635	2.00522e-82	-0.137115	0.135	0.615	3.36236e-78	0	NDE1
636	2.0053e-82	-0.0731993	0.158	0.663	3.36249e-78	0	RLF
637	2.09078e-82	-0.0805951	0.213	0.765	3.50582e-78	0	NSF
638	2.12775e-82	-0.171394	0.145	0.637	3.56782e-78	0	GOLGA8A
639	2.12895e-82	-0.141352	0.108	0.566	3.56983e-78	0	FAM120B
640	2.14706e-82	-0.24335	0.073	0.496	3.60019e-78	0	SLC16A4
641	2.15247e-82	-0.0898431	0.1	0.552	3.60926e-78	0	RPRD1A
642	2.30778e-82	-0.062251	0.236	0.813	3.86969e-78	0	TRIP12
643	2.42604e-82	-0.128261	0.267	0.841	4.06798e-78	0	SLC12A6
644	2.60061e-82	-0.12912	0.247	0.815	4.36071e-78	0	ELF2
645	2.66796e-82	-0.142322	0.248	0.827	4.47364e-78	0	PARP14
646	2.75434e-82	-0.11923	0.132	0.614	4.61848e-78	0	SP3
647	2.78414e-82	-0.201967	0.099	0.549	4.66844e-78	0	WASHC3
648	2.82254e-82	-0.0382276	0.206	0.76	4.73284e-78	0	SPG11
649	2.83764e-82	-0.0633312	0.187	0.719	4.75815e-78	0	SEC31A
650	2.86182e-82	-0.0421188	0.172	0.689	4.7987e-78	0	KIF13B
651	3.07499e-82	0.0253252	0.203	0.738	5.15615e-78	0	RB1
652	3.227e-82	-0.197263	0.125	0.588	5.41104e-78	0	PRLR
653	3.75333e-82	-0.161765	0.256	0.84	6.29358e-78	0	SMARCC1
654	3.8373e-82	-0.161341	0.124	0.594	6.43439e-78	0	ARMC8
655	3.98433e-82	-0.130548	0.181	0.701	6.68093e-78	0	RSU1
656	4.16685e-82	-0.0378578	0.185	0.714	6.98697e-78	0	TIMM23B
657	4.16801e-82	-0.119881	0.108	0.565	6.98892e-78	0	CAPRIN1
658	4.2877e-82	-0.363425	0.123	0.572	7.18961e-78	0	RIMBP2
659	4.3946e-82	-0.16148	0.349	0.922	7.36886e-78	0	FAF1
660	4.41548e-82	-0.146045	0.115	0.575	7.40387e-78	0	PIK3CB
661	4.41675e-82	-0.153708	0.139	0.624	7.40601e-78	0	PIKFYVE
662	4.62816e-82	-0.147134	0.119	0.586	7.7605e-78	0	STAT6
663	4.74611e-82	-0.153674	0.151	0.654	7.95828e-78	0	SFI1
664	4.87035e-82	-0.137301	0.132	0.607	8.16661e-78	0	ATP10D
665	5.41459e-82	-0.140261	0.114	0.572	9.07919e-78	0	TTLL5
666	6.08401e-82	-0.0788153	0.151	0.648	1.02017e-77	0	ZRANB3
667	6.38015e-82	-0.0648411	0.167	0.681	1.06982e-77	0	CERT1
668	6.77354e-82	-0.13721	0.123	0.594	1.13579e-77	0	AZIN1
669	6.98734e-82	-0.0806858	0.13	0.61	1.17164e-77	0	PSEN1
670	7.07872e-82	-0.27169	0.15	0.633	1.18696e-77	0	RASSF4
671	7.60598e-82	-0.11485	0.284	0.868	1.27537e-77	0	PCNX1
672	7.65722e-82	-0.119294	0.074	0.5	1.28396e-77	0	FGFR1OP
673	7.79494e-82	-0.19147	0.102	0.549	1.30706e-77	0	SPOP
674	8.04469e-82	-0.23303	0.069	0.485	1.34893e-77	0	RIC3
675	8.07425e-82	0.0228776	0.192	0.721	1.35389e-77	0	DIPK1A
676	8.40077e-82	-0.184021	0.091	0.531	1.40864e-77	0	LILRB1
677	8.42367e-82	-0.312978	0.282	0.86	1.41248e-77	0	HMGN3
678	8.57019e-82	-0.0353703	0.189	0.72	1.43705e-77	0	HELZ
679	9.086e-82	-0.162627	0.102	0.553	1.52354e-77	0	TBC1D19
680	9.21115e-82	-0.0910304	0.187	0.716	1.54453e-77	0	RFX7
681	9.21227e-82	0.0423542	0.212	0.746	1.54471e-77	0	NIBAN1
682	1.01368e-81	-0.204369	0.097	0.541	1.69974e-77	0	DRG1
683	1.06742e-81	0.879953	0.816	0.911	1.78985e-77	0	IGHM
684	1.07869e-81	-0.0632828	0.189	0.71	1.80875e-77	0	NLRP1
685	1.11836e-81	-0.0716881	0.643	0.97	1.87527e-77	0	DLGAP1
686	1.18238e-81	-0.135549	0.146	0.631	1.98262e-77	0	TMEM200A
687	1.20976e-81	-0.104566	0.16	0.664	2.02853e-77	0	PUM3
688	1.2184e-81	-0.0218687	0.119	0.587	2.04302e-77	0	CUL4A
689	1.24764e-81	-0.177329	0.324	0.884	2.09205e-77	0	SNX25
690	1.47439e-81	-0.0676317	0.185	0.715	2.47225e-77	0	CHD2
691	1.52081e-81	-0.17528	0.098	0.543	2.5501e-77	0	SNED1
692	1.54543e-81	-0.131473	0.1	0.545	2.59138e-77	0	LDAH
693	1.63238e-81	-0.14795	0.225	0.776	2.73717e-77	0	ADAM19
694	1.70168e-81	-0.126705	0.132	0.606	2.85338e-77	0	NUP107
695	1.74313e-81	-0.150348	0.103	0.551	2.92288e-77	0	AKNA
696	1.99977e-81	-0.109198	0.23	0.794	3.35321e-77	0	ARIH1
697	2.00589e-81	-0.128757	0.282	0.885	3.36347e-77	0	PAFAH1B1
698	2.13328e-81	-0.111784	0.189	0.714	3.57709e-77	0	PCNX4
699	2.15469e-81	-0.0682432	0.213	0.757	3.61299e-77	0	NLK
700	2.22606e-81	-0.0892439	0.239	0.813	3.73265e-77	0	RAB10
701	2.48225e-81	-0.226299	0.094	0.531	4.16223e-77	0	CDC42EP3
702	2.53712e-81	-0.158114	0.122	0.588	4.25425e-77	0	GOLIM4
703	2.55213e-81	-0.11361	0.207	0.754	4.27942e-77	0	TCF25
704	2.67742e-81	-0.0477702	0.128	0.602	4.48949e-77	0	GATAD2A
705	2.68852e-81	0.0340087	0.176	0.692	4.50811e-77	0	CMIP
706	2.69209e-81	-0.0740208	0.15	0.638	4.5141e-77	0	GNG2
707	2.69755e-81	-0.123863	0.155	0.654	4.52325e-77	0	RELCH
708	2.92032e-81	-0.103922	0.125	0.593	4.8968e-77	0	RNF168
709	2.92417e-81	-0.00799659	0.155	0.656	4.90325e-77	0	PPP2R5C
710	2.95695e-81	-0.153109	0.18	0.698	4.95821e-77	0	TCF3
711	2.98419e-81	-0.164462	0.129	0.595	5.00389e-77	0	STX12
712	3.05216e-81	-0.191444	0.072	0.491	5.11786e-77	0	LETMD1
713	3.14475e-81	-0.197649	0.078	0.501	5.27312e-77	0	C19orf25
714	3.17234e-81	-0.0924946	0.148	0.632	5.31938e-77	0	INTS6
715	3.24908e-81	-0.0372355	0.154	0.651	5.44806e-77	0	ZDHHC20
716	3.5756e-81	-0.0776636	0.187	0.703	5.99557e-77	0	HSD17B12
717	3.6179e-81	-0.14	0.105	0.553	6.0665e-77	0	BRWD3
718	3.70442e-81	-0.0943112	0.282	0.868	6.21158e-77	0	NF1
719	3.85374e-81	-0.0818876	0.13	0.606	6.46195e-77	0	TMEM117
720	4.08574e-81	-0.151988	0.122	0.589	6.85096e-77	0	POM121
721	4.17729e-81	0.0868728	0.23	0.803	7.00448e-77	0	COP1
722	4.63411e-81	-0.0147102	0.242	0.804	7.77047e-77	0	XRN1
723	4.66503e-81	0.0340067	0.208	0.75	7.82232e-77	0	RAB3GAP2
724	4.71794e-81	-0.160089	0.091	0.524	7.91105e-77	0	SUMF1
725	4.81792e-81	-0.0915562	0.124	0.595	8.07868e-77	0	DOCK7
726	5.11862e-81	-0.0956521	0.233	0.774	8.5829e-77	0	COMMD1
727	5.2717e-81	-0.0590406	0.169	0.679	8.83959e-77	0	RPS6KA3
728	5.36494e-81	-0.0605594	0.277	0.872	8.99593e-77	0	TRPM7
729	5.72951e-81	-0.170105	0.159	0.651	9.60724e-77	0	CLIP1
730	5.99784e-81	-0.00717862	0.197	0.744	1.00572e-76	0	THOC2
731	6.22924e-81	-0.143886	0.206	0.733	1.04452e-76	0	PIK3AP1
732	6.64786e-81	-0.0777826	0.246	0.824	1.11471e-76	0	PPP2R5E
733	7.04887e-81	-0.203181	0.381	0.955	1.18195e-76	0	JMJD1C
734	7.10501e-81	-0.0869557	0.181	0.701	1.19137e-76	0	UBE2R2
735	7.21632e-81	-0.199502	0.171	0.678	1.21003e-76	0	GNA12
736	7.248e-81	-0.102574	0.248	0.826	1.21534e-76	0	ZMYM2
737	7.73197e-81	-0.0784357	0.091	0.527	1.2965e-76	0	MECP2
738	8.45245e-81	-0.0361325	0.279	0.873	1.41731e-76	0	CLASP1
739	9.56322e-81	-0.0805272	0.218	0.774	1.60356e-76	0	SETX
740	9.56631e-81	-0.109178	0.241	0.814	1.60408e-76	0	UPF2
741	9.77653e-81	-0.118017	0.218	0.768	1.63933e-76	0	ILRUN
742	9.91521e-81	-0.202525	0.191	0.705	1.66258e-76	0	MDM2
743	1.00802e-80	-0.126842	0.175	0.687	1.69025e-76	0	MCPH1
744	1.07109e-80	-0.181558	0.303	0.903	1.79601e-76	0	GNB1
745	1.19782e-80	-0.0832718	0.187	0.72	2.0085e-76	0	ARID1A
746	1.21754e-80	-0.2011	0.36	0.928	2.04156e-76	0	DENND1A
747	1.26384e-80	-0.0863012	0.236	0.805	2.11921e-76	0	TAOK1
748	1.34746e-80	0.00857391	0.156	0.657	2.25941e-76	0	TRIM33
749	1.35214e-80	0.086632	0.158	0.661	2.26727e-76	0	HMBOX1
750	1.36969e-80	-0.010679	0.14	0.626	2.2967e-76	0	ZNF267
751	1.40237e-80	-0.0940876	0.166	0.669	2.35149e-76	0	PPP3CB
752	1.40637e-80	-0.208998	0.314	0.917	2.35821e-76	0	KMT2C
753	1.43578e-80	-0.0592269	0.153	0.652	2.40751e-76	0	ZMIZ2
754	1.52735e-80	-0.094842	0.218	0.762	2.56107e-76	0	UBE2H
755	1.59868e-80	-0.0730007	0.222	0.758	2.68066e-76	0	SCMH1
756	1.68307e-80	-0.0783699	0.113	0.57	2.82218e-76	0	MGRN1
757	1.71133e-80	-0.144586	0.124	0.583	2.86956e-76	0	WWTR1
758	1.74396e-80	-0.105332	0.156	0.655	2.92427e-76	0	KDM3B
759	1.75662e-80	-0.0701423	0.135	0.608	2.94551e-76	0	CBFB
760	1.818e-80	0.0492747	0.263	0.828	3.04842e-76	0	CAMK2D
761	1.82884e-80	-0.172635	0.088	0.518	3.06661e-76	0	SNX10
762	2.01135e-80	-0.0351494	0.154	0.649	3.37263e-76	0	UBR3
763	2.10505e-80	-0.0886368	0.196	0.73	3.52974e-76	0	TPTEP2-CSNK1E
764	2.1086e-80	-0.0984241	0.136	0.613	3.5357e-76	0	STK24
765	2.20841e-80	-0.0779186	0.155	0.652	3.70306e-76	0	STAU1
766	2.23723e-80	-0.105027	0.241	0.817	3.75139e-76	0	SENP6
767	2.28006e-80	-0.111665	0.143	0.619	3.82321e-76	0	USP12
768	2.41358e-80	-0.00728087	0.213	0.753	4.0471e-76	0	ZNF407
769	2.42759e-80	-0.089042	0.153	0.642	4.07059e-76	0	CPEB3
770	2.44918e-80	-0.139354	0.114	0.566	4.10679e-76	0	DCAF1
771	2.46497e-80	-0.245012	0.468	0.964	4.13326e-76	0	SNX29
772	2.63456e-80	-0.0457396	0.17	0.676	4.41763e-76	0	STRBP
773	3.03661e-80	-0.139806	0.294	0.895	5.09179e-76	0	FRYL
774	3.33871e-80	-0.0219019	0.172	0.686	5.59835e-76	0	SMC5
775	3.40401e-80	-0.133332	0.125	0.593	5.70784e-76	0	KLHL2
776	3.41454e-80	-0.0986393	0.156	0.654	5.7255e-76	0	TRPC4AP
777	3.47632e-80	-0.0399159	0.139	0.619	5.82909e-76	0	DCAF6
778	3.63582e-80	-0.0498109	0.208	0.755	6.09654e-76	0	PTPN1
779	3.79859e-80	-0.0185203	0.146	0.634	6.36948e-76	0	TRIM44
780	3.90053e-80	-0.0282288	0.225	0.78	6.5404e-76	0	PTPRA
781	4.02017e-80	-0.188188	0.278	0.85	6.74103e-76	0	ST3GAL6
782	4.3095e-80	-0.0362974	0.192	0.72	7.22617e-76	0	SKAP2
783	4.32943e-80	-0.0650996	0.105	0.557	7.25959e-76	0	SLC25A26
784	4.34016e-80	-0.0606859	0.207	0.749	7.27758e-76	0	ZMYM4
785	4.50421e-80	-0.228554	0.104	0.546	7.55266e-76	0	HGSNAT
786	4.52749e-80	-0.098326	0.167	0.665	7.5917e-76	0	UBE2G1
787	4.81731e-80	-0.112786	0.206	0.729	8.07766e-76	0	DGKH
788	5.1866e-80	-0.121492	0.088	0.52	8.69689e-76	0	EXOG
789	5.41437e-80	-0.0636231	0.211	0.748	9.07881e-76	0	IGF2R
790	5.63513e-80	-0.231348	0.221	0.75	9.44899e-76	0	CD22
791	5.73568e-80	-0.028786	0.206	0.75	9.61758e-76	0	MAN2A1
792	5.94487e-80	-0.0414204	0.122	0.583	9.96837e-76	0	TAF2
793	6.2433e-80	-0.0973964	0.125	0.594	1.04688e-75	0	NRF1
794	6.66341e-80	-0.257363	0.189	0.673	1.11732e-75	0	CACNA2D1
795	7.18353e-80	-0.113647	0.192	0.72	1.20453e-75	0	RNF111
796	7.60483e-80	-0.14706	0.27	0.863	1.27518e-75	0	SETD2
797	8.08581e-80	-0.0857485	0.076	0.494	1.35583e-75	0	AP2A2
798	8.23139e-80	-0.0991051	0.268	0.864	1.38024e-75	0	PUM2
799	8.27665e-80	-0.0368712	0.227	0.786	1.38783e-75	0	ZFR
800	9.023e-80	-0.153619	0.087	0.515	1.51298e-75	0	DNAJC5
801	9.25199e-80	-0.102457	0.21	0.739	1.55137e-75	0	CMC1
802	1.01102e-79	-0.222637	0.148	0.629	1.69528e-75	0	LEF1
803	1.03878e-79	-0.107542	0.118	0.571	1.74182e-75	0	RAB31
804	1.04697e-79	-0.150365	0.258	0.79	1.75556e-75	0	NRG2
805	1.08062e-79	0.128826	0.22	0.766	1.81198e-75	0	GATAD2B
806	1.0819e-79	-0.0617557	0.1	0.541	1.81413e-75	0	EEFSEC
807	1.10986e-79	-0.138122	0.115	0.565	1.86101e-75	0	CNOT10
808	1.13712e-79	-0.121559	0.185	0.699	1.90673e-75	0	BRCA1
809	1.1449e-79	-0.171906	0.27	0.834	1.91977e-75	0	RSRC1
810	1.19119e-79	-0.0351463	0.148	0.635	1.99739e-75	0	VPS41
811	1.41561e-79	-0.143237	0.094	0.529	2.3737e-75	0	PISD
812	1.42554e-79	-0.0270953	0.159	0.657	2.39035e-75	0	PARP4
813	1.54034e-79	-0.0343152	0.207	0.756	2.58284e-75	0	AFTPH
814	1.57971e-79	-0.141576	0.092	0.524	2.64886e-75	0	MBTD1
815	1.80167e-79	-0.123478	0.109	0.554	3.02103e-75	0	SMURF1
816	1.84128e-79	-0.124003	0.138	0.616	3.08745e-75	0	CIRBP
817	1.87001e-79	-0.0889446	0.119	0.577	3.13563e-75	0	TYK2
818	1.88931e-79	-0.0593341	0.273	0.854	3.16799e-75	0	SPIDR
819	2.0737e-79	-0.020018	0.158	0.652	3.47718e-75	0	BICRAL
820	2.1807e-79	-0.224263	0.073	0.485	3.65659e-75	0	ANKRD13C
821	2.28677e-79	-0.113287	0.27	0.862	3.83446e-75	0	NCOR1
822	2.31017e-79	0.161934	0.194	0.726	3.87369e-75	0	ACBD6
823	2.54389e-79	-0.117924	0.117	0.576	4.2656e-75	0	TMEM259
824	2.54602e-79	-0.0861612	0.113	0.564	4.26916e-75	0	RAI1
825	2.6232e-79	-0.155619	0.113	0.563	4.39859e-75	0	PAWR
826	2.95735e-79	-0.119347	0.1	0.542	4.95888e-75	0	LARS2
827	2.9934e-79	-0.0805992	0.127	0.591	5.01933e-75	0	FASTKD1
828	3.11949e-79	-0.116885	0.274	0.851	5.23077e-75	0	HUWE1
829	3.25345e-79	-0.0757753	0.208	0.74	5.45539e-75	0	PRIM2
830	3.25908e-79	-0.0658752	0.16	0.648	5.46482e-75	0	UBAC2
831	3.26239e-79	-0.302237	0.048	0.434	5.47038e-75	0	CCDC57
832	3.35834e-79	0.074077	0.144	0.632	5.63127e-75	0	ZZEF1
833	3.57362e-79	-0.094308	0.226	0.783	5.99225e-75	0	SRSF4
834	4.06721e-79	-0.0651856	0.091	0.519	6.8199e-75	0	AGBL3
835	4.61795e-79	-0.0513578	0.151	0.648	7.74339e-75	0	SPG7
836	4.87711e-79	-0.0719891	0.128	0.587	8.17795e-75	0	PIP5K1B
837	5.93736e-79	-0.128819	0.094	0.528	9.95577e-75	0	SHPRH
838	6.1269e-79	-0.130443	0.139	0.613	1.02736e-74	0	AFF4
839	6.8466e-79	-0.230407	0.407	0.943	1.14804e-74	0	CAMK1D
840	7.71861e-79	-0.0568291	0.161	0.66	1.29426e-74	0	NFX1
841	7.79236e-79	-0.187023	0.275	0.853	1.30662e-74	0	TUT4
842	7.92103e-79	-0.172098	0.104	0.546	1.3282e-74	0	USP6NL
843	8.82799e-79	-0.131524	0.184	0.69	1.48028e-74	0	ZNF608
844	8.90572e-79	-0.164601	0.11	0.56	1.49331e-74	0	RC3H2
845	9.11232e-79	-0.0906941	0.158	0.65	1.52795e-74	0	WDR44
846	9.74486e-79	-0.170744	0.086	0.504	1.63402e-74	0	RUFY3
847	1.03525e-78	-0.0929922	0.138	0.617	1.73591e-74	0	PDCD6IP
848	1.10054e-78	-0.153647	0.241	0.793	1.84538e-74	0	UBE2D3
849	1.11264e-78	-0.0144459	0.096	0.529	1.86567e-74	0	NBDY
850	1.12056e-78	-0.123898	0.128	0.586	1.87895e-74	0	GTDC1
851	1.12287e-78	0.00903499	0.153	0.647	1.88282e-74	0	SYNE3
852	1.14678e-78	0.00276766	0.215	0.759	1.92292e-74	0	OGDH
853	1.15646e-78	-0.13699	0.086	0.508	1.93915e-74	0	PFKFB3
854	1.17662e-78	-0.168158	0.1	0.535	1.97296e-74	0	MRPS27
855	1.19708e-78	-0.108628	0.086	0.509	2.00726e-74	0	PMS1
856	1.19963e-78	-0.154215	0.132	0.587	2.01154e-74	0	TMEM132D
857	1.22638e-78	-0.103494	0.089	0.515	2.05639e-74	0	CPPED1
858	1.32518e-78	-0.200613	0.114	0.561	2.22206e-74	0	RBL1
859	1.3521e-78	-0.131792	0.264	0.793	2.26719e-74	0	MAPK10
860	1.40585e-78	-0.180065	0.076	0.49	2.35733e-74	0	LENG8
861	1.44558e-78	-0.042211	0.143	0.623	2.42394e-74	0	SFSWAP
862	1.4934e-78	0.00388812	0.19	0.709	2.50414e-74	0	ITCH
863	1.49382e-78	-0.0696211	0.155	0.638	2.50483e-74	0	WRN
864	1.49692e-78	-0.233072	0.094	0.522	2.51004e-74	0	CARMIL1
865	1.54628e-78	-0.0611031	0.234	0.763	2.5928e-74	0	FHIT
866	1.55747e-78	-0.00689484	0.185	0.706	2.61156e-74	0	2021-03-06
867	1.56796e-78	-0.0124344	0.167	0.676	2.62915e-74	0	YAF2
868	1.65991e-78	-0.102448	0.124	0.579	2.78334e-74	0	AK3
869	1.68191e-78	-0.220019	0.076	0.485	2.82023e-74	0	ATP11C
870	1.75846e-78	-0.0997029	0.203	0.734	2.94859e-74	0	STK17B
871	1.89434e-78	-0.139347	0.175	0.678	3.17642e-74	0	RAB12
872	1.91887e-78	-0.0480409	0.112	0.561	3.21757e-74	0	EIPR1
873	2.02916e-78	-0.0872116	0.119	0.573	3.4025e-74	0	ARID3B
874	2.08402e-78	-0.220688	0.079	0.494	3.49449e-74	0	KANSL1L
875	2.1782e-78	-0.154123	0.102	0.534	3.6524e-74	0	MB21D2
876	2.25576e-78	-0.219755	0.179	0.673	3.78246e-74	0	EXT1
877	2.29893e-78	-0.105417	0.134	0.608	3.85484e-74	0	FAS
878	2.30867e-78	-0.0732474	0.211	0.762	3.87118e-74	0	WDR33
879	2.36645e-78	-0.0901975	0.208	0.747	3.96807e-74	0	LNPEP
880	2.43182e-78	-0.133106	0.129	0.59	4.07767e-74	0	CORO1C
881	2.48455e-78	-0.00188277	0.169	0.676	4.16609e-74	0	MNAT1
882	2.60403e-78	-0.133535	0.12	0.573	4.36643e-74	0	SPOPL
883	2.64988e-78	-0.199743	0.096	0.524	4.44333e-74	0	RCOR1
884	2.77475e-78	-0.0880447	0.092	0.519	4.6527e-74	0	ORC3
885	3.01747e-78	-0.0919564	0.119	0.576	5.05969e-74	0	SLC10A7
886	3.04067e-78	-0.137202	0.079	0.496	5.0986e-74	0	APC
887	3.08177e-78	-0.0894701	0.29	0.867	5.16751e-74	0	TIAM2
888	3.41881e-78	-0.0256989	0.27	0.839	5.73266e-74	0	ARID2
889	3.50121e-78	-0.0529968	0.143	0.622	5.87083e-74	0	CGGBP1
890	3.68268e-78	-0.136287	0.269	0.842	6.17511e-74	0	ATF7IP
891	3.7121e-78	-0.0407797	0.203	0.737	6.22445e-74	0	PHF14
892	3.95881e-78	-0.0769573	0.136	0.606	6.63813e-74	0	MAN1A2
893	3.97746e-78	0.00294921	0.124	0.588	6.6694e-74	0	SLC25A46
894	4.49836e-78	-0.168558	0.074	0.483	7.54285e-74	0	ZNF565
895	5.12375e-78	-0.136343	0.218	0.749	8.5915e-74	0	EVC
896	5.34302e-78	-0.0826501	0.107	0.552	8.95918e-74	0	MTOR
897	5.82646e-78	-0.0271812	0.21	0.73	9.76981e-74	0	SETBP1
898	6.04097e-78	0.0962262	0.18	0.68	1.01295e-73	0	C1orf21
899	6.132e-78	-0.126073	0.277	0.837	1.02821e-73	0	STT3B
900	6.26738e-78	-0.0215079	0.136	0.612	1.05091e-73	0	PPP4R3B
901	6.53445e-78	-0.0462755	0.149	0.633	1.0957e-73	0	ZFHX3
902	6.62891e-78	-0.154536	0.294	0.894	1.11154e-73	0	SETD5
903	7.08071e-78	-0.144919	0.115	0.563	1.18729e-73	0	PTPN11
904	7.22612e-78	-0.0960299	0.284	0.862	1.21168e-73	0	PDS5A
905	7.43965e-78	-0.0808951	0.165	0.659	1.24748e-73	0	MBP
906	7.69857e-78	0.200562	0.21	0.752	1.2909e-73	0	SMG7
907	7.82811e-78	-0.0437048	0.092	0.52	1.31262e-73	0	UBA3
908	7.95681e-78	-0.121192	0.155	0.637	1.3342e-73	0	IRF2
909	8.43545e-78	-0.171911	0.354	0.945	1.41446e-73	0	USP34
910	8.53701e-78	-0.100537	0.182	0.685	1.43149e-73	0	ACACA
911	8.96899e-78	-0.162804	0.117	0.565	1.50392e-73	0	ANKFY1
912	9.35369e-78	-0.191099	0.092	0.517	1.56843e-73	0	PDCD1LG2
913	9.45434e-78	-0.107393	0.146	0.626	1.5853e-73	0	SP110
914	9.59713e-78	-0.055735	0.199	0.726	1.60925e-73	0	PRRC2B
915	9.69681e-78	-0.19934	0.096	0.525	1.62596e-73	0	MRTFB
916	9.69686e-78	-0.0682468	0.133	0.603	1.62597e-73	0	ASB3
917	9.75444e-78	-0.191807	0.135	0.604	1.63562e-73	0	RNF145
918	1.08194e-77	-0.111336	0.318	0.911	1.8142e-73	0	EML4
919	1.09841e-77	-0.0940241	0.264	0.852	1.84182e-73	0	SMG1
920	1.10369e-77	-0.0365675	0.231	0.785	1.85066e-73	0	SMAP2
921	1.12548e-77	-0.196715	0.084	0.503	1.8872e-73	0	ZNF43
922	1.16712e-77	-0.0990011	0.148	0.612	1.95703e-73	0	HDAC9
923	1.31649e-77	-0.0635575	0.223	0.768	2.2075e-73	0	BARD1
924	1.38482e-77	-0.205153	0.277	0.809	2.32206e-73	0	MCTP1
925	1.45167e-77	-0.0684908	0.196	0.718	2.43416e-73	0	RIF1
926	1.46459e-77	-0.155818	0.313	0.843	2.45583e-73	0	RAD51B
927	1.50166e-77	-0.309467	0.216	0.683	2.51799e-73	0	KAZN
928	1.53208e-77	-0.161061	0.102	0.533	2.56899e-73	0	PKD2
929	1.63037e-77	-0.0259415	0.146	0.626	2.7338e-73	0	MTREX
930	1.77298e-77	-0.238588	0.259	0.792	2.97293e-73	0	NCAM2
931	1.8095e-77	-0.0572933	0.203	0.737	3.03417e-73	0	SOS1
932	1.81253e-77	-0.0725812	0.13	0.594	3.03925e-73	0	MAP2K1
933	1.87868e-77	-0.0057821	0.158	0.634	3.15017e-73	0	MAPK8
934	1.88102e-77	-0.0023662	0.185	0.699	3.15409e-73	0	MICU2
935	1.92905e-77	-0.198467	0.105	0.539	3.23463e-73	0	FGD2
936	1.93897e-77	-0.245946	0.119	0.563	3.25126e-73	0	TACR1
937	1.93899e-77	-0.115782	0.107	0.545	3.2513e-73	0	DENND6A
938	2.02642e-77	-0.123254	0.16	0.646	3.3979e-73	0	CBL
939	2.07971e-77	0.0529595	0.163	0.654	3.48726e-73	0	PPARGC1B
940	2.1548e-77	0.278191	0.125	0.579	3.61316e-73	0	ERO1B
941	2.22573e-77	-0.147591	0.298	0.872	3.7321e-73	0	PHF21A
942	2.31979e-77	-0.0730463	0.129	0.586	3.88982e-73	0	MCU
943	2.37006e-77	-0.136472	0.118	0.57	3.97411e-73	0	CCDC88B
944	2.45494e-77	-0.170857	0.065	0.463	4.11645e-73	0	ESR2
945	2.48466e-77	-0.048151	0.27	0.847	4.16627e-73	0	GPATCH8
946	2.57642e-77	-0.0366036	0.249	0.814	4.32014e-73	0	CCDC91
947	2.64631e-77	0.00387951	0.136	0.608	4.43733e-73	0	RBM5
948	2.68495e-77	-0.10116	0.239	0.794	4.50213e-73	0	NPEPPS
949	2.85796e-77	-0.0911722	0.306	0.89	4.79222e-73	0	PIP4K2A
950	2.88379e-77	-0.139388	0.119	0.566	4.83554e-73	0	EIF4B
951	2.89343e-77	-0.0764172	0.149	0.63	4.85171e-73	0	WASF2
952	3.11191e-77	-0.143801	0.129	0.584	5.21804e-73	0	GTF2F2
953	3.28336e-77	-0.162294	0.103	0.535	5.50554e-73	0	SLC44A2
954	3.33078e-77	-0.0918264	0.154	0.628	5.58505e-73	0	CDK19
955	3.39761e-77	-0.165304	0.076	0.485	5.69711e-73	0	VAV1
956	3.57882e-77	-0.300327	0.055	0.442	6.00097e-73	0	LRP2BP
957	3.65616e-77	-0.112592	0.133	0.594	6.13065e-73	0	LONP2
958	3.73926e-77	-0.0719033	0.124	0.581	6.26999e-73	0	USP4
959	4.03788e-77	-0.210053	0.368	0.928	6.77072e-73	0	ADK
960	4.05311e-77	-0.156381	0.066	0.464	6.79625e-73	0	ABCB4
961	4.05809e-77	-0.143825	0.14	0.597	6.8046e-73	0	RAB8B
962	4.13686e-77	-0.046739	0.169	0.664	6.93669e-73	0	SPAG1
963	4.16373e-77	-0.0412446	0.243	0.769	6.98175e-73	0	NAV2
964	4.24191e-77	-0.034779	0.129	0.591	7.11284e-73	0	EIF4E
965	4.357e-77	-0.0673238	0.154	0.639	7.30582e-73	0	CLINT1
966	4.44694e-77	-0.243518	0.113	0.55	7.45662e-73	0	PSTPIP2
967	4.50613e-77	-0.0550627	0.242	0.796	7.55588e-73	0	APBB1IP
968	4.72668e-77	-0.188251	0.061	0.451	7.92569e-73	0	TRIM5
969	4.83177e-77	-0.0808577	0.154	0.634	8.10192e-73	0	TFEB
970	4.97875e-77	-0.167984	0.077	0.484	8.34837e-73	0	MCCC1
971	5.13974e-77	-0.194771	0.124	0.572	8.61832e-73	0	IRAK3
972	5.33581e-77	-0.00722472	0.15	0.633	8.94708e-73	0	MTF2
973	5.34995e-77	-0.117611	0.323	0.879	8.9708e-73	0	HIVEP3
974	5.61349e-77	-0.280308	0.125	0.569	9.41271e-73	0	KCNN2
975	5.72732e-77	-0.183889	0.11	0.548	9.60358e-73	0	MYO19
976	5.73992e-77	-0.119303	0.124	0.578	9.6247e-73	0	NUP58
977	5.98616e-77	-0.110991	0.127	0.581	1.00376e-72	0	USP22
978	6.03979e-77	-0.0280316	0.146	0.628	1.01275e-72	0	MAP2K5
979	6.14681e-77	-0.0892031	0.123	0.578	1.0307e-72	0	LPCAT1
980	6.20199e-77	-0.0218401	0.262	0.838	1.03995e-72	0	DYRK1A
981	6.39359e-77	-0.206704	0.082	0.493	1.07208e-72	0	KIAA1328
982	6.74588e-77	-0.0614268	0.132	0.593	1.13115e-72	0	TMEM243
983	6.80458e-77	-0.166272	0.088	0.507	1.14099e-72	0	NABP1
984	6.86313e-77	-0.162904	0.269	0.832	1.15081e-72	0	ATP2B1
985	7.11961e-77	-0.185879	0.094	0.521	1.19382e-72	0	TM2D1
986	7.18932e-77	-0.0334835	0.141	0.608	1.20551e-72	0	STAT5B
987	7.55378e-77	-0.0562996	0.122	0.576	1.26662e-72	0	TBC1D32
988	7.58303e-77	-0.151905	0.065	0.46	1.27152e-72	0	CYBC1
989	7.83471e-77	-0.117961	0.103	0.537	1.31372e-72	0	ORMDL1
990	8.24447e-77	0.00880043	0.186	0.707	1.38243e-72	0	FOXJ3
991	8.37986e-77	-0.0985457	0.139	0.609	1.40513e-72	0	DNM1L
992	8.58822e-77	-0.18063	0.071	0.472	1.44007e-72	0	NUP42
993	8.71505e-77	-0.0231068	0.112	0.557	1.46134e-72	0	KPNA4
994	9.52975e-77	-0.160011	0.079	0.491	1.59795e-72	0	ATG16L2
995	9.99617e-77	-0.133237	0.103	0.533	1.67616e-72	0	CCDC73
996	1.00457e-76	-0.000843097	0.143	0.616	1.68446e-72	0	ANAPC1
997	1.03097e-76	-0.0156038	0.17	0.668	1.72873e-72	0	UBR4
998	1.06304e-76	-0.0515931	0.099	0.528	1.7825e-72	0	TYW1B
999	1.1392e-76	-0.0613639	0.27	0.821	1.91021e-72	0	PRKCH
1000	1.16895e-76	-0.074742	0.103	0.541	1.9601e-72	0	TRAPPC12
1001	1.19266e-76	-0.218267	0.089	0.508	1.99985e-72	0	MGMT
1002	1.20502e-76	-0.135969	0.254	0.825	2.02058e-72	0	CELF1
1003	1.24046e-76	-0.0933489	0.123	0.578	2.08e-72	0	USP33
1004	1.24243e-76	-0.225082	0.278	0.832	2.0833e-72	0	IL18R1
1005	1.25068e-76	-0.187272	0.093	0.513	2.09713e-72	0	DTNB
1006	1.33329e-76	-0.110613	0.118	0.566	2.23566e-72	0	IPO7
1007	1.38905e-76	-0.104211	0.311	0.898	2.32916e-72	0	JARID2
1008	1.48163e-76	-0.072038	0.164	0.661	2.4844e-72	0	MIER1
1009	1.49918e-76	-0.110924	0.208	0.732	2.51383e-72	0	CAB39
1010	1.56554e-76	-0.0640107	0.127	0.586	2.6251e-72	0	ZNF518A
1011	1.59336e-76	-0.0717153	0.119	0.568	2.67175e-72	0	ZNF451
1012	1.62009e-76	0.0298368	0.14	0.603	2.71656e-72	0	CLIC4
1013	1.64113e-76	-0.0728654	0.094	0.522	2.75185e-72	0	CSTF3
1014	1.64818e-76	-0.0630769	0.103	0.539	2.76366e-72	0	LYPLAL1
1015	1.78237e-76	-0.138354	0.145	0.612	2.98868e-72	0	ABL1
1016	1.912e-76	-0.0819651	0.199	0.723	3.20604e-72	0	SEPTIN2
1017	1.93525e-76	-0.0341691	0.158	0.643	3.24503e-72	0	USP8
1018	1.97289e-76	-0.112057	0.11	0.548	3.30814e-72	0	TTC27
1019	1.99952e-76	-0.081865	0.12	0.568	3.35279e-72	0	SMAP1
1020	2.26116e-76	-0.0407825	0.27	0.848	3.7915e-72	0	ELF1
1021	2.35194e-76	-0.148856	0.132	0.591	3.94373e-72	0	CTNNA1
1022	2.47287e-76	-0.22011	0.326	0.901	4.14651e-72	0	IL6ST
1023	2.56403e-76	-0.206598	0.115	0.554	4.29936e-72	0	MYO6
1024	2.57167e-76	-0.236379	0.078	0.484	4.31218e-72	0	VPS36
1025	2.71004e-76	-0.0966547	0.266	0.827	4.54419e-72	0	MAP4K4
1026	2.99061e-76	-0.136169	0.303	0.883	5.01465e-72	0	EIF4G3
1027	3.10314e-76	-0.132731	0.104	0.535	5.20335e-72	0	ZFP64
1028	3.22979e-76	-0.00416912	0.132	0.596	5.41572e-72	0	RAB28
1029	3.33623e-76	-0.0262273	0.151	0.622	5.59419e-72	0	CERS6
1030	3.3965e-76	-0.113003	0.141	0.61	5.69526e-72	0	ATXN2L
1031	3.39802e-76	-0.0979521	0.107	0.543	5.6978e-72	0	SLC41A2
1032	3.44986e-76	-0.167069	0.155	0.632	5.78473e-72	0	ANKLE2
1033	3.47374e-76	-0.116173	0.094	0.516	5.82477e-72	0	CPLANE1
1034	3.57194e-76	-0.0827654	0.107	0.547	5.98944e-72	0	GEN1
1035	3.77642e-76	-0.0538774	0.1	0.531	6.33229e-72	0	ITGAV
1036	3.84032e-76	-0.135754	0.244	0.8	6.43945e-72	0	ZFAND6
1037	3.846e-76	-0.197975	0.207	0.717	6.44897e-72	0	WHRN
1038	4.08415e-76	-0.166997	0.109	0.546	6.84831e-72	0	TENT4A
1039	4.5316e-76	-0.0971094	0.14	0.61	7.59858e-72	0	SYNRG
1040	4.57674e-76	-0.0704357	0.174	0.674	7.67427e-72	0	LRPPRC
1041	4.63753e-76	-0.108336	0.105	0.54	7.77621e-72	0	DCAF5
1042	4.94765e-76	-0.157519	0.325	0.882	8.29622e-72	0	RHOH
1043	5.21771e-76	-0.102196	0.096	0.522	8.74906e-72	0	UNK
1044	5.88026e-76	-0.264899	0.053	0.433	9.86001e-72	0	ANKH
1045	5.95009e-76	-0.160866	0.082	0.491	9.97711e-72	0	ABHD6
1046	6.15715e-76	-0.141465	0.086	0.5	1.03243e-71	0	CPT1A
1047	6.62131e-76	-0.081021	0.294	0.878	1.11026e-71	0	NCOA2
1048	6.63352e-76	-0.0956926	0.112	0.551	1.11231e-71	0	RANBP9
1049	6.70794e-76	-0.0687256	0.2	0.713	1.12479e-71	0	SAMD12
1050	7.04754e-76	-0.00954156	0.154	0.633	1.18173e-71	0	MBOAT1
1051	7.06548e-76	-0.108514	0.382	0.941	1.18474e-71	0	CDK14
1052	7.22567e-76	-0.0937207	0.118	0.563	1.2116e-71	0	SNX4
1053	7.58212e-76	-0.0295296	0.205	0.742	1.27137e-71	0	PSPC1
1054	7.88545e-76	-0.19688	0.061	0.449	1.32223e-71	0	SHFL
1055	8.0742e-76	-0.0976113	0.248	0.817	1.35388e-71	0	NKTR
1056	8.24201e-76	-0.0757499	0.123	0.567	1.38202e-71	0	PTPN9
1057	8.53841e-76	-0.0944851	0.159	0.632	1.43172e-71	0	GFOD1
1058	8.61912e-76	-0.10005	0.105	0.535	1.44525e-71	0	MACO1
1059	8.77296e-76	-0.0945128	0.112	0.555	1.47105e-71	0	MYO1G
1060	8.89122e-76	-0.0788682	0.112	0.549	1.49088e-71	0	THOC1
1061	9.60579e-76	0.0417601	0.279	0.853	1.6107e-71	0	UBE2E1
1062	9.702e-76	-0.235563	0.132	0.579	1.62683e-71	0	KNTC1
1063	9.75808e-76	-0.098173	0.128	0.584	1.63624e-71	0	CARD8
1064	1.04268e-75	0.0461725	0.213	0.751	1.74837e-71	0	DDX46
1065	1.12195e-75	-0.0530444	0.151	0.63	1.88129e-71	0	PPM1K
1066	1.16134e-75	-0.0471539	0.151	0.63	1.94733e-71	0	HTT
1067	1.17844e-75	0.128488	0.135	0.599	1.976e-71	0	CEP170
1068	1.18599e-75	-0.103267	0.285	0.864	1.98866e-71	0	RIC1
1069	1.18639e-75	-0.0990854	0.098	0.526	1.98933e-71	0	ZNF611
1070	1.20677e-75	0.00348276	0.21	0.734	2.02351e-71	0	MDFIC
1071	1.23331e-75	-0.0233518	0.16	0.642	2.06801e-71	0	PI4K2B
1072	1.31436e-75	0.0363691	0.139	0.601	2.20393e-71	0	ELP4
1073	1.34105e-75	-0.130602	0.096	0.518	2.24867e-71	0	DYNLT1
1074	1.35613e-75	-0.145223	0.088	0.503	2.27396e-71	0	GGA1
1075	1.37475e-75	-0.0667916	0.262	0.831	2.30518e-71	0	CEP192
1076	1.38717e-75	-0.105934	0.109	0.546	2.326e-71	0	GCC2
1077	1.41451e-75	-0.14479	0.069	0.466	2.37185e-71	0	CCDC66
1078	1.47026e-75	-0.136719	0.1	0.531	2.46533e-71	0	RALGAPB
1079	1.52354e-75	-0.0468181	0.136	0.591	2.55467e-71	0	ARHGAP17
1080	1.52885e-75	-0.138755	0.156	0.632	2.56358e-71	0	CCDC18
1081	1.60325e-75	-0.11592	0.274	0.828	2.68834e-71	0	UTRN
1082	1.82967e-75	-0.0620113	0.277	0.861	3.06799e-71	0	PUM1
1083	1.88618e-75	-0.00679935	0.12	0.566	3.16275e-71	0	NAA35
1084	1.92261e-75	-0.188246	0.073	0.472	3.22383e-71	0	AAGAB
1085	1.9307e-75	-0.0931722	0.096	0.517	3.23739e-71	0	KLHDC10
1086	1.99737e-75	-0.0336675	0.191	0.707	3.3492e-71	0	BTAF1
1087	2.16599e-75	-0.167807	0.413	0.954	3.63194e-71	0	TBC1D5
1088	2.23774e-75	-0.0170263	0.195	0.71	3.75224e-71	0	OGT
1089	2.23822e-75	-0.0861862	0.311	0.893	3.75305e-71	0	CHD9
1090	2.28668e-75	-0.135112	0.12	0.564	3.8343e-71	0	PIK3C2A
1091	2.37026e-75	0.00758276	0.135	0.59	3.97445e-71	0	CNTLN
1092	2.51404e-75	0.0128552	0.203	0.727	4.21554e-71	0	QKI
1093	2.6762e-75	-0.0290714	0.261	0.844	4.48745e-71	0	VPS13C
1094	2.68221e-75	-0.0779561	0.112	0.551	4.49753e-71	0	GOLGA8B
1095	2.79747e-75	-0.184308	0.38	0.939	4.69079e-71	0	LRBA
1096	3.20008e-75	-0.0568445	0.17	0.66	5.3659e-71	0	GRAP2
1097	3.7447e-75	-0.0882342	0.127	0.581	6.27911e-71	0	MPHOSPH8
1098	3.78348e-75	-0.0842195	0.201	0.725	6.34415e-71	0	SRSF7
1099	3.84291e-75	-0.154117	0.14	0.6	6.44379e-71	0	TM7SF3
1100	3.92408e-75	-0.183916	0.091	0.504	6.5799e-71	0	FAM174B
1101	4.04744e-75	-0.2073	0.055	0.431	6.78675e-71	0	SLC25A16
1102	4.13638e-75	-0.128266	0.083	0.493	6.93588e-71	0	NDC1
1103	4.36228e-75	-0.207363	0.092	0.506	7.31468e-71	0	NPC1
1104	4.44444e-75	-0.0410195	0.14	0.607	7.45243e-71	0	RNF4
1105	4.71567e-75	-0.0139465	0.207	0.738	7.90723e-71	0	ECPAS
1106	4.80053e-75	-0.060048	0.12	0.564	8.04952e-71	0	IQSEC1
1107	5.08336e-75	-0.0885925	0.132	0.585	8.52378e-71	0	ITGB3BP
1108	5.09074e-75	-0.170646	0.086	0.494	8.53615e-71	0	GLMN
1109	5.37468e-75	-0.174512	0.167	0.643	9.01226e-71	0	TRMT9B
1110	5.44535e-75	-0.199185	0.082	0.486	9.13076e-71	0	NSUN6
1111	5.50445e-75	-0.191807	0.288	0.846	9.22987e-71	0	ST8SIA4
1112	5.55679e-75	-0.0312236	0.218	0.755	9.31763e-71	0	THRAP3
1113	5.64449e-75	-0.0603194	0.218	0.743	9.46468e-71	0	COMMD10
1114	5.66351e-75	-0.301648	0.117	0.543	9.49657e-71	0	PIK3R5
1115	5.84906e-75	-0.0839203	0.232	0.772	9.8077e-71	0	UBE3C
1116	6.13559e-75	-0.0499742	0.151	0.63	1.02882e-70	0	ZDHHC21
1117	6.54766e-75	-0.0630995	0.228	0.778	1.09791e-70	0	CAPZA1
1118	6.93795e-75	-0.091957	0.1	0.527	1.16336e-70	0	AC105052.3
1119	6.95627e-75	-0.0743566	0.289	0.823	1.16643e-70	0	NRCAM
1120	6.9746e-75	-0.183889	0.112	0.543	1.1695e-70	0	PDLIM5
1121	7.97106e-75	-0.134648	0.328	0.929	1.33659e-70	0	VPS13B
1122	8.20175e-75	-0.291518	0.042	0.408	1.37527e-70	0	CERS5
1123	8.21104e-75	-0.115118	0.082	0.49	1.37683e-70	0	RNPC3
1124	9.52731e-75	-0.0706191	0.225	0.755	1.59754e-70	0	BAZ1A
1125	9.9746e-75	-0.139115	0.073	0.47	1.67254e-70	0	PIGL
1126	1.00145e-74	-0.102961	0.118	0.556	1.67924e-70	0	CSPP1
1127	1.02809e-74	-0.0491961	0.151	0.614	1.7239e-70	0	2021-03-03
1128	1.03341e-74	-0.0231231	0.145	0.615	1.73283e-70	0	GAK
1129	1.0413e-74	0.0442936	0.313	0.9	1.74606e-70	0	CDKAL1
1130	1.13136e-74	-0.0148057	0.218	0.758	1.89707e-70	0	ADNP
1131	1.14315e-74	-0.185331	0.084	0.49	1.91683e-70	0	PCSK7
1132	1.16961e-74	-0.130206	0.355	0.875	1.9612e-70	0	MAML2
1133	1.17363e-74	0.00455655	0.205	0.724	1.96794e-70	0	IKZF1
1134	1.17889e-74	-0.0106987	0.123	0.571	1.97676e-70	0	YME1L1
1135	1.23826e-74	-0.115349	0.103	0.522	2.07632e-70	0	HLCS
1136	1.24667e-74	-0.0893025	0.335	0.921	2.09041e-70	0	KDM4C
1137	1.25037e-74	-0.0580338	0.154	0.629	2.09662e-70	0	AP2B1
1138	1.26222e-74	-0.0629868	0.102	0.529	2.11649e-70	0	YTHDC2
1139	1.31169e-74	-0.137116	0.149	0.619	2.19944e-70	0	NFKB2
1140	1.37285e-74	-0.159557	0.187	0.676	2.302e-70	0	SERPINB9
1141	1.38424e-74	-0.121299	0.103	0.529	2.3211e-70	0	LATS1
1142	1.416e-74	-0.049525	0.164	0.652	2.37435e-70	0	CCNL1
1143	1.4679e-74	0.0119293	0.098	0.519	2.46137e-70	0	STX18
1144	1.472e-74	-0.127133	0.112	0.543	2.46825e-70	0	GALNT1
1145	1.5686e-74	-0.0504596	0.123	0.573	2.63023e-70	0	LARP4
1146	1.58443e-74	-0.142405	0.084	0.494	2.65677e-70	0	GRAMD1C
1147	1.65645e-74	-0.0698113	0.107	0.538	2.77753e-70	0	IREB2
1148	1.88092e-74	-0.13917	0.127	0.572	3.15392e-70	0	GNPTAB
1149	1.90695e-74	-0.045947	0.165	0.655	3.19758e-70	0	NGLY1
1150	1.94636e-74	-0.20111	0.267	0.782	3.26366e-70	0	EFNA5
1151	2.10946e-74	-0.0915588	0.11	0.542	3.53714e-70	0	ATF2
1152	2.14966e-74	0.0344743	0.163	0.644	3.60454e-70	0	RPS6KC1
1153	2.20731e-74	-0.0528382	0.123	0.565	3.70122e-70	0	SSBP3
1154	2.3714e-74	-0.244344	0.074	0.468	3.97637e-70	0	GPR132
1155	2.45011e-74	-0.192159	0.115	0.548	4.10834e-70	0	FKBP5
1156	2.69045e-74	-0.00754381	0.117	0.56	4.51134e-70	0	NUP214
1157	2.69194e-74	-0.0935629	0.138	0.599	4.51384e-70	0	DHX36
1158	2.72985e-74	-0.0389325	0.109	0.543	4.57741e-70	0	GTF2E2
1159	2.92761e-74	-0.0071699	0.207	0.732	4.90902e-70	0	RABEP1
1160	2.98995e-74	-0.0425697	0.16	0.639	5.01355e-70	0	FANCL
1161	3.35231e-74	-0.121401	0.088	0.501	5.62116e-70	0	TMCC3
1162	3.41948e-74	-0.0742669	0.124	0.567	5.73379e-70	0	ANXA4
1163	3.44008e-74	-0.074818	0.104	0.528	5.76832e-70	0	INTS9
1164	3.47069e-74	-0.0768729	0.192	0.704	5.81965e-70	0	RAB7A
1165	3.47617e-74	-0.192454	0.094	0.505	5.82884e-70	0	DCP1A
1166	3.50454e-74	-0.0805511	0.133	0.586	5.87642e-70	0	CEP135
1167	3.57122e-74	0.0551424	0.273	0.834	5.98823e-70	0	ERC1
1168	3.58119e-74	-0.0273453	0.114	0.553	6.00494e-70	0	GOSR1
1169	3.66615e-74	-0.1935	0.062	0.445	6.1474e-70	0	ZNF626
1170	3.67879e-74	-0.158452	0.079	0.48	6.16859e-70	0	PPP2R3C
1171	3.69308e-74	-0.116006	0.088	0.499	6.19256e-70	0	ANKRD27
1172	3.93074e-74	-0.129343	0.117	0.555	6.59106e-70	0	UBE2G2
1173	4.00403e-74	-0.108228	0.108	0.543	6.71395e-70	0	RESF1
1174	4.12461e-74	-0.166247	0.081	0.482	6.91614e-70	0	WDFY2
1175	4.1667e-74	-0.157893	0.072	0.466	6.98672e-70	0	RMDN1
1176	4.54231e-74	-0.0444347	0.233	0.781	7.61654e-70	0	RSF1
1177	4.74732e-74	0.00738265	0.164	0.651	7.96031e-70	0	CHD6
1178	5.26036e-74	-0.0948643	0.14	0.594	8.82057e-70	0	C12orf75
1179	5.26454e-74	-0.0865956	0.107	0.531	8.82757e-70	0	BTRC
1180	5.38816e-74	-0.0151729	0.165	0.653	9.03487e-70	0	ARHGEF7
1181	5.5258e-74	-0.143711	0.077	0.476	9.26567e-70	0	DCTN4
1182	5.55005e-74	-0.130646	0.079	0.48	9.30633e-70	0	PLEKHM2
1183	6.13817e-74	-0.0796637	0.237	0.794	1.02925e-69	0	SRSF11
1184	6.28919e-74	-0.128688	0.305	0.855	1.05457e-69	0	RFTN1
1185	7.24859e-74	-0.0956449	0.303	0.883	1.21544e-69	0	PRDM2
1186	7.31994e-74	-0.0291575	0.17	0.667	1.22741e-69	0	CABIN1
1187	7.47476e-74	-0.00384417	0.139	0.599	1.25337e-69	0	XPO6
1188	7.71049e-74	0.0711467	0.316	0.86	1.29289e-69	0	SMYD3
1189	7.72978e-74	-0.0293033	0.153	0.619	1.29613e-69	0	EXOC6B
1190	7.80506e-74	-0.133527	0.149	0.607	1.30875e-69	0	TXNDC11
1191	7.8523e-74	-0.118355	0.1	0.523	1.31667e-69	0	SLF1
1192	7.87376e-74	-0.00178225	0.159	0.643	1.32027e-69	0	CSNK2A1
1193	7.91542e-74	-0.114109	0.127	0.565	1.32726e-69	0	TOGARAM1
1194	8.15272e-74	-0.0300143	0.139	0.601	1.36705e-69	0	MTMR3
1195	8.17201e-74	-0.0780601	0.303	0.871	1.37028e-69	0	TNRC6B
1196	8.27588e-74	-0.168482	0.135	0.584	1.3877e-69	0	C2CD5
1197	8.59754e-74	-0.0435393	0.129	0.582	1.44164e-69	0	NPIPB5
1198	8.60167e-74	-0.053593	0.117	0.555	1.44233e-69	0	ARHGEF12
1199	8.85313e-74	-0.0965804	0.11	0.542	1.48449e-69	0	MED14
1200	9.042e-74	-0.23717	0.047	0.414	1.51616e-69	0	TYW5
1201	9.13026e-74	-0.107005	0.122	0.567	1.53096e-69	0	CCNT2
1202	9.46759e-74	-0.0298879	0.181	0.672	1.58752e-69	0	PIK3C3
1203	1.00447e-73	-0.0164416	0.125	0.566	1.6843e-69	0	RAPGEF2
1204	1.00472e-73	-0.197873	0.065	0.45	1.68472e-69	0	TMC8
1205	1.02815e-73	-0.0177194	0.171	0.66	1.724e-69	0	JAK1
1206	1.04071e-73	-0.161527	0.062	0.447	1.74507e-69	0	PABPN1
1207	1.10444e-73	-0.127762	0.108	0.535	1.85192e-69	0	PPFIA1
1208	1.11559e-73	-0.0331898	0.119	0.559	1.87061e-69	0	MANBA
1209	1.12131e-73	-0.155543	0.083	0.487	1.88022e-69	0	MAP4K1
1210	1.12149e-73	-0.118588	0.14	0.593	1.88051e-69	0	DNASE1L3
1211	1.12543e-73	0.0382575	0.151	0.623	1.88712e-69	0	ADAM10
1212	1.29103e-73	-0.0370898	0.108	0.54	2.1648e-69	0	UGGT1
1213	1.58104e-73	0.0594598	0.19	0.7	2.65109e-69	0	MDM4
1214	1.60345e-73	-0.128886	0.304	0.885	2.68866e-69	0	PAN3
1215	1.74041e-73	-0.170597	0.098	0.511	2.91832e-69	0	AHI1
1216	1.74105e-73	-0.156986	0.349	0.946	2.9194e-69	0	BIRC6
1217	1.78254e-73	-0.244005	0.304	0.881	2.98896e-69	0	ANKRD10
1218	1.83318e-73	-0.174421	0.091	0.498	3.07388e-69	0	ZNRF2
1219	1.88666e-73	-0.110314	0.12	0.563	3.16355e-69	0	ATAD5
1220	1.94548e-73	-0.0680025	0.184	0.673	3.26219e-69	0	BLNK
1221	2.18292e-73	-0.150489	0.081	0.481	3.66031e-69	0	HIPK3
1222	2.22233e-73	-0.131819	0.341	0.898	3.7264e-69	0	HIVEP1
1223	2.286e-73	-0.160192	0.058	0.434	3.83317e-69	0	ATXN3
1224	2.39377e-73	-0.0023115	0.124	0.569	4.01388e-69	0	MPP6
1225	2.4377e-73	-0.251806	0.124	0.552	4.08754e-69	0	PRKCE
1226	2.72614e-73	0.0591665	0.114	0.546	4.57119e-69	0	CWC27
1227	2.87394e-73	-0.136831	0.122	0.558	4.81903e-69	0	INTS12
1228	2.9398e-73	0.0130275	0.129	0.574	4.92946e-69	0	MTR
1229	3.09138e-73	-0.071509	0.226	0.761	5.18362e-69	0	LCOR
1230	3.1944e-73	-0.089435	0.262	0.813	5.35637e-69	0	ZMYND8
1231	3.34738e-73	-0.0492174	0.161	0.638	5.61288e-69	0	SHOC2
1232	3.53524e-73	-0.142418	0.105	0.525	5.92789e-69	0	BBS9
1233	3.59637e-73	-0.0930806	0.192	0.68	6.0304e-69	0	SYNE1
1234	3.61115e-73	0.038903	0.187	0.699	6.05517e-69	0	ZFC3H1
1235	3.61448e-73	-0.0333703	0.108	0.532	6.06076e-69	0	ACSL1
1236	3.69954e-73	-0.150584	0.15	0.608	6.20339e-69	0	PEAK1
1237	3.74137e-73	-0.067739	0.112	0.545	6.27353e-69	0	USP39
1238	3.88979e-73	0.0219026	0.133	0.586	6.52241e-69	0	TMEM135
1239	3.91455e-73	-0.0319421	0.259	0.813	6.56391e-69	0	TLE4
1240	4.03343e-73	0.000713997	0.223	0.752	6.76325e-69	0	FSD1L
1241	4.09889e-73	-0.0190925	0.134	0.577	6.87301e-69	0	FBXO34
1242	4.32644e-73	0.0751865	0.145	0.605	7.25457e-69	0	CDK8
1243	4.35241e-73	-0.241592	0.062	0.442	7.29811e-69	0	PUDP
1244	4.47116e-73	-0.0423273	0.167	0.646	7.49724e-69	0	DDX10
1245	4.53287e-73	-0.063635	0.107	0.529	7.60071e-69	0	MTMR12
1246	4.68662e-73	-0.0651519	0.103	0.527	7.85853e-69	0	FBXL5
1247	4.71438e-73	-0.0538811	0.273	0.832	7.90507e-69	0	MYO5A
1248	4.71932e-73	-0.0789362	0.109	0.537	7.91335e-69	0	TRIM37
1249	4.82902e-73	-0.0491883	0.115	0.544	8.0973e-69	0	GRK3
1250	4.9261e-73	-0.0493848	0.132	0.577	8.26008e-69	0	QRICH1
1251	5.05419e-73	-0.118487	0.077	0.471	8.47486e-69	0	SGK3
1252	5.13251e-73	-0.0884681	0.107	0.525	8.60619e-69	0	FANCC
1253	5.54313e-73	-0.128944	0.118	0.543	9.29472e-69	0	REL
1254	5.62772e-73	0.00472625	0.225	0.761	9.43656e-69	0	CCDC50
1255	6.34902e-73	-0.09922	0.078	0.475	1.0646e-68	0	TSTD3
1256	6.48748e-73	-0.0630223	0.145	0.606	1.08782e-68	0	NR2C2
1257	6.94034e-73	-0.086509	0.109	0.534	1.16376e-68	0	NOL10
1258	6.95873e-73	-0.0521991	0.132	0.579	1.16684e-68	0	MAP2K4
1259	7.0765e-73	-0.0745492	0.112	0.544	1.18659e-68	0	SRBD1
1260	7.19938e-73	-0.0503285	0.272	0.811	1.20719e-68	0	ITPR2
1261	7.36223e-73	-0.150025	0.06	0.438	1.2345e-68	0	GALNT11
1262	7.54473e-73	0.031121	0.18	0.678	1.2651e-68	0	CSNK1G3
1263	7.65285e-73	0.0145085	0.201	0.715	1.28323e-68	0	KIF2A
1264	7.81652e-73	-0.0424414	0.153	0.625	1.31067e-68	0	ADAM17
1265	8.15052e-73	-0.0633643	0.154	0.625	1.36668e-68	0	ANAPC5
1266	9.27702e-73	-0.21872	0.082	0.479	1.55557e-68	0	TYMP
1267	9.78845e-73	-0.0960438	0.321	0.882	1.64133e-68	0	SFMBT2
1268	1.00851e-72	-0.000500842	0.167	0.642	1.69107e-68	0	EEA1
1269	1.05121e-72	-0.00998211	0.284	0.865	1.76266e-68	0	NIPBL
1270	1.06573e-72	-0.0698829	0.114	0.546	1.78701e-68	0	EIF2S3
1271	1.14065e-72	-0.143081	0.066	0.448	1.91264e-68	0	ZC3H8
1272	1.17983e-72	-0.0421195	0.284	0.86	1.97833e-68	0	SND1
1273	1.2303e-72	-0.00812908	0.107	0.531	2.06296e-68	0	RNF169
1274	1.23851e-72	-0.0417485	0.169	0.653	2.07674e-68	0	PPP2R2A
1275	1.29011e-72	-0.0284276	0.13	0.579	2.16326e-68	0	C11orf58
1276	1.34418e-72	-0.158373	0.306	0.871	2.25392e-68	0	CAMK4
1277	1.35657e-72	-0.0595682	0.227	0.753	2.27469e-68	0	NDUFAF6
1278	1.36276e-72	-0.0617607	0.088	0.496	2.28508e-68	0	INTS4
1279	1.40273e-72	-0.11623	0.102	0.52	2.3521e-68	0	TLR10
1280	1.43223e-72	-0.0834882	0.118	0.551	2.40157e-68	0	TTC3
1281	1.47413e-72	-0.0766545	0.097	0.51	2.47181e-68	0	PTPN4
1282	1.55922e-72	-0.071853	0.187	0.675	2.6145e-68	0	RNF157
1283	1.66658e-72	-0.127946	0.089	0.497	2.79452e-68	0	TRIM14
1284	1.69492e-72	-0.0584906	0.138	0.591	2.84204e-68	0	RNF34
1285	1.72043e-72	-0.0451758	0.105	0.529	2.88481e-68	0	ARHGAP5
1286	1.8755e-72	-0.105955	0.308	0.875	3.14484e-68	0	SPATS2
1287	2.01101e-72	-0.0580266	0.1	0.521	3.37206e-68	0	DNAJC11
1288	2.1605e-72	-0.14327	0.218	0.748	3.62273e-68	0	TACC1
1289	2.2051e-72	-0.139244	0.057	0.43	3.69752e-68	0	MMS19
1290	2.40177e-72	-0.180752	0.065	0.444	4.02728e-68	0	ATF6B
1291	2.54108e-72	-0.26952	0.057	0.43	4.26088e-68	0	ANGPT2
1292	2.79427e-72	-0.0996146	0.298	0.865	4.68544e-68	0	LIMS1
1293	3.00295e-72	-0.053228	0.205	0.717	5.03535e-68	0	PPM1A
1294	3.14287e-72	-0.152907	0.418	0.886	5.26997e-68	0	ADARB2
1295	3.1449e-72	-0.0608342	0.071	0.457	5.27336e-68	0	SERGEF
1296	3.19453e-72	-0.0138478	0.123	0.559	5.35659e-68	0	NNT
1297	3.47327e-72	-0.0188327	0.172	0.66	5.82397e-68	0	C15orf41
1298	3.54037e-72	-0.0669057	0.123	0.562	5.93649e-68	0	TNPO1
1299	3.73135e-72	-0.256865	0.45	0.957	6.25673e-68	0	MBD5
1300	3.96825e-72	-0.0438269	0.268	0.818	6.65396e-68	0	DAAM1
1301	4.0546e-72	-0.0799064	0.328	0.903	6.79876e-68	0	ARHGAP10
1302	4.08838e-72	-0.183357	0.146	0.593	6.8554e-68	0	FSTL5
1303	4.29826e-72	-0.0587288	0.123	0.558	7.20732e-68	0	ANAPC16
1304	4.32983e-72	-0.0333124	0.098	0.511	7.26026e-68	0	EXOC1
1305	4.44291e-72	-0.0269201	0.263	0.823	7.44987e-68	0	PHIP
1306	4.69357e-72	-0.156612	0.288	0.86	7.87017e-68	0	OGA
1307	4.99834e-72	-0.0709673	0.308	0.881	8.38122e-68	0	DOCK8
1308	5.06191e-72	-0.0585481	0.18	0.674	8.48781e-68	0	U2SURP
1309	5.07129e-72	-0.203805	0.136	0.575	8.50354e-68	0	TNFRSF11A
1310	5.3319e-72	0.0252075	0.159	0.632	8.94054e-68	0	SLX4IP
1311	5.52495e-72	-0.029597	0.15	0.612	9.26424e-68	0	DPF3
1312	5.64594e-72	-0.0250144	0.118	0.55	9.46711e-68	0	ARHGAP35
1313	5.75071e-72	-0.107468	0.269	0.836	9.64279e-68	0	UBE2K
1314	5.83212e-72	-0.00904631	0.222	0.757	9.7793e-68	0	TLK2
1315	6.73523e-72	-0.197875	0.084	0.48	1.12936e-67	0	METTL16
1316	7.1376e-72	-0.00239097	0.228	0.746	1.19683e-67	0	MSR1
1317	7.18215e-72	-0.0275189	0.125	0.565	1.2043e-67	0	AGO2
1318	7.32227e-72	-0.0911678	0.097	0.507	1.2278e-67	0	SEMA4D
1319	7.93329e-72	-0.0337001	0.117	0.55	1.33025e-67	0	SIN3A
1320	8.53648e-72	-0.180611	0.079	0.469	1.4314e-67	0	MMD
1321	8.64799e-72	-0.00534982	0.084	0.484	1.4501e-67	0	OR2G6
1322	8.82237e-72	-0.0118929	0.206	0.733	1.47934e-67	0	CCAR1
1323	8.87218e-72	-0.0168059	0.123	0.56	1.48769e-67	0	ZNF131
1324	9.22326e-72	0.0360237	0.256	0.814	1.54656e-67	0	MED13
1325	9.26517e-72	-0.100914	0.104	0.525	1.55358e-67	0	RHOT1
1326	9.61354e-72	0.0221737	0.239	0.778	1.612e-67	0	PITPNB
1327	9.90012e-72	-0.00620845	0.153	0.622	1.66005e-67	0	WDR7
1328	9.98994e-72	-0.159411	0.097	0.507	1.67511e-67	0	COL4A4
1329	1.00223e-71	-0.0785922	0.119	0.548	1.68054e-67	0	PDPK1
1330	1.06927e-71	-0.164935	0.148	0.599	1.79296e-67	0	CD82
1331	1.08034e-71	0.00661956	0.117	0.548	1.81151e-67	0	ARL8B
1332	1.1259e-71	-0.119676	0.086	0.483	1.88792e-67	0	ANAPC7
1333	1.17044e-71	-0.0466044	0.159	0.626	1.9626e-67	0	MIB1
1334	1.18326e-71	-0.0743545	0.099	0.514	1.98409e-67	0	ORC2
1335	1.18749e-71	-0.15169	0.102	0.516	1.99119e-67	0	CERS4
1336	1.19755e-71	-0.0683673	0.15	0.606	2.00805e-67	0	RIN3
1337	1.28881e-71	-0.0473246	0.099	0.512	2.16107e-67	0	BTBD1
1338	1.29957e-71	-0.0990185	0.061	0.436	2.17912e-67	0	MAPK8IP3
1339	1.32212e-71	-0.10995	0.093	0.494	2.21692e-67	0	NETO2
1340	1.352e-71	-0.142327	0.081	0.473	2.26704e-67	0	ATP6V0A2
1341	1.40375e-71	0.00619684	0.201	0.691	2.35381e-67	0	FOXO1
1342	1.57555e-71	0.0025088	0.15	0.615	2.64189e-67	0	TMEM181
1343	1.58322e-71	0.0420784	0.213	0.738	2.65475e-67	0	USP10
1344	1.62843e-71	0.00670875	0.129	0.57	2.73055e-67	0	ZNF654
1345	1.66889e-71	-0.34313	0.062	0.433	2.79839e-67	0	DMGDH
1346	1.69186e-71	-0.0136619	0.153	0.622	2.83692e-67	0	DIDO1
1347	1.75335e-71	-0.032164	0.077	0.467	2.94001e-67	0	TM9SF4
1348	1.78134e-71	-0.111288	0.091	0.492	2.98696e-67	0	ERAP1
1349	1.98157e-71	0.00724424	0.166	0.641	3.3227e-67	0	MPHOSPH9
1350	2.02373e-71	-0.00908059	0.133	0.577	3.39339e-67	0	ASXL2
1351	2.06255e-71	-0.118688	0.295	0.867	3.45848e-67	0	USP3
1352	2.09256e-71	-0.0307145	0.144	0.593	3.50881e-67	0	ECE1
1353	2.27506e-71	-0.139672	0.092	0.492	3.81482e-67	0	CCDC6
1354	2.2967e-71	-0.156433	0.122	0.551	3.85111e-67	0	SNX8
1355	2.61961e-71	-0.0472857	0.133	0.573	4.39255e-67	0	RALA
1356	2.69221e-71	-0.0529547	0.124	0.555	4.5143e-67	0	ANKS1A
1357	2.85308e-71	-0.262537	0.13	0.557	4.78404e-67	0	LPP
1358	2.93229e-71	-0.0963462	0.103	0.514	4.91687e-67	0	GUCY1A1
1359	3.24999e-71	-0.152115	0.104	0.52	5.44958e-67	0	ME2
1360	3.2725e-71	-0.0213787	0.149	0.606	5.48733e-67	0	MAN1A1
1361	3.30545e-71	-0.0947554	0.249	0.798	5.54259e-67	0	MYO9B
1362	3.51892e-71	0.0970681	0.148	0.604	5.90053e-67	0	XPR1
1363	3.52706e-71	-0.0327705	0.097	0.505	5.91417e-67	0	UPF3A
1364	3.67938e-71	-0.196481	0.073	0.457	6.16959e-67	0	XIAP
1365	3.76135e-71	-0.126526	0.275	0.819	6.30703e-67	0	NFKB1
1366	3.79245e-71	-0.0400821	0.109	0.531	6.35918e-67	0	CWF19L2
1367	4.07394e-71	0.0116404	0.21	0.726	6.83118e-67	0	SPPL2A
1368	4.19434e-71	-0.0500356	0.14	0.587	7.03307e-67	0	RASSF3
1369	4.20708e-71	-0.0261235	0.15	0.611	7.05444e-67	0	SP140
1370	4.30399e-71	-0.120991	0.073	0.459	7.21692e-67	0	IP6K2
1371	4.41487e-71	-0.000859331	0.139	0.592	7.40285e-67	0	NCF1
1372	4.49532e-71	0.0462981	0.169	0.644	7.53775e-67	0	ZNF462
1373	4.791e-71	-0.00545093	0.123	0.558	8.03355e-67	0	R3HCC1L
1374	4.99599e-71	-0.0107801	0.1	0.516	8.37728e-67	0	ZNF431
1375	5.19932e-71	-0.205234	0.081	0.469	8.71822e-67	0	AP3M2
1376	5.4653e-71	-0.0419626	0.118	0.543	9.16422e-67	0	GOLPH3
1377	5.53662e-71	-0.156199	0.091	0.491	9.28381e-67	0	ZDHHC17
1378	5.59022e-71	0.0343677	0.119	0.551	9.37369e-67	0	ZNF236
1379	6.30903e-71	-0.0571955	0.242	0.795	1.0579e-66	0	KTN1
1380	6.46718e-71	-0.092164	0.115	0.538	1.08442e-66	0	RHEB
1381	8.04042e-71	-0.142863	0.063	0.437	1.34822e-66	0	RANBP10
1382	8.0409e-71	-0.0192037	0.185	0.678	1.3483e-66	0	UBE3A
1383	8.64167e-71	-0.225676	0.063	0.435	1.44904e-66	0	CDH9
1384	8.64839e-71	-0.272652	0.648	0.973	1.45016e-66	0	FNBP1
1385	9.53138e-71	-0.0609369	0.124	0.558	1.59822e-66	0	GPR107
1386	9.54666e-71	0.0212787	0.118	0.546	1.60078e-66	0	PIK3CA
1387	9.62713e-71	0.00750474	0.221	0.76	1.61428e-66	0	CNOT1
1388	9.71098e-71	-0.078564	0.185	0.676	1.62834e-66	0	PAK2
1389	9.72161e-71	-0.0934989	0.11	0.529	1.63012e-66	0	MTX2
1390	1.00817e-70	-0.00137297	0.239	0.777	1.6905e-66	0	NUP153
1391	1.03224e-70	0.0263024	0.145	0.599	1.73087e-66	0	ZNF33A
1392	1.07233e-70	-0.0827194	0.154	0.603	1.79809e-66	0	POLA1
1393	1.08288e-70	-0.0854459	0.088	0.486	1.81577e-66	0	SLC20A2
1394	1.28377e-70	0.0160838	0.135	0.577	2.15263e-66	0	VPS54
1395	1.29642e-70	-0.069857	0.222	0.744	2.17384e-66	0	SUZ12
1396	1.50072e-70	-0.114783	0.264	0.804	2.51641e-66	0	PRKDC
1397	1.51144e-70	-0.115816	0.079	0.47	2.53439e-66	0	ZNF430
1398	1.55402e-70	-0.146268	0.087	0.481	2.60578e-66	0	ARFIP1
1399	1.58238e-70	-0.0523647	0.139	0.586	2.65334e-66	0	HVCN1
1400	1.5977e-70	-0.115495	0.334	0.906	2.67903e-66	0	NCOA3
1401	1.61059e-70	-0.126155	0.109	0.524	2.70063e-66	0	SEC13
1402	1.63497e-70	-0.0260323	0.225	0.751	2.74151e-66	0	PPP1R21
1403	1.66079e-70	-0.0683642	0.361	0.892	2.78481e-66	0	RABGAP1L
1404	1.74535e-70	-0.0860909	0.403	0.909	2.9266e-66	0	PRKCB
1405	1.78317e-70	0.00523137	0.213	0.726	2.99002e-66	0	GPD2
1406	1.8513e-70	-0.200401	0.098	0.501	3.10425e-66	0	SYTL3
1407	1.86509e-70	-0.135612	0.232	0.727	3.12739e-66	0	PALLD
1408	1.88668e-70	-0.0678867	0.096	0.501	3.16358e-66	0	SLC25A40
1409	1.92238e-70	-0.0600284	0.103	0.515	3.22345e-66	0	INPP5B
1410	2.00311e-70	-0.0427392	0.213	0.729	3.35882e-66	0	PTEN
1411	2.13582e-70	-0.185688	0.104	0.515	3.58134e-66	0	SCARB1
1412	2.16622e-70	-0.11734	0.091	0.489	3.63231e-66	0	PARPBP
1413	2.29771e-70	-0.083893	0.293	0.83	3.85281e-66	0	HHAT
1414	2.3134e-70	0.0539216	0.14	0.591	3.87912e-66	0	CEP57
1415	2.36933e-70	-0.00151148	0.11	0.529	3.9729e-66	0	STAU2
1416	2.5798e-70	-0.148929	0.074	0.457	4.32581e-66	0	N4BP2L1
1417	2.63441e-70	0.0122624	0.208	0.725	4.41738e-66	0	UBA6
1418	2.6854e-70	-0.259233	0.403	0.911	4.50288e-66	0	BCL2
1419	2.7013e-70	-0.0753756	0.118	0.544	4.52954e-66	0	GDI2
1420	2.87893e-70	-0.124083	0.079	0.466	4.82739e-66	0	SH3GL1
1421	2.99887e-70	-0.150689	0.529	0.948	5.0285e-66	0	EBF1
1422	3.06251e-70	-0.087282	0.086	0.482	5.13522e-66	0	TFB1M
1423	3.08087e-70	-0.103005	0.165	0.627	5.16601e-66	0	TBC1D4
1424	3.20361e-70	-0.129481	0.107	0.517	5.37182e-66	0	GALNT7
1425	3.24887e-70	-0.0560404	0.151	0.608	5.44771e-66	0	IARS
1426	3.25306e-70	-0.0139814	0.185	0.678	5.45473e-66	0	USP24
1427	3.47627e-70	-0.0593864	0.17	0.648	5.82901e-66	0	TCERG1
1428	3.61072e-70	-0.0753301	0.104	0.518	6.05445e-66	0	SELENOF
1429	3.70689e-70	-0.0920563	0.326	0.896	6.21572e-66	0	ASCC3
1430	3.74114e-70	-0.0817466	0.133	0.575	6.27314e-66	0	AC013394.1
1431	3.96671e-70	-0.0277283	0.089	0.486	6.65138e-66	0	SLC30A9
1432	4.00632e-70	-0.118485	0.293	0.844	6.7178e-66	0	ADGRA3
1433	4.06869e-70	-0.0588803	0.301	0.874	6.82238e-66	0	HERC1
1434	4.25126e-70	0.0825957	0.153	0.614	7.12851e-66	0	CEPT1
1435	4.51224e-70	-0.0953601	0.086	0.478	7.56612e-66	0	TCP11L1
1436	4.55484e-70	-0.0260313	0.127	0.563	7.63756e-66	0	NUP88
1437	4.71683e-70	-0.0368807	0.16	0.618	7.90919e-66	0	IL15
1438	4.91851e-70	-0.0540319	0.269	0.802	8.24736e-66	0	PIK3CD
1439	5.23716e-70	-0.0463363	0.125	0.557	8.78166e-66	0	USO1
1440	5.28884e-70	-0.12322	0.077	0.459	8.86833e-66	0	MINDY3
1441	5.49322e-70	-0.191348	0.078	0.463	9.21104e-66	0	CHKA
1442	5.72295e-70	-0.00898434	0.19	0.652	9.59625e-66	0	WWOX
1443	5.72317e-70	0.0678598	0.242	0.785	9.59661e-66	0	MON2
1444	5.87253e-70	-0.0332079	0.124	0.556	9.84705e-66	0	SRP54
1445	5.88765e-70	0.0835254	0.213	0.727	9.87241e-66	0	LCORL
1446	5.91118e-70	-0.0975281	0.086	0.478	9.91187e-66	0	ULK4
1447	5.93749e-70	0.0729873	0.127	0.559	9.95598e-66	0	KIFAP3
1448	6.22678e-70	-0.0737819	0.127	0.56	1.04411e-65	0	PRMT2
1449	6.22845e-70	-0.118353	0.087	0.48	1.04439e-65	0	NFIC
1450	6.3075e-70	-0.108773	0.159	0.612	1.05764e-65	0	LIN52
1451	6.35476e-70	-0.0839425	0.107	0.519	1.06557e-65	0	DPY19L1
1452	6.41264e-70	0.0140438	0.141	0.588	1.07527e-65	0	PHTF2
1453	6.61253e-70	-0.0491731	0.202	0.69	1.10879e-65	0	ARL15
1454	6.75564e-70	-0.148053	0.077	0.461	1.13279e-65	0	CENPJ
1455	6.7641e-70	-0.0157109	0.099	0.507	1.13421e-65	0	DROSHA
1456	6.84766e-70	-0.109877	0.5	0.975	1.14821e-65	0	ETV6
1457	7.08622e-70	0.075286	0.117	0.543	1.18822e-65	0	GPR174
1458	7.094e-70	-0.0308198	0.167	0.633	1.18952e-65	0	SPATA5
1459	7.52817e-70	-0.260677	0.367	0.941	1.26232e-65	0	PICALM
1460	7.70711e-70	0.147008	0.18	0.66	1.29233e-65	0	BTBD7
1461	8.53737e-70	-0.174255	0.403	0.952	1.43155e-65	0	ANKRD44
1462	8.54174e-70	-0.0165165	0.127	0.557	1.43228e-65	0	CENPC
1463	8.61477e-70	-0.219412	0.079	0.463	1.44452e-65	0	POGLUT1
1464	8.77804e-70	-0.152377	0.091	0.486	1.4719e-65	0	KLHL28
1465	8.81121e-70	-0.037457	0.127	0.555	1.47746e-65	0	FILIP1L
1466	8.85906e-70	-0.117317	0.079	0.468	1.48549e-65	0	MYSM1
1467	8.91575e-70	-0.0311824	0.321	0.895	1.49499e-65	0	ANKRD17
1468	9.14285e-70	-0.034783	0.092	0.488	1.53307e-65	0	DCAF10
1469	9.17091e-70	0.0407441	0.181	0.673	1.53778e-65	0	ADD1
1470	9.43449e-70	-0.153832	0.053	0.414	1.58197e-65	0	RRAGB
1471	1.00251e-69	0.027853	0.145	0.599	1.68101e-65	0	SMARCA4
1472	1.0184e-69	-0.0477534	0.115	0.535	1.70765e-65	0	ACO2
1473	1.18828e-69	-0.0806043	0.222	0.741	1.99252e-65	0	SPAG9
1474	1.21488e-69	-0.0470194	0.097	0.501	2.03711e-65	0	FAM192A
1475	1.28133e-69	-0.140043	0.089	0.486	2.14854e-65	0	FUT10
1476	1.28893e-69	-0.17851	0.086	0.473	2.16127e-65	0	FAM171A1
1477	1.33734e-69	-0.0587471	0.135	0.573	2.24245e-65	0	TMOD1
1478	1.37459e-69	-0.0499396	0.282	0.834	2.30492e-65	0	TNFAIP8
1479	1.39056e-69	-0.0902438	0.18	0.641	2.33168e-65	0	IMMP2L
1480	1.63398e-69	-0.121826	0.368	0.93	2.73985e-65	0	TCF12
1481	1.66194e-69	-0.163245	0.382	0.942	2.78674e-65	0	CDC42SE2
1482	1.71789e-69	-0.0610682	0.123	0.549	2.88055e-65	0	MAP3K20
1483	1.74311e-69	-0.0724425	0.129	0.559	2.92285e-65	0	MAP3K14
1484	1.8645e-69	-0.0189725	0.103	0.512	3.12639e-65	0	SNX13
1485	1.95257e-69	-0.0905852	0.072	0.451	3.27407e-65	0	BANP
1486	1.98447e-69	0.0443182	0.118	0.542	3.32756e-65	0	NVL
1487	1.99872e-69	-0.0491005	0.12	0.545	3.35146e-65	0	ARIH2
1488	2.01987e-69	-0.133357	0.073	0.451	3.38692e-65	0	SACM1L
1489	2.04238e-69	-0.131678	0.057	0.42	3.42466e-65	0	RNF207
1490	2.18831e-69	0.0665393	0.139	0.582	3.66937e-65	0	GON4L
1491	2.20014e-69	-0.115981	0.084	0.475	3.68919e-65	0	SNX1
1492	2.30936e-69	-0.17673	0.084	0.474	3.87234e-65	0	LARP1B
1493	2.41672e-69	-0.202116	0.078	0.459	4.05236e-65	0	AGPAT4
1494	2.44156e-69	0.15254	0.15	0.61	4.094e-65	0	CD46
1495	2.44557e-69	-0.0345474	0.097	0.5	4.10074e-65	0	MCCC2
1496	2.52323e-69	-0.0380312	0.143	0.589	4.23095e-65	0	MDN1
1497	2.54923e-69	-0.200702	0.344	0.896	4.27456e-65	0	CELF2
1498	2.5799e-69	-0.100594	0.087	0.479	4.32597e-65	0	SLC39A9
1499	2.66985e-69	-0.0248684	0.306	0.849	4.4768e-65	0	SCLT1
1500	2.73297e-69	-0.0402956	0.319	0.89	4.58265e-65	0	RNGTT
1501	2.74897e-69	-0.00621308	0.119	0.544	4.60947e-65	0	TMEM87A
1502	2.80324e-69	-0.139393	0.094	0.492	4.70047e-65	0	SLC7A6
1503	2.88856e-69	-0.087488	0.151	0.598	4.84353e-65	0	DDB2
1504	3.0503e-69	-0.0919355	0.139	0.575	5.11474e-65	0	FMNL3
1505	3.11785e-69	-0.205666	0.166	0.615	5.228e-65	0	RAB11FIP1
1506	3.23319e-69	-0.114294	0.158	0.613	5.42142e-65	0	TRIM22
1507	3.31508e-69	-0.0365338	0.143	0.589	5.55872e-65	0	RSBN1L
1508	3.4802e-69	-0.0442612	0.096	0.498	5.83559e-65	0	ZNF107
1509	3.89185e-69	-0.11083	0.313	0.896	6.52586e-65	0	GTF2I
1510	3.8952e-69	-0.0824493	0.129	0.561	6.53147e-65	0	CASP8
1511	4.00613e-69	-0.17116	0.089	0.478	6.71748e-65	0	SLC4A7
1512	4.0528e-69	0.0503114	0.194	0.697	6.79573e-65	0	NAA15
1513	4.13827e-69	-0.0364505	0.153	0.608	6.93905e-65	0	ORAI2
1514	4.35598e-69	-0.0150224	0.288	0.858	7.30411e-65	0	ANKRD12
1515	4.38364e-69	-0.170878	0.065	0.431	7.35049e-65	0	PPARA
1516	4.47286e-69	-0.0531053	0.117	0.532	7.50009e-65	0	CFDP1
1517	4.56788e-69	-0.0868453	0.12	0.539	7.65942e-65	0	EPDR1
1518	4.768e-69	0.0161343	0.212	0.728	7.99498e-65	0	TAPBP
1519	4.92778e-69	0.0256615	0.135	0.579	8.2629e-65	0	EP400
1520	5.56492e-69	0.00265314	0.119	0.543	9.33126e-65	0	PANK2
1521	5.83745e-69	-0.100957	0.325	0.885	9.78823e-65	0	HIVEP2
1522	6.00479e-69	0.0270721	0.259	0.816	1.00688e-64	0	STK4
1523	6.14993e-69	-0.101971	0.093	0.489	1.03122e-64	0	STXBP5
1524	6.26486e-69	-0.0538159	0.115	0.536	1.05049e-64	0	ERICH1
1525	6.63566e-69	-0.157191	0.424	0.947	1.11267e-64	0	STAG1
1526	6.87655e-69	-0.103781	0.122	0.541	1.15306e-64	0	ITGB8
1527	6.97915e-69	0.0586108	0.144	0.589	1.17026e-64	0	PCNX2
1528	7.1386e-69	-0.105411	0.309	0.883	1.197e-64	0	HNRNPC
1529	7.25609e-69	-0.0233724	0.135	0.571	1.2167e-64	0	B4GALT6
1530	7.31328e-69	-0.073996	0.097	0.5	1.22629e-64	0	NDUFV1
1531	7.37401e-69	-0.248522	0.411	0.927	1.23647e-64	0	CBLB
1532	8.30833e-69	-0.0783872	0.158	0.614	1.39314e-64	0	PDE4DIP
1533	8.66334e-69	-0.051288	0.093	0.491	1.45267e-64	0	ECHDC1
1534	9.04929e-69	-0.0832689	0.141	0.585	1.51738e-64	0	GCSAM
1535	9.11577e-69	-0.0823871	0.377	0.897	1.52853e-64	0	PITPNC1
1536	9.12224e-69	-0.132974	0.104	0.508	1.52962e-64	0	KIF1B
1537	9.54618e-69	0.121939	0.166	0.635	1.6007e-64	0	CDC73
1538	1.00701e-68	-0.0532952	0.087	0.477	1.68855e-64	0	PAQR3
1539	1.08616e-68	-0.130323	0.081	0.462	1.82127e-64	0	CLDND1
1540	1.12631e-68	-0.103155	0.087	0.472	1.88859e-64	0	TRIM13
1541	1.16864e-68	0.0520884	0.143	0.585	1.95957e-64	0	SP4
1542	1.18572e-68	-0.0564908	0.226	0.723	1.98821e-64	0	SLFN12L
1543	1.19616e-68	-0.090671	0.082	0.467	2.00573e-64	0	GNA13
1544	1.3549e-68	-0.0593301	0.068	0.441	2.27189e-64	0	CDS2
1545	1.37663e-68	-0.102287	0.082	0.467	2.30834e-64	0	CLASRP
1546	1.41272e-68	0.0527877	0.174	0.654	2.36885e-64	0	CDK5RAP2
1547	1.41945e-68	-0.188889	0.22	0.711	2.38014e-64	0	HELLS
1548	1.42469e-68	-0.0521647	0.158	0.613	2.38892e-64	0	N4BP1
1549	1.42525e-68	-0.0582942	0.268	0.805	2.38986e-64	0	RAB27A
1550	1.51715e-68	-0.217348	0.066	0.433	2.54396e-64	0	AC008770.4
1551	1.5347e-68	-0.130518	0.269	0.815	2.57338e-64	0	AGPAT5
1552	1.58032e-68	-0.0408416	0.268	0.817	2.64988e-64	0	WIPF1
1553	1.58224e-68	-0.0557821	0.239	0.781	2.6531e-64	0	RBM25
1554	1.61597e-68	-0.0157711	0.103	0.509	2.70965e-64	0	ZMYND11
1555	1.6263e-68	0.0697504	0.298	0.872	2.72697e-64	0	ATRX
1556	1.66855e-68	0.000813371	0.274	0.812	2.79782e-64	0	PDE7A
1557	1.92574e-68	0.00997505	0.113	0.527	3.22908e-64	0	MAP3K4
1558	2.01887e-68	-0.0599198	0.077	0.458	3.38525e-64	0	GALK2
1559	2.03135e-68	-0.134947	0.099	0.5	3.40617e-64	0	TNFRSF10B
1560	2.42579e-68	-0.0851739	0.192	0.662	4.06756e-64	0	PPP3CA
1561	2.47183e-68	-0.16205	0.36	0.932	4.14477e-64	0	PIAS1
1562	2.75376e-68	-0.178067	0.336	0.896	4.61751e-64	0	SEPTIN6
1563	2.90551e-68	-0.197132	0.071	0.441	4.87196e-64	0	CDC42BPB
1564	2.91866e-68	-0.136855	0.084	0.471	4.89401e-64	0	MLLT6
1565	2.93168e-68	-0.132655	0.074	0.447	4.91583e-64	0	SLC25A43
1566	2.96355e-68	-0.195761	0.065	0.429	4.96928e-64	0	ANKAR
1567	3.00375e-68	-0.0402262	0.139	0.578	5.03669e-64	0	PIK3R1
1568	3.12955e-68	-0.0143565	0.169	0.641	5.24764e-64	0	RSRC2
1569	3.16382e-68	-0.0640156	0.1	0.503	5.3051e-64	0	SEC23A
1570	3.17869e-68	-0.142853	0.072	0.445	5.33003e-64	0	ZNF789
1571	3.2993e-68	-0.124496	0.122	0.542	5.53226e-64	0	ATP2A2
1572	3.40765e-68	-0.0205165	0.149	0.596	5.71395e-64	0	CHD1
1573	3.43832e-68	-0.0575139	0.11	0.52	5.76537e-64	0	CCDC32
1574	3.72332e-68	0.02614	0.128	0.557	6.24327e-64	0	DNAJC13
1575	3.74972e-68	0.127999	0.228	0.739	6.28754e-64	0	CHRM3
1576	3.75623e-68	-0.0216578	0.134	0.566	6.29845e-64	0	UBE2E3
1577	3.78467e-68	-0.142506	0.072	0.443	6.34614e-64	0	DHTKD1
1578	4.17861e-68	-0.0859914	0.124	0.548	7.00669e-64	0	TRIM56
1579	4.20504e-68	-0.131116	0.087	0.472	7.051e-64	0	SOGA1
1580	4.37055e-68	-0.111471	0.109	0.516	7.32854e-64	0	FAR2
1581	4.5407e-68	-0.112801	0.428	0.937	7.61385e-64	0	ENTPD1
1582	4.58553e-68	0.0185605	0.114	0.529	7.68902e-64	0	CDC14A
1583	4.706e-68	0.063099	0.264	0.804	7.89102e-64	0	SCFD2
1584	4.77989e-68	-0.0885829	0.118	0.535	8.01492e-64	0	FOXN2
1585	4.79492e-68	-0.0396898	0.093	0.487	8.04012e-64	0	ZNF83
1586	4.9721e-68	-0.0519151	0.156	0.604	8.33722e-64	0	LAMA4
1587	5.02327e-68	-0.0270957	0.117	0.535	8.42303e-64	0	CAND1
1588	5.37499e-68	-0.0969723	0.071	0.442	9.01279e-64	0	NUP54
1589	5.52142e-68	-0.134103	0.071	0.443	9.25831e-64	0	STARD9
1590	5.66262e-68	0.0497142	0.099	0.499	9.49509e-64	0	MOSMO
1591	6.14117e-68	-0.0232469	0.094	0.49	1.02975e-63	0	VIRMA
1592	6.32503e-68	0.0589474	0.151	0.604	1.06058e-63	0	OCIAD1
1593	6.71865e-68	-0.0477761	0.109	0.517	1.12658e-63	0	EPG5
1594	6.89793e-68	0.00367397	0.189	0.678	1.15664e-63	0	CUL1
1595	7.05847e-68	0.0159028	0.222	0.729	1.18356e-63	0	KAT6B
1596	7.84585e-68	-0.117799	0.129	0.555	1.31559e-63	0	PTPN22
1597	8.33435e-68	-0.0228517	0.1	0.499	1.3975e-63	0	VPS50
1598	8.35339e-68	-0.143219	0.077	0.45	1.4007e-63	0	USP37
1599	8.64166e-68	-0.0148011	0.182	0.659	1.44903e-63	0	KMT2A
1600	8.69213e-68	0.0382588	0.294	0.864	1.4575e-63	0	USP15
1601	8.72014e-68	0.129341	0.242	0.775	1.46219e-63	0	CEP350
1602	9.44676e-68	-0.0689745	0.091	0.483	1.58403e-63	0	USP16
1603	9.51997e-68	-0.0622502	0.086	0.47	1.59631e-63	0	TRIP11
1604	9.78804e-68	-0.0476046	0.093	0.485	1.64126e-63	0	SHLD1
1605	9.82524e-68	-0.112492	0.055	0.411	1.6475e-63	0	ZNF814
1606	9.83543e-68	-0.0379906	0.079	0.459	1.6492e-63	0	RALGPS1
1607	1.00395e-67	-0.13511	0.172	0.637	1.68342e-63	0	XAF1
1608	1.17647e-67	0.108309	0.227	0.746	1.9727e-63	0	RNF115
1609	1.18786e-67	-0.0302845	0.099	0.501	1.9918e-63	0	SCYL2
1610	1.30142e-67	-0.104825	0.082	0.462	2.18223e-63	0	ATG4B
1611	1.31071e-67	0.16809	0.195	0.678	2.1978e-63	0	RTTN
1612	1.3124e-67	-0.0841836	0.073	0.445	2.20063e-63	0	ESF1
1613	1.36237e-67	-0.163636	0.073	0.443	2.28442e-63	0	NEDD1
1614	1.43813e-67	-0.049472	0.079	0.457	2.41146e-63	0	DECR1
1615	1.44454e-67	0.00927264	0.159	0.606	2.4222e-63	0	C1orf112
1616	1.44825e-67	-0.0912031	0.107	0.514	2.42843e-63	0	PTCD3
1617	1.5038e-67	-0.0438906	0.136	0.574	2.52158e-63	0	SFT2D1
1618	1.53173e-67	-0.0870296	0.13	0.544	2.5684e-63	0	NHSL1
1619	1.57385e-67	-0.0594072	0.279	0.791	2.63903e-63	0	ZSWIM6
1620	1.67112e-67	-0.0814463	0.135	0.561	2.80214e-63	0	BCL2L1
1621	1.72704e-67	-0.24036	0.325	0.863	2.89591e-63	0	CRYBG1
1622	1.82187e-67	-0.0379314	0.153	0.598	3.05491e-63	0	STX7
1623	1.88952e-67	-0.114486	0.094	0.487	3.16836e-63	0	TMED8
1624	1.91894e-67	-0.0217411	0.1	0.498	3.21768e-63	0	RNMT
1625	1.94498e-67	-0.12327	0.067	0.432	3.26135e-63	0	UHRF1BP1L
1626	1.98689e-67	0.00204721	0.236	0.768	3.33162e-63	0	NSD3
1627	2.02845e-67	-0.0477006	0.094	0.489	3.4013e-63	0	KIF3B
1628	2.05507e-67	-0.0557759	0.099	0.497	3.44594e-63	0	MRE11
1629	2.06625e-67	-0.0908601	0.098	0.493	3.46468e-63	0	MAP3K1
1630	2.0856e-67	-0.0782346	0.119	0.537	3.49714e-63	0	KPNA6
1631	2.10665e-67	-0.199426	0.324	0.864	3.53243e-63	0	ANKRD28
1632	2.12256e-67	0.00363285	0.127	0.549	3.5591e-63	0	WDPCP
1633	2.14008e-67	-0.170466	0.087	0.47	3.58848e-63	0	IP6K1
1634	2.28727e-67	-0.0949462	0.074	0.446	3.8353e-63	0	ZFX
1635	2.43678e-67	-0.0980797	0.114	0.516	4.08599e-63	0	EPB41L4A
1636	2.47437e-67	-0.209028	0.06	0.417	4.14902e-63	0	MPPE1
1637	2.48011e-67	-0.00208748	0.211	0.713	4.15865e-63	0	SERP1
1638	2.57257e-67	-0.0568789	0.107	0.514	4.31368e-63	0	EHBP1L1
1639	2.7947e-67	-0.0542372	0.079	0.458	4.68615e-63	0	CREBZF
1640	2.84369e-67	-0.0424874	0.104	0.507	4.7683e-63	0	EMB
1641	3.15936e-67	0.968955	0.772	0.915	5.29762e-63	0	TMSB4X
1642	3.19049e-67	-0.0838084	0.104	0.507	5.34982e-63	0	PITPNA
1643	3.65102e-67	0.0823214	0.139	0.581	6.12202e-63	0	NDUFS4
1644	3.66023e-67	-0.069248	0.139	0.568	6.13748e-63	0	P4HA1
1645	3.70468e-67	0.0792605	0.114	0.521	6.21201e-63	0	PPP1R12B
1646	3.87011e-67	-0.0251338	0.108	0.512	6.4894e-63	0	EPC2
1647	3.94662e-67	-0.0673218	0.071	0.441	6.61769e-63	0	RBM23
1648	4.11183e-67	0.0373099	0.184	0.664	6.89471e-63	0	RALY
1649	4.66254e-67	0.0061175	0.263	0.818	7.81815e-63	0	CAPZB
1650	4.66326e-67	0.122118	0.186	0.66	7.81935e-63	0	FLI1
1651	4.75056e-67	-0.0790885	0.083	0.465	7.96574e-63	0	SETDB1
1652	4.78171e-67	0.190967	0.373	0.943	8.01797e-63	0	ASH1L
1653	4.95092e-67	-0.108302	0.134	0.559	8.3017e-63	0	CYSTM1
1654	4.99567e-67	0.092584	0.208	0.712	8.37674e-63	0	DIAPH1
1655	5.12433e-67	-0.00699511	0.236	0.764	8.59248e-63	0	SRSF10
1656	5.15667e-67	-0.0470338	0.114	0.525	8.6467e-63	0	MCM3AP
1657	5.49868e-67	-0.0587434	0.077	0.45	9.22019e-63	0	SEMA3A
1658	5.60461e-67	-0.157007	0.091	0.474	9.39782e-63	0	C11orf80
1659	5.73972e-67	-0.0776125	0.172	0.636	9.62437e-63	0	PDCD4
1660	5.77284e-67	-0.109799	0.117	0.526	9.67989e-63	0	RFWD3
1661	6.2042e-67	0.0487494	0.248	0.761	1.04032e-62	0	BCAS3
1662	6.23616e-67	-0.0173106	0.133	0.553	1.04568e-62	0	CFAP54
1663	6.34395e-67	-0.0976422	0.089	0.475	1.06375e-62	0	NARS2
1664	6.49457e-67	-0.17956	0.109	0.502	1.08901e-62	0	SMIM14
1665	6.66255e-67	-0.036726	0.179	0.636	1.11718e-62	0	EPB41L2
1666	7.40056e-67	-0.0260997	0.125	0.547	1.24093e-62	0	UBE2Z
1667	7.63162e-67	-0.219788	0.073	0.438	1.27967e-62	0	IRAK2
1668	8.1314e-67	0.0591934	0.18	0.656	1.36347e-62	0	ROCK2
1669	8.94343e-67	-0.064579	0.1	0.497	1.49963e-62	0	AKAP11
1670	9.06259e-67	0.000659834	0.194	0.685	1.51962e-62	0	KHDRBS1
1671	9.12016e-67	-0.0784751	0.096	0.489	1.52927e-62	0	MPC1
1672	9.20936e-67	-0.016483	0.107	0.514	1.54423e-62	0	ILKAP
1673	9.74995e-67	0.00492252	0.14	0.575	1.63487e-62	0	OXCT1
1674	9.82164e-67	-0.255345	0.032	0.36	1.64689e-62	0	TPCN1
1675	9.96754e-67	-0.0724447	0.261	0.806	1.67136e-62	0	HNRNPH1
1676	1.02825e-66	-0.0738068	0.098	0.49	1.72416e-62	0	PRPSAP2
1677	1.0874e-66	-0.00550329	0.172	0.624	1.82336e-62	0	PBX3
1678	1.11495e-66	-0.0838023	0.253	0.794	1.86954e-62	0	HNRNPDL
1679	1.22429e-66	-0.011583	0.083	0.464	2.05289e-62	0	NCK1
1680	1.23551e-66	-0.402241	0.069	0.428	2.07171e-62	0	SLC22A23
1681	1.2758e-66	-0.117649	0.117	0.525	2.13926e-62	0	ARID5B
1682	1.29813e-66	-0.227194	0.097	0.478	2.17671e-62	0	MED13L
1683	1.2982e-66	-0.0734818	0.123	0.534	2.17682e-62	0	SERTAD2
1684	1.32951e-66	-0.0247929	0.155	0.6	2.22931e-62	0	PKP4
1685	1.34156e-66	0.00816102	0.125	0.548	2.24952e-62	0	SLC16A7
1686	1.35787e-66	0.0066371	0.133	0.559	2.27687e-62	0	ELAVL1
1687	1.41095e-66	-0.170225	0.37	0.847	2.36589e-62	0	KCNMA1
1688	1.42923e-66	-0.171338	0.058	0.412	2.39653e-62	0	SPTLC1
1689	1.45245e-66	-0.00934842	0.113	0.519	2.43547e-62	0	ABL2
1690	1.4541e-66	-0.0201141	0.102	0.498	2.43823e-62	0	BLM
1691	1.47154e-66	-0.00484	0.103	0.501	2.46747e-62	0	PIGN
1692	1.48631e-66	-0.0356029	0.096	0.49	2.49225e-62	0	KYAT3
1693	1.50593e-66	-0.107069	0.071	0.436	2.52514e-62	0	IFNGR2
1694	1.86149e-66	-0.00180785	0.186	0.666	3.12134e-62	0	SEPTIN9
1695	1.90113e-66	-0.0240205	0.125	0.542	3.18782e-62	0	KPNA3
1696	1.96664e-66	-0.0721863	0.29	0.832	3.29766e-62	0	ELL2
1697	1.98791e-66	-0.152793	0.089	0.473	3.33332e-62	0	CLEC17A
1698	2.0179e-66	0.0131251	0.122	0.54	3.38362e-62	0	SMARCC2
1699	2.03829e-66	-0.109789	0.105	0.501	3.4178e-62	0	CPEB2
1700	2.10226e-66	-0.0659897	0.306	0.883	3.52508e-62	0	PPP6R3
1701	2.21534e-66	-0.0744856	0.091	0.476	3.71468e-62	0	MSL2
1702	2.23126e-66	-0.125129	0.069	0.434	3.74138e-62	0	ODF2
1703	2.31114e-66	-0.105542	0.066	0.426	3.87532e-62	0	CYB5R4
1704	2.51213e-66	-0.0260187	0.099	0.493	4.21234e-62	0	MED15
1705	2.69054e-66	-0.0266196	0.138	0.574	4.5115e-62	0	CDK12
1706	2.70666e-66	0.0144516	0.179	0.65	4.53853e-62	0	FXR1
1707	2.75063e-66	-0.0861117	0.105	0.506	4.61225e-62	0	FAM133B
1708	2.76032e-66	-0.234414	0.041	0.376	4.62851e-62	0	DENND1C
1709	2.80021e-66	0.00320743	0.122	0.54	4.69539e-62	0	POLR2B
1710	2.82758e-66	-0.000274601	0.237	0.738	4.74128e-62	0	BANK1
1711	2.8834e-66	-0.0676529	0.319	0.867	4.83488e-62	0	RFX3
1712	2.9109e-66	-0.0567655	0.107	0.505	4.88099e-62	0	TBC1D22B
1713	3.42215e-66	-0.034986	0.098	0.49	5.73827e-62	0	AC087721.2
1714	3.54578e-66	-0.0428142	0.141	0.574	5.94557e-62	0	MAPK14
1715	3.59197e-66	-0.129646	0.092	0.477	6.02301e-62	0	ZDHHC13
1716	3.68937e-66	-0.178764	0.058	0.411	6.18634e-62	0	METTL2B
1717	3.91453e-66	-0.105407	0.31	0.888	6.56389e-62	0	GPBP1
1718	4.0082e-66	0.0409021	0.136	0.567	6.72094e-62	0	PMM2
1719	4.15764e-66	-0.0401097	0.087	0.467	6.97154e-62	0	KIAA0556
1720	4.23276e-66	-0.0420802	0.096	0.486	7.09749e-62	0	TBCD
1721	4.24572e-66	-0.249275	0.047	0.387	7.11923e-62	0	SLC30A5
1722	4.41656e-66	0.0121247	0.175	0.648	7.40569e-62	0	SRSF2
1723	4.42331e-66	-0.1207	0.083	0.46	7.41701e-62	0	SELENOI
1724	5.0455e-66	-0.037282	0.146	0.587	8.46029e-62	0	TUT7
1725	5.08644e-66	0.0305788	0.16	0.619	8.52894e-62	0	SREK1
1726	5.12073e-66	0.00352313	0.067	0.429	8.58644e-62	0	SLC2A13
1727	5.13525e-66	-0.0342674	0.099	0.49	8.6108e-62	0	RGS3
1728	5.1801e-66	-0.0837157	0.076	0.446	8.68599e-62	0	ARL17A
1729	5.25595e-66	-0.123052	0.069	0.434	8.81318e-62	0	DCUN1D4
1730	5.30311e-66	0.164018	0.184	0.655	8.89226e-62	0	DAP3
1731	5.78983e-66	-0.0988353	0.097	0.485	9.70839e-62	0	DDX50
1732	5.80221e-66	-0.0572012	0.222	0.709	9.72914e-62	0	CIITA
1733	5.97395e-66	-0.0921586	0.3	0.832	1.00171e-61	0	CCDC141
1734	6.76559e-66	-0.144943	0.073	0.437	1.13445e-61	0	BICRA
1735	7.18926e-66	-0.139478	0.313	0.886	1.2055e-61	0	LUC7L3
1736	7.30356e-66	0.0340257	0.113	0.518	1.22466e-61	0	PKIG
1737	7.40655e-66	0.0846967	0.151	0.596	1.24193e-61	0	MSH3
1738	7.41454e-66	-0.219754	0.071	0.429	1.24327e-61	0	UBTD2
1739	7.68051e-66	-0.122071	0.1	0.487	1.28787e-61	0	FAM49A
1740	7.81891e-66	-0.0804991	0.118	0.524	1.31107e-61	0	TEC
1741	8.2582e-66	-0.022305	0.208	0.692	1.38474e-61	0	IFI44L
1742	8.46783e-66	-0.123754	0.092	0.474	1.41989e-61	0	DERA
1743	8.76546e-66	-0.0469382	0.097	0.485	1.46979e-61	0	SLC25A36
1744	8.97719e-66	-0.0908513	0.077	0.447	1.50529e-61	0	NHLRC3
1745	9.37946e-66	-0.0914823	0.061	0.416	1.57275e-61	0	ZNF302
1746	1.0513e-65	-0.0308869	0.102	0.494	1.76282e-61	0	NHLRC2
1747	1.09834e-65	-0.0466129	0.093	0.478	1.8417e-61	0	CAPN7
1748	1.09882e-65	-0.0203136	0.113	0.518	1.84251e-61	0	TAF1
1749	1.20947e-65	-0.0236445	0.093	0.477	2.02804e-61	0	SLC37A1
1750	1.26818e-65	-0.143815	0.069	0.432	2.12648e-61	0	PRPF39
1751	1.29244e-65	0.00199952	0.252	0.779	2.16717e-61	0	IKZF3
1752	1.3038e-65	-0.0683175	0.119	0.529	2.18622e-61	0	TRIM24
1753	1.35801e-65	-0.156232	0.342	0.846	2.27712e-61	0	DRAM1
1754	1.38362e-65	-0.258514	0.462	0.959	2.32006e-61	0	SIPA1L1
1755	1.48383e-65	-0.483587	0.06	0.405	2.48808e-61	0	GPC5
1756	1.49658e-65	-0.200954	0.065	0.42	2.50946e-61	0	SAMD4B
1757	1.49694e-65	-0.0672577	0.102	0.497	2.51007e-61	0	DCLRE1C
1758	1.5085e-65	0.0482476	0.125	0.542	2.52946e-61	0	ERP44
1759	1.51746e-65	-0.233064	0.053	0.396	2.54448e-61	0	NEK9
1760	1.57694e-65	0.0363415	0.115	0.524	2.64421e-61	0	WDR20
1761	1.62086e-65	-0.070844	0.057	0.408	2.71786e-61	0	PILRB
1762	1.62899e-65	-0.079711	0.078	0.446	2.7315e-61	0	EIF4ENIF1
1763	1.64497e-65	-0.126144	0.055	0.402	2.75828e-61	0	ALG8
1764	1.69674e-65	0.0829452	0.151	0.592	2.8451e-61	0	CAMSAP2
1765	1.71613e-65	-0.026201	0.208	0.7	2.87761e-61	0	NOP58
1766	1.72494e-65	0.0214036	0.171	0.626	2.89239e-61	0	KIAA2026
1767	1.73564e-65	0.189792	0.159	0.606	2.91032e-61	0	IPO9
1768	1.8106e-65	-0.0876525	0.087	0.463	3.03601e-61	0	ORC4
1769	1.86423e-65	-0.0432035	0.27	0.822	3.12595e-61	0	NRDC
1770	1.99179e-65	-0.0607718	0.097	0.485	3.33983e-61	0	TRNT1
1771	1.99698e-65	-0.0257838	0.125	0.538	3.34854e-61	0	TMCO4
1772	2.09879e-65	-0.0491148	0.077	0.445	3.51925e-61	0	TRAPPC11
1773	2.11808e-65	-0.0346047	0.303	0.864	3.55159e-61	0	FAM172A
1774	2.12427e-65	-0.0358028	0.213	0.697	3.56198e-61	0	AFF1
1775	2.28204e-65	-0.142445	0.083	0.454	3.82652e-61	0	CYBRD1
1776	2.39439e-65	-0.062546	0.323	0.866	4.01492e-61	0	LYN
1777	2.43918e-65	-0.0245271	0.196	0.674	4.09001e-61	0	CRTC3
1778	2.44208e-65	0.0344323	0.134	0.554	4.09489e-61	0	KCNAB2
1779	2.78018e-65	-0.0950512	0.107	0.503	4.66181e-61	0	GLUD1
1780	2.79229e-65	0.0881472	0.124	0.539	4.68212e-61	0	CGAS
1781	2.80439e-65	0.19315	0.113	0.518	4.7024e-61	0	YY1AP1
1782	2.84331e-65	-0.24384	0.041	0.373	4.76767e-61	0	TRIM73
1783	2.84463e-65	-0.123848	0.266	0.791	4.76987e-61	0	EPSTI1
1784	3.05551e-65	-0.0420255	0.086	0.463	5.12348e-61	0	TAF1B
1785	3.18645e-65	-0.123663	0.119	0.521	5.34304e-61	0	PRDM1
1786	3.44754e-65	-0.0232374	0.143	0.573	5.78084e-61	0	MGA
1787	3.69847e-65	0.0187003	0.155	0.593	6.20159e-61	0	CKAP5
1788	3.82071e-65	-0.0180007	0.083	0.457	6.40656e-61	0	VPS51
1789	3.93197e-65	-0.0965556	0.109	0.507	6.59313e-61	0	UPF3B
1790	4.018e-65	-0.0693606	0.066	0.424	6.73738e-61	0	SNRNP40
1791	4.84397e-65	-0.019843	0.359	0.886	8.12237e-61	0	RIPOR2
1792	5.31682e-65	0.0328332	0.132	0.551	8.91524e-61	0	PRR14L
1793	5.73638e-65	-0.0419267	0.127	0.539	9.61875e-61	0	TPP2
1794	5.80466e-65	-0.0518849	0.091	0.47	9.73326e-61	0	SLC39A10
1795	6.44587e-65	-0.083831	0.134	0.551	1.08084e-60	0	RNF149
1796	6.55735e-65	-0.0111421	0.104	0.498	1.09954e-60	0	CARS2
1797	6.80588e-65	-0.138631	0.097	0.48	1.14121e-60	0	MCUB
1798	6.89636e-65	-0.0217587	0.129	0.548	1.15638e-60	0	PCNT
1799	7.08147e-65	-0.0345613	0.115	0.521	1.18742e-60	0	NDUFS1
1800	7.40772e-65	-0.0730038	0.093	0.473	1.24213e-60	0	RILPL2
1801	7.63302e-65	-0.088372	0.094	0.478	1.2799e-60	0	FBXW8
1802	7.66666e-65	-0.162114	0.078	0.443	1.28554e-60	0	TCHP
1803	7.96757e-65	-0.173569	0.053	0.396	1.336e-60	0	PPP4R1
1804	7.99249e-65	-0.156528	0.065	0.418	1.34018e-60	0	ANKRD13D
1805	8.26101e-65	-0.0987299	0.433	0.971	1.38521e-60	0	ZFAND3
1806	8.30154e-65	0.0475564	0.105	0.501	1.392e-60	0	VPS45
1807	8.56961e-65	-0.125367	0.079	0.448	1.43695e-60	0	RAB11FIP3
1808	8.64202e-65	-0.0302717	0.11	0.508	1.44909e-60	0	FANCD2
1809	9.52085e-65	-0.0497873	0.146	0.573	1.59646e-60	0	WDR43
1810	9.67186e-65	-0.101795	0.098	0.484	1.62178e-60	0	TCEA1
1811	9.98659e-65	-0.0621098	0.109	0.507	1.67455e-60	0	BTN2A2
1812	9.99707e-65	-0.0325051	0.079	0.448	1.67631e-60	0	MLH1
1813	1.04946e-64	0.04955	0.124	0.535	1.75974e-60	0	SLC30A7
1814	1.09352e-64	0.215387	0.21	0.699	1.83361e-60	0	RCSD1
1815	1.1439e-64	-0.12555	0.065	0.417	1.9181e-60	0	ERAP2
1816	1.22403e-64	-0.0668758	0.103	0.493	2.05245e-60	0	TRNAU1AP
1817	1.23117e-64	-0.0856743	0.109	0.503	2.06442e-60	0	RCC1
1818	1.23408e-64	-0.201315	0.056	0.399	2.06931e-60	0	LRSAM1
1819	1.26359e-64	-0.13783	0.079	0.445	2.11879e-60	0	WDR75
1820	1.27078e-64	-0.0573556	0.314	0.878	2.13084e-60	0	COA1
1821	1.30496e-64	-0.0418796	0.097	0.485	2.18816e-60	0	CCNC
1822	1.31575e-64	-0.102094	0.068	0.425	2.20625e-60	0	RAB5A
1823	1.32342e-64	0.0440144	0.146	0.581	2.21911e-60	0	CYFIP2
1824	1.32731e-64	-0.0970335	0.074	0.436	2.22563e-60	0	ZNF33B
1825	1.34554e-64	-0.0844986	0.108	0.503	2.25621e-60	0	AKAP8L
1826	1.40754e-64	-0.01003	0.1	0.489	2.36016e-60	0	CSNK1G2
1827	1.44919e-64	-0.211068	0.047	0.383	2.43e-60	0	SLC25A45
1828	1.48842e-64	-0.0616636	0.33	0.897	2.49579e-60	0	ZEB1
1829	1.50121e-64	0.0168627	0.156	0.594	2.51722e-60	0	FAM126A
1830	1.57022e-64	0.0617843	0.19	0.669	2.63295e-60	0	RBMX
1831	1.63886e-64	-0.0114451	0.151	0.583	2.74804e-60	0	DDHD1
1832	1.71389e-64	-0.0281723	0.115	0.516	2.87385e-60	0	RCL1
1833	1.8001e-64	-0.133001	0.081	0.45	3.01841e-60	0	ELP2
1834	1.84166e-64	-0.0916342	0.297	0.827	3.08809e-60	0	INPP5D
1835	2.01482e-64	0.0082877	0.118	0.521	3.37845e-60	0	ABI2
1836	2.04004e-64	0.0457329	0.237	0.762	3.42074e-60	0	CSNK1A1
1837	2.38393e-64	-0.0649097	0.083	0.455	3.99737e-60	0	LPXN
1838	2.64403e-64	-0.0219014	0.076	0.441	4.4335e-60	0	CEP290
1839	2.74913e-64	0.170671	0.124	0.534	4.60974e-60	0	INTS7
1840	2.75089e-64	-0.033435	0.115	0.513	4.61269e-60	0	RYBP
1841	2.76572e-64	-0.0998607	0.06	0.408	4.63756e-60	0	ELMOD3
1842	2.95578e-64	0.00516816	0.153	0.59	4.95626e-60	0	SNX6
1843	3.1471e-64	-0.0703664	0.097	0.474	5.27706e-60	0	PTPRG
1844	3.39169e-64	-0.0400824	0.091	0.465	5.68718e-60	0	XRCC4
1845	3.47435e-64	-0.137803	0.083	0.45	5.82579e-60	0	LIMK2
1846	3.58615e-64	0.038083	0.134	0.558	6.01325e-60	0	DDX6
1847	3.70652e-64	-0.00856996	0.19	0.665	6.21509e-60	0	CTNNB1
1848	3.72426e-64	0.0836449	0.201	0.676	6.24484e-60	0	PALM2-AKAP2
1849	3.95187e-64	-0.0748718	0.093	0.47	6.6265e-60	0	CASD1
1850	3.95758e-64	-0.0200081	0.098	0.483	6.63607e-60	0	ATAD1
1851	3.98335e-64	-0.00827643	0.115	0.516	6.67928e-60	0	CDC123
1852	3.99752e-64	0.0474208	0.158	0.604	6.70304e-60	0	NMT1
1853	4.01249e-64	0.038684	0.148	0.581	6.72815e-60	0	KDM5A
1854	4.22535e-64	0.0569977	0.166	0.611	7.08507e-60	0	PAX5
1855	4.23223e-64	0.0245916	0.205	0.69	7.09661e-60	0	CAST
1856	4.34967e-64	-0.0219157	0.119	0.523	7.29353e-60	0	B4GALT1
1857	4.3686e-64	0.0188942	0.078	0.44	7.32527e-60	0	CNTNAP2
1858	4.44022e-64	-0.123542	0.097	0.479	7.44536e-60	0	PSMA3
1859	4.56003e-64	-0.0257535	0.088	0.465	7.64625e-60	0	RHOF
1860	4.79429e-64	-0.0672776	0.096	0.477	8.03907e-60	0	UBXN7
1861	4.81925e-64	0.00288496	0.1	0.485	8.08092e-60	0	NUP93
1862	5.03934e-64	-0.0710341	0.108	0.501	8.44997e-60	0	SBNO1
1863	5.47805e-64	0.0761155	0.213	0.713	9.18559e-60	0	BRD4
1864	5.82731e-64	-0.0214043	0.1	0.487	9.77124e-60	0	NIPA2
1865	6.34478e-64	0.0703009	0.146	0.582	1.06389e-59	0	ANKRD36C
1866	6.61898e-64	0.0746762	0.21	0.699	1.10987e-59	0	RBPJ
1867	6.97485e-64	0.123805	0.138	0.562	1.16954e-59	0	CAPN2
1868	7.0838e-64	-0.105062	0.058	0.403	1.18781e-59	0	GNPAT
1869	7.25925e-64	-0.0347691	0.091	0.466	1.21723e-59	0	FBXO22
1870	7.36746e-64	-0.0533665	0.151	0.58	1.23538e-59	0	PARP9
1871	7.37333e-64	0.0661648	0.151	0.588	1.23636e-59	0	VAPA
1872	7.48887e-64	0.0151364	0.099	0.486	1.25573e-59	0	DTX2
1873	7.66732e-64	-0.142515	0.097	0.477	1.28566e-59	0	PRMT3
1874	7.69942e-64	-0.161164	0.076	0.435	1.29104e-59	0	RAD9A
1875	7.75519e-64	-0.0921057	0.077	0.438	1.30039e-59	0	POLR1C
1876	8.59592e-64	-0.0267646	0.103	0.492	1.44136e-59	0	HNRNPL
1877	8.92322e-64	-0.0345848	0.1	0.487	1.49625e-59	0	TP53BP1
1878	9.11712e-64	-0.0566682	0.069	0.425	1.52876e-59	0	IRAK4
1879	9.41466e-64	-0.0878002	0.432	0.927	1.57865e-59	0	CADPS2
1880	9.7087e-64	-0.191567	0.048	0.382	1.62795e-59	0	MAGED1
1881	9.93799e-64	-0.121992	0.084	0.453	1.6664e-59	0	UEVLD
1882	1.00947e-63	0.0056546	0.128	0.54	1.69267e-59	0	TMEM245
1883	1.03318e-63	0.0868459	0.287	0.806	1.73243e-59	0	RASGRP3
1884	1.07499e-63	-0.0310776	0.074	0.433	1.80255e-59	0	ANKMY1
1885	1.11399e-63	0.0533295	0.176	0.641	1.86795e-59	0	EP300
1886	1.14965e-63	-0.0630852	0.092	0.465	1.92773e-59	0	SEC22A
1887	1.17335e-63	0.0434058	0.254	0.772	1.96747e-59	0	CNTRL
1888	1.27133e-63	-0.0888186	0.082	0.446	2.13176e-59	0	TEX9
1889	1.27577e-63	0.0319077	0.119	0.522	2.13921e-59	0	RANBP2
1890	1.30745e-63	-0.0974414	0.102	0.485	2.19233e-59	0	EIF2AK3
1891	1.31673e-63	-0.122366	0.076	0.433	2.20789e-59	0	SMURF2
1892	1.34393e-63	-0.135133	0.068	0.422	2.25351e-59	0	KLHDC4
1893	1.43183e-63	-0.0373345	0.114	0.512	2.40089e-59	0	DTNBP1
1894	1.48671e-63	-0.0712424	0.087	0.457	2.49291e-59	0	ATRN
1895	1.49707e-63	-0.15531	0.079	0.443	2.51028e-59	0	ACER3
1896	1.50934e-63	-0.0919967	0.102	0.488	2.53086e-59	0	FAM126B
1897	1.55708e-63	0.125624	0.11	0.506	2.61092e-59	0	TUBGCP3
1898	1.55995e-63	-0.133384	0.076	0.437	2.61572e-59	0	RNF126
1899	1.57692e-63	-0.128005	0.078	0.439	2.64418e-59	0	DNASE1
1900	1.65482e-63	0.0888732	0.181	0.647	2.77481e-59	0	PSMD1
1901	1.72065e-63	-0.151398	0.045	0.374	2.88518e-59	0	CDK10
1902	1.75279e-63	-0.174216	0.117	0.502	2.93907e-59	0	RNF180
1903	1.75777e-63	-0.00508392	0.274	0.814	2.94743e-59	0	PDS5B
1904	1.80562e-63	-0.0658557	0.081	0.443	3.02767e-59	0	FAAH2
1905	1.86906e-63	-0.159505	0.084	0.448	3.13404e-59	0	STAMBPL1
1906	1.93863e-63	-0.0541456	0.239	0.719	3.25069e-59	0	ZDHHC14
1907	1.96517e-63	-0.107517	0.216	0.694	3.2952e-59	0	RELB
1908	1.9917e-63	-0.114554	0.078	0.439	3.33968e-59	0	KCTD20
1909	1.99773e-63	-0.0228175	0.113	0.509	3.3498e-59	0	GABPB1
1910	2.00991e-63	-0.063834	0.118	0.515	3.37021e-59	0	TFDP2
1911	2.01417e-63	-0.157935	0.086	0.454	3.37736e-59	0	GPI
1912	2.04748e-63	0.0869259	0.107	0.501	3.43321e-59	0	ABCB7
1913	2.10701e-63	-0.0423871	0.102	0.488	3.53303e-59	0	EIF2A
1914	2.12802e-63	-0.0808077	0.069	0.424	3.56826e-59	0	ADCY7
1915	2.21909e-63	-0.102329	0.086	0.454	3.72097e-59	0	EXOSC8
1916	2.31256e-63	0.0300797	0.163	0.609	3.8777e-59	0	GOLGB1
1917	2.33465e-63	-0.13903	0.273	0.811	3.91474e-59	0	FUS
1918	2.33621e-63	0.106942	0.169	0.62	3.91736e-59	0	SUSD6
1919	2.45935e-63	-0.102058	0.084	0.448	4.12383e-59	0	CYTH3
1920	2.50185e-63	-0.0916947	0.073	0.43	4.1951e-59	0	TBC1D14
1921	2.51826e-63	-0.0446845	0.096	0.474	4.22262e-59	0	DBF4
1922	2.71328e-63	0.0042659	0.12	0.523	4.54962e-59	0	IMMT
1923	2.73602e-63	-0.0496041	0.096	0.472	4.58776e-59	0	ARHGAP42
1924	2.73635e-63	-0.0465759	0.087	0.456	4.58832e-59	0	APLF
1925	2.85318e-63	-0.0233082	0.098	0.481	4.78421e-59	0	FAF2
1926	2.91566e-63	-0.259931	0.12	0.505	4.88897e-59	0	CADM1
1927	2.96397e-63	-0.0890195	0.099	0.48	4.96998e-59	0	E2F7
1928	3.0599e-63	-0.269128	0.06	0.399	5.13084e-59	0	ZMAT3
1929	3.08768e-63	-0.0648147	0.118	0.51	5.17742e-59	0	INPP5F
1930	3.09086e-63	0.0315718	0.083	0.452	5.18276e-59	0	PIAS2
1931	3.26034e-63	0.109422	0.077	0.435	5.46695e-59	0	SLC44A5
1932	3.27315e-63	0.0660739	0.113	0.507	5.48842e-59	0	UBQLN1
1933	3.27638e-63	-0.0841016	0.098	0.478	5.49384e-59	0	BRD1
1934	3.42861e-63	0.0294079	0.273	0.788	5.7491e-59	0	SLAIN1
1935	3.52837e-63	0.00218627	0.139	0.561	5.91637e-59	0	HDLBP
1936	3.60995e-63	0.0559702	0.185	0.656	6.05317e-59	0	PAPOLA
1937	3.75662e-63	0.0233036	0.125	0.532	6.29911e-59	0	SEC63
1938	3.88163e-63	-0.143796	0.34	0.895	6.50871e-59	0	CYTH1
1939	4.01452e-63	0.0379411	0.161	0.602	6.73155e-59	0	G3BP1
1940	4.2581e-63	-0.0504332	0.37	0.92	7.13998e-59	0	PLCG2
1941	4.67248e-63	0.0263723	0.175	0.615	7.83482e-59	0	CMSS1
1942	4.74631e-63	-0.117314	0.072	0.427	7.95861e-59	0	TOP3A
1943	4.87773e-63	0.206857	0.182	0.65	8.17898e-59	0	ATF6
1944	5.15144e-63	0.000892415	0.128	0.54	8.63794e-59	0	ZC3HAV1
1945	5.74702e-63	0.0136285	0.35	0.869	9.6366e-59	0	CCSER1
1946	5.93595e-63	-0.0648982	0.099	0.48	9.95341e-59	0	ABCD2
1947	6.04025e-63	-0.0158211	0.218	0.699	1.01283e-58	0	TOX2
1948	6.24411e-63	-0.0973701	0.074	0.431	1.04701e-58	0	EEF2K
1949	6.6326e-63	0.00627618	0.138	0.558	1.11216e-58	0	EIF3E
1950	6.75712e-63	-0.215713	0.267	0.752	1.13303e-58	0	TRAF1
1951	6.80546e-63	-0.0515996	0.079	0.442	1.14114e-58	0	MAU2
1952	6.87466e-63	-0.0848806	0.063	0.408	1.15274e-58	0	GTF3C2
1953	7.13703e-63	0.0257415	0.145	0.565	1.19674e-58	0	LY86
1954	7.36946e-63	-0.0104643	0.155	0.59	1.23571e-58	0	FMNL1
1955	7.50851e-63	-0.0208619	0.133	0.547	1.25903e-58	0	OXSR1
1956	7.52846e-63	0.0395431	0.122	0.526	1.26237e-58	0	MTMR9
1957	7.73009e-63	-0.0296354	0.11	0.502	1.29618e-58	0	RAB21
1958	7.98495e-63	-0.107604	0.084	0.446	1.33892e-58	0	E2F5
1959	7.99081e-63	-0.0876064	0.073	0.429	1.3399e-58	0	ESCO1
1960	8.24159e-63	0.0618615	0.159	0.597	1.38195e-58	0	METTL8
1961	8.57599e-63	-0.0624428	0.063	0.407	1.43802e-58	0	PRKX
1962	8.59541e-63	-0.129597	0.123	0.521	1.44128e-58	0	C21orf58
1963	8.76816e-63	-0.0892265	0.091	0.463	1.47024e-58	0	HMGXB4
1964	8.85962e-63	0.0907815	0.205	0.693	1.48558e-58	0	TRA2B
1965	9.06146e-63	-0.0594386	0.096	0.472	1.51943e-58	0	ST3GAL5
1966	9.06319e-63	-0.227594	0.063	0.405	1.51972e-58	0	MREG
1967	9.18698e-63	-0.121795	0.088	0.453	1.54047e-58	0	CDC14B
1968	9.67562e-63	-0.213804	0.051	0.382	1.62241e-58	0	CBX7
1969	1.03277e-62	0.0164907	0.139	0.562	1.73174e-58	0	TTC14
1970	1.07658e-62	-0.0988768	0.104	0.488	1.80521e-58	0	AC105052.1
1971	1.09094e-62	-0.149449	0.074	0.43	1.82928e-58	0	CSNK1D
1972	1.11015e-62	-0.0565428	0.112	0.502	1.86151e-58	0	GGA2
1973	1.11413e-62	0.0481235	0.2	0.672	1.86817e-58	0	RAB2A
1974	1.14189e-62	0.140577	0.328	0.897	1.91472e-58	0	ARID4B
1975	1.18603e-62	-0.102583	0.071	0.421	1.98874e-58	0	ZNF708
1976	1.20992e-62	-0.0536013	0.074	0.432	2.02879e-58	0	DENR
1977	1.22198e-62	0.022589	0.103	0.487	2.04902e-58	0	PREP
1978	1.22427e-62	0.00498366	0.244	0.77	2.05286e-58	0	PNN
1979	1.22591e-62	0.0519153	0.145	0.574	2.05561e-58	0	PHF3
1980	1.23489e-62	-0.00719851	0.099	0.482	2.07067e-58	0	ZKSCAN1
1981	1.26723e-62	-0.067885	0.109	0.497	2.12488e-58	0	CEP295
1982	1.26747e-62	0.0447852	0.174	0.63	2.12529e-58	0	PCBP2
1983	1.2745e-62	0.0242328	0.089	0.463	2.13709e-58	0	MFSD6
1984	1.29559e-62	0.0277666	0.191	0.656	2.17244e-58	0	LARP1
1985	1.38666e-62	-0.242838	0.388	0.884	2.32515e-58	0	MCOLN2
1986	1.42571e-62	-0.070727	0.108	0.494	2.39063e-58	0	CCDC93
1987	1.52946e-62	0.0703233	0.16	0.602	2.5646e-58	0	RFC1
1988	1.60967e-62	0.0210024	0.133	0.543	2.69909e-58	0	RAB9A
1989	1.61473e-62	-0.0208529	0.083	0.447	2.70758e-58	0	RUFY1
1990	1.65759e-62	-0.124207	0.073	0.423	2.77945e-58	0	TBL1X
1991	1.70744e-62	-0.202245	0.082	0.441	2.86303e-58	0	ATP6V1A
1992	1.79739e-62	-0.0330995	0.099	0.479	3.01386e-58	0	ZNF512
1993	1.81255e-62	0.0283643	0.105	0.492	3.03928e-58	0	NFYC
1994	2.00624e-62	-0.134404	0.149	0.573	3.36407e-58	0	CENPK
1995	2.02691e-62	-0.131743	0.077	0.433	3.39871e-58	0	HMSD
1996	2.05655e-62	-0.1054	0.283	0.806	3.44842e-58	0	POU2F2
1997	2.08142e-62	-0.0982421	0.077	0.434	3.49013e-58	0	FUBP3
1998	2.1194e-62	0.00380485	0.118	0.514	3.55381e-58	0	NUP205
1999	2.22596e-62	-0.064754	0.097	0.474	3.73248e-58	0	TRIM26
[truncated: 148,849 more rows]

## Sheet: MU197CDX_all_genes
	p_val	avg_logFC	pct.1	pct.2	p_val_adj	cluster	gene
1	2.17908e-79	1.32468	0.996	0.704	3.55822e-75	0	MT-CO1
2	2.55974e-75	1.21557	0.991	0.663	4.17981e-71	0	MT-CO2
3	2.28697e-73	1.16024	0.943	0.478	3.7344e-69	0	MT-ND3
4	5.51697e-73	1.06719	0.952	0.477	9.00865e-69	0	MT-ND4
5	1.65652e-70	0.79917	0.894	0.343	2.70493e-66	0	MT-ND1
6	2.00714e-68	1.19429	0.956	0.581	3.27747e-64	0	MT-ATP6
7	7.8578e-68	1.20044	0.978	0.695	1.2831e-63	0	MT-CO3
8	3.0482e-67	0.636704	0.674	0.147	4.9774e-63	0	MTRNR2L12
9	2.79671e-65	0.808667	0.67	0.15	4.56676e-61	0	HPR
10	3.64333e-65	0.6955	0.718	0.189	5.9492e-61	0	MT-ND2
11	8.26225e-65	1.0131	0.881	0.391	1.34914e-60	0	MT-CYB
12	1.21943e-62	0.806015	0.89	0.385	1.99121e-58	0	SERF2
13	1.93203e-62	0.813833	0.903	0.412	3.15481e-58	0	FAU
14	2.54741e-62	0.969751	0.974	0.649	4.15966e-58	0	TMSB10
15	2.15612e-61	0.962682	0.784	0.245	3.52073e-57	0	COL3A1
16	5.05944e-61	0.627342	0.621	0.13	8.26156e-57	0	MYH1
17	3.42978e-60	0.659109	0.806	0.28	5.60049e-56	0	FTH1
18	3.22078e-59	0.785833	0.722	0.222	5.25921e-55	0	COL1A1
19	9.83289e-59	0.772518	0.907	0.442	1.60561e-54	0	RPL36
20	1.10456e-58	0.819442	0.934	0.518	1.80363e-54	0	RPS8
21	3.2837e-58	0.839181	0.974	0.678	5.36196e-54	0	PTMA
22	4.96837e-58	0.711301	0.67	0.175	8.11285e-54	0	ACTA1
23	8.73072e-58	0.713032	0.687	0.176	1.42564e-53	0	MT2A
24	3.40152e-57	0.758119	0.885	0.408	5.55434e-53	0	OOEP
25	1.24673e-56	0.807226	0.978	0.622	2.03578e-52	0	ACTG1
26	1.75044e-56	0.659751	0.938	0.483	2.85829e-52	0	LGALS1
27	2.68485e-56	0.747632	0.938	0.517	4.38409e-52	0	PFN1
28	1.54874e-55	0.657573	0.89	0.438	2.52894e-51	0	TPT1
29	2.07258e-55	0.666023	0.811	0.3	3.38432e-51	0	ATP5F1E
30	4.35934e-55	0.617638	0.604	0.145	7.11836e-51	0	SPARC
31	5.46119e-55	0.523721	0.551	0.111	8.91757e-51	0	MYLPF
32	7.9786e-55	0.769176	0.978	0.619	1.30283e-50	0	RPLP1
33	1.5369e-54	0.784804	0.885	0.445	2.5096e-50	0	RPL28
34	1.7754e-54	0.483419	0.639	0.161	2.89905e-50	0	MT-ND5
35	1.94892e-54	0.648612	0.789	0.292	3.18239e-50	0	RPS13
36	2.99624e-54	0.638717	0.899	0.462	4.89256e-50	0	RPS14
37	3.01613e-54	0.792405	0.885	0.416	4.92505e-50	0	RPL35A
38	8.68588e-54	0.648504	0.877	0.421	1.41832e-49	0	RPL35
39	2.17077e-53	0.616677	0.863	0.395	3.54465e-49	0	RPL15
40	2.30475e-53	0.617844	0.899	0.424	3.76343e-49	0	RPL18
41	8.08203e-53	0.806754	0.996	0.805	1.31972e-48	0	TMSB4X
42	1.28893e-52	0.459183	0.758	0.246	2.10469e-48	0	ISG15
43	2.75073e-52	0.725122	0.947	0.545	4.49167e-48	0	RPS27A
44	3.00694e-52	0.792446	0.982	0.706	4.91004e-48	0	RPL41
45	3.02491e-52	0.742779	0.907	0.473	4.93937e-48	0	RPS15
46	3.41599e-52	0.673849	0.846	0.386	5.57796e-48	0	MYL6
47	3.60166e-52	0.709556	0.93	0.538	5.88115e-48	0	RPS23
48	3.63703e-52	0.688486	0.96	0.625	5.93891e-48	0	RPS19
49	5.85384e-52	0.606101	0.921	0.47	9.55874e-48	0	RPL19
50	2.21148e-51	0.475448	0.555	0.121	3.61113e-47	0	CKM
51	4.21267e-51	0.671804	0.815	0.346	6.87887e-47	0	RPS15A
52	4.43247e-51	0.670453	0.872	0.42	7.23778e-47	0	RPL34
53	1.05412e-50	0.623434	0.877	0.438	1.72127e-46	0	RPL7A
54	1.14357e-50	0.4911	0.727	0.25	1.86734e-46	0	RPL36AL
55	1.62504e-50	0.710558	0.934	0.541	2.65353e-46	0	RPL11
56	2.24729e-50	0.620769	0.604	0.156	3.66961e-46	0	COL1A2
57	7.10952e-50	0.391497	0.471	0.083	1.16091e-45	0	FTL
58	7.62678e-50	0.616315	0.859	0.42	1.24538e-45	0	CFL1
59	8.40476e-50	0.625386	0.85	0.377	1.37241e-45	0	PLEKHA7
60	8.44695e-50	0.528758	0.74	0.258	1.3793e-45	0	RPL7
61	8.57653e-50	0.635514	0.744	0.265	1.40046e-45	0	RPS20
62	1.09431e-49	0.73237	0.868	0.44	1.78691e-45	0	RPL8
63	1.14992e-49	0.444058	0.423	0.063	1.87771e-45	0	MYH4
64	1.68059e-49	0.792201	0.806	0.339	2.74424e-45	0	UBB
65	3.4494e-49	0.718572	0.956	0.604	5.63252e-45	0	VIM
66	6.9735e-49	0.742561	0.881	0.48	1.1387e-44	0	RPS7
67	8.39999e-49	0.836553	0.987	0.823	1.37163e-44	0	ACTB
68	1.03895e-48	0.652836	0.947	0.594	1.6965e-44	0	RPL10
69	2.55071e-48	0.579502	0.683	0.21	4.16505e-44	0	MAMDC2
70	1.09695e-47	0.750915	0.938	0.602	1.79121e-43	0	EEF1A1
71	2.35085e-47	0.633592	0.868	0.437	3.83871e-43	0	RPLP2
72	3.54682e-47	0.529835	0.767	0.297	5.79159e-43	0	UBA52
73	6.41146e-47	0.408795	0.537	0.122	1.04693e-42	0	UQCR10
74	8.68296e-47	0.362046	0.546	0.125	1.41784e-42	0	S100A6
75	1.92934e-46	0.416175	0.652	0.197	3.15042e-42	0	DBI
76	1.97868e-46	0.652561	0.903	0.492	3.23098e-42	0	RPS18
77	5.49571e-46	0.53634	0.793	0.353	8.97395e-42	0	HSPA8
78	5.76566e-46	0.633877	0.912	0.494	9.41474e-42	0	TUBB
79	6.46274e-46	0.664242	0.863	0.436	1.0553e-41	0	RPL3
80	9.63482e-46	0.631131	0.846	0.427	1.57327e-41	0	RPL30
81	1.10866e-45	0.565681	0.894	0.47	1.81032e-41	0	APOO
82	1.47797e-45	0.564071	0.894	0.514	2.41338e-41	0	EIF1
83	1.91499e-45	0.626775	0.855	0.429	3.12699e-41	0	RPL10A
84	2.2398e-45	0.533179	0.643	0.209	3.65737e-41	0	SRP14
85	2.25663e-45	0.635153	0.749	0.304	3.68486e-41	0	NACA
86	2.43867e-45	0.646092	0.89	0.518	3.9821e-41	0	RPS24
87	3.63802e-45	0.729989	0.93	0.569	5.94052e-41	0	HSP90AB1
88	1.17758e-44	0.558208	0.846	0.431	1.92288e-40	0	RPL14
89	1.3871e-44	0.668351	0.934	0.641	2.265e-40	0	RPL13
90	1.78755e-44	0.566184	0.758	0.318	2.91888e-40	0	RPS11
91	2.15114e-44	0.522079	0.744	0.298	3.5126e-40	0	RPS4X
92	2.21317e-44	0.620366	0.855	0.453	3.61388e-40	0	RPL37A
93	2.82821e-44	0.541422	0.78	0.337	4.61818e-40	0	RPS16
94	3.56737e-44	0.507706	0.626	0.188	5.82515e-40	0	DYNLL1
95	3.76151e-44	0.502459	0.744	0.305	6.14216e-40	0	RPS27
96	6.22489e-44	0.566294	0.846	0.416	1.01646e-39	0	RPL29
97	8.53234e-44	0.492509	0.551	0.143	1.39325e-39	0	TNNI2
98	8.60476e-44	0.379003	0.498	0.11	1.40507e-39	0	MT-ND6
99	1.32242e-43	0.609972	0.872	0.451	2.15937e-39	0	SAA1
100	1.66259e-43	0.534816	0.841	0.419	2.71485e-39	0	FLNA
101	2.89666e-43	0.309024	0.524	0.127	4.72995e-39	0	POLR2L
102	3.67331e-43	0.580244	0.903	0.525	5.99815e-39	0	RPS9
103	6.74716e-43	0.390635	0.709	0.255	1.10174e-38	0	RPL38
104	3.37953e-42	0.650329	0.907	0.556	5.51843e-38	0	TXNRD1
105	5.09003e-42	0.619743	0.841	0.429	8.31151e-38	0	RPL13A
106	6.1391e-42	0.628798	0.93	0.619	1.00245e-37	0	RPS2
107	1.03202e-41	0.647692	0.841	0.437	1.68518e-37	0	RPS12
108	1.19265e-41	0.597436	0.872	0.469	1.94747e-37	0	RPL6
109	1.97438e-41	0.596135	0.885	0.529	3.22396e-37	0	RPS3
110	3.32093e-41	0.260456	0.604	0.178	5.42275e-37	0	PRDX5
111	5.44481e-41	0.478603	0.559	0.163	8.89083e-37	0	OST4
112	5.67675e-41	0.381438	0.767	0.331	9.26957e-37	0	RPL23
113	6.62102e-41	0.274805	0.485	0.11	1.08115e-36	0	CRIP1
114	7.02272e-41	0.568298	0.811	0.389	1.14674e-36	0	RAN
115	8.65087e-41	0.448281	0.722	0.267	1.4126e-36	0	STMN1
116	1.00154e-40	0.685675	0.863	0.485	1.63541e-36	0	RPS6
117	1.01965e-40	0.338759	0.643	0.208	1.66499e-36	0	COX6B1
118	2.26962e-40	0.610307	0.824	0.383	3.70606e-36	0	UBC
119	3.46496e-40	0.350077	0.692	0.259	5.65793e-36	0	COX6C
120	5.73601e-40	0.437842	0.815	0.381	9.36633e-36	0	RPL23A
121	1.32995e-39	0.542207	0.771	0.359	2.17167e-35	0	RPS25
122	1.41169e-39	0.536766	0.749	0.342	2.30514e-35	0	RPL21
123	1.55625e-39	0.876137	0.934	0.616	2.5412e-35	0	HSP90AA1
124	4.20235e-39	0.452309	0.502	0.129	6.86202e-35	0	SH3BGRL3
125	1.06722e-38	0.427988	0.568	0.176	1.74266e-34	0	PTMS
126	1.95082e-38	0.519813	0.731	0.317	3.18549e-34	0	RPS28
127	2.32209e-38	0.485119	0.749	0.322	3.79174e-34	0	EEF2
128	2.74464e-38	0.391916	0.546	0.16	4.48172e-34	0	UQCRB
129	3.21905e-38	0.453041	0.634	0.229	5.25639e-34	0	EIF5A
130	3.34087e-38	0.545392	0.868	0.491	5.45531e-34	0	MARCKS
131	1.88044e-37	0.198369	0.295	0.036	3.07057e-33	0	TPM2
132	2.18311e-37	0.511651	0.85	0.441	3.5648e-33	0	H3F3A
133	2.91314e-37	0.299897	0.559	0.165	4.75687e-33	0	PCBP1
134	4.18891e-37	0.568096	0.863	0.547	6.84008e-33	0	TUBA1B
135	7.46719e-37	0.291486	0.511	0.138	1.21932e-32	0	ELOB
136	8.05876e-37	0.459192	0.652	0.246	1.31591e-32	0	ATP5MC3
137	1.08994e-36	0.433712	0.784	0.381	1.77976e-32	0	RPS5
138	1.14808e-36	0.560511	0.806	0.417	1.8747e-32	0	RPL32
139	1.23083e-36	0.368057	0.674	0.249	2.00982e-32	0	PPDPF
140	2.11691e-36	0.404419	0.683	0.259	3.4567e-32	0	HSPA5
141	2.44858e-36	0.87575	0.458	0.11	3.99829e-32	0	HSPA1A
142	5.24679e-36	0.430379	0.48	0.127	8.56749e-32	0	CCDC85B
143	6.00626e-36	0.442128	0.709	0.296	9.80763e-32	0	PSMA7
144	1.18345e-35	0.362577	0.383	0.077	1.93246e-31	0	MT1E
145	2.16162e-35	0.419958	0.718	0.311	3.52971e-31	0	EEF1B2
146	2.71799e-35	0.392472	0.797	0.4	4.43821e-31	0	HFM1
147	3.72755e-35	0.428628	0.322	0.053	6.08672e-31	0	COL5A2
148	5.58685e-35	0.382801	0.678	0.263	9.12277e-31	0	RPL22L1
149	8.59516e-35	0.351236	0.736	0.306	1.4035e-30	0	TPI1
150	1.55511e-34	0.438155	0.815	0.449	2.53934e-30	0	RPL37
151	1.89015e-34	0.497032	0.863	0.487	3.08643e-30	0	H2AFZ
152	2.00124e-34	0.458949	0.74	0.353	3.26783e-30	0	DHFR
153	2.16617e-34	0.553273	0.863	0.508	3.53714e-30	0	H3F3B
154	2.86627e-34	0.427267	0.841	0.492	4.68034e-30	0	RPSA
155	4.17256e-34	0.457498	0.925	0.629	6.81337e-30	0	GAPDH
156	5.58358e-34	0.4586	0.74	0.331	9.11743e-30	0	DNAJA1
157	8.00911e-34	0.443145	0.762	0.376	1.30781e-29	0	HMGB2
158	1.5711e-33	0.473809	0.731	0.353	2.56545e-29	0	RPL27A
159	1.65497e-33	0.479129	0.802	0.434	2.70241e-29	0	RPS29
160	3.33089e-33	0.345943	0.595	0.208	5.43901e-29	0	COX7B
161	3.98643e-33	0.326158	0.551	0.179	6.50944e-29	0	TOMM7
162	4.59561e-33	0.407232	0.59	0.21	7.50417e-29	0	ATP5F1D
163	5.06853e-33	0.509643	0.978	0.784	8.27641e-29	0	IGHM
164	6.52417e-33	0.45075	0.595	0.222	1.06533e-28	0	GNG5
165	8.79676e-33	0.274018	0.441	0.113	1.43642e-28	0	PPP1R14B
166	1.02072e-32	0.286095	0.595	0.208	1.66673e-28	0	COX7C
167	1.08151e-32	0.452239	0.758	0.368	1.766e-28	0	SET
168	1.72467e-32	0.245685	0.388	0.086	2.81622e-28	0	COPS9
169	2.37858e-32	0.349774	0.753	0.356	3.88399e-28	0	ARMC9
170	2.59716e-32	0.415652	0.793	0.431	4.2409e-28	0	CORO1A
171	4.01654e-32	0.365923	0.718	0.308	6.55861e-28	0	CHCHD2
172	4.34064e-32	0.516467	0.445	0.117	7.08783e-28	0	HSPB1
173	5.15385e-32	0.474765	0.339	0.065	8.41572e-28	0	APOE
174	5.44134e-32	0.383366	0.784	0.389	8.88516e-28	0	RPL4
175	7.10907e-32	0.382848	0.656	0.27	1.16084e-27	0	BTF3
176	7.45529e-32	0.170922	0.194	0.014	1.21738e-27	0	MTRNR2L10
177	1.51711e-31	0.279882	0.546	0.175	2.47728e-27	0	SNRPD2
178	1.55796e-31	0.27111	0.436	0.11	2.544e-27	0	NDUFA2
179	1.74037e-31	0.269079	0.471	0.135	2.84185e-27	0	TPM1
180	2.04719e-31	0.25364	0.498	0.146	3.34285e-27	0	PHB
181	2.33654e-31	0.508395	0.872	0.538	3.81533e-27	0	PPIA
182	2.9242e-31	0.441067	0.727	0.364	4.77492e-27	0	TAGLN2
183	2.95119e-31	0.368199	0.573	0.206	4.819e-27	0	TRIM28
184	4.10557e-31	0.327721	0.744	0.357	6.70398e-27	0	MYL12A
185	5.12243e-31	0.343088	0.559	0.198	8.36441e-27	0	SLC25A5
186	6.33043e-31	0.268989	0.449	0.119	1.0337e-26	0	SEC61G
187	6.78645e-31	0.366902	0.758	0.381	1.10816e-26	0	COX4I1
188	1.25951e-30	0.432075	0.987	0.825	2.05665e-26	0	HLA-B
189	1.41304e-30	0.471549	0.965	0.707	2.30736e-26	0	HLA-C
190	1.4259e-30	0.246813	0.203	0.018	2.32835e-26	0	HBB
191	1.43028e-30	0.32805	0.432	0.116	2.3355e-26	0	CKS2
192	1.49306e-30	0.345625	0.559	0.197	2.43801e-26	0	UBE2S
193	1.51674e-30	0.364131	0.586	0.223	2.47668e-26	0	ATP5MD
194	1.68165e-30	0.398788	0.863	0.529	2.74596e-26	0	RPLP0
195	1.84929e-30	0.574343	0.819	0.427	3.0197e-26	0	AHNAK
196	2.12548e-30	0.237532	0.533	0.176	3.47069e-26	0	CYCS
197	5.18048e-30	0.360572	0.489	0.153	8.45921e-26	0	NDUFB7
198	6.72638e-30	0.224748	0.577	0.21	1.09835e-25	0	PRDX1
199	1.29355e-29	0.23155	0.339	0.071	2.11223e-25	0	CRYAB
200	1.63495e-29	0.316417	0.656	0.292	2.6697e-25	0	TMA7
201	1.64465e-29	0.405631	0.793	0.419	2.68555e-25	0	BST2
202	2.0263e-29	0.317188	0.678	0.294	3.30875e-25	0	PSMB8
203	2.15833e-29	0.333921	0.463	0.136	3.52434e-25	0	TUBA1A
204	2.55379e-29	0.399976	0.617	0.255	4.17008e-25	0	ARHGDIA
205	2.59048e-29	0.333536	0.559	0.204	4.22999e-25	0	MZT2B
206	3.13428e-29	0.278103	0.383	0.093	5.11796e-25	0	GADD45GIP1
207	3.30165e-29	0.21735	0.423	0.113	5.39127e-25	0	C19orf53
208	3.96973e-29	0.230833	0.427	0.115	6.48217e-25	0	AURKAIP1
209	8.05633e-29	0.435982	1	0.922	1.31552e-24	0	IGKC
210	1.18582e-28	0.506825	0.811	0.456	1.93633e-24	0	ARPC5
211	1.37133e-28	0.440277	0.969	0.797	2.23924e-24	0	HLA-A
212	1.38325e-28	0.43324	0.696	0.329	2.25871e-24	0	CALM1
213	1.45249e-28	0.226929	0.493	0.158	2.37177e-24	0	UQCRQ
214	1.67261e-28	0.391745	0.599	0.243	2.7312e-24	0	RPL27
215	1.8473e-28	0.350748	0.529	0.184	3.01646e-24	0	TMEM258
216	3.25985e-28	0.373842	0.749	0.412	5.32301e-24	0	SLC25A3
217	3.9333e-28	0.405621	0.568	0.217	6.42268e-24	0	ATP5MPL
218	4.81424e-28	0.39621	0.634	0.274	7.86117e-24	0	COX7A2
219	7.10779e-28	0.259374	0.705	0.344	1.16063e-23	0	CLIC1
220	8.76655e-28	0.30195	0.542	0.194	1.43149e-23	0	PCNA
221	1.11166e-27	0.23005	0.656	0.288	1.81524e-23	0	PSME1
222	1.66953e-27	0.231192	0.185	0.017	2.72617e-23	0	MT1X
223	1.95954e-27	0.393017	0.996	0.897	3.19974e-23	0	B2M
224	2.03692e-27	0.30365	0.449	0.136	3.32609e-23	0	NDUFB11
225	2.11854e-27	0.211633	0.322	0.07	3.45936e-23	0	TIMM10
226	2.21011e-27	0.252648	0.401	0.11	3.60889e-23	0	FABP5
227	2.4546e-27	0.422192	0.661	0.298	4.00811e-23	0	SEC61B
228	3.10666e-27	0.340365	0.661	0.293	5.07287e-23	0	PMAIP1
229	3.61811e-27	0.185038	0.33	0.073	5.90801e-23	0	YWHAH
230	3.88249e-27	0.27927	0.577	0.224	6.33972e-23	0	STEAP1B
231	5.34472e-27	0.30889	0.568	0.222	8.7274e-23	0	CALM3
232	6.33385e-27	0.28632	0.626	0.277	1.03425e-22	0	YWHAB
233	6.87627e-27	0.48029	0.493	0.171	1.12283e-22	0	AHSA1
234	1.06105e-26	0.312103	0.577	0.227	1.7326e-22	0	CHCHD10
235	1.58187e-26	0.38071	0.855	0.474	2.58303e-22	0	IGLC3
236	1.60992e-26	0.249702	0.63	0.268	2.62884e-22	0	GSTP1
237	2.38566e-26	0.349193	0.498	0.177	3.89555e-22	0	PRELID1
238	4.00685e-26	0.290048	0.379	0.102	6.54279e-22	0	FKBP4
239	4.30179e-26	0.228142	0.493	0.169	7.0244e-22	0	SSR4
240	4.39034e-26	0.318576	0.454	0.15	7.16899e-22	0	GPX4
241	4.41836e-26	0.220146	0.419	0.121	7.21474e-22	0	RPS21
242	5.07726e-26	0.183309	0.599	0.238	8.29066e-22	0	CD79A
243	5.66442e-26	0.337115	0.617	0.28	9.24943e-22	0	EDF1
244	8.49001e-26	0.240397	0.374	0.102	1.38633e-21	0	NOP10
245	1.27968e-25	0.294291	0.696	0.352	2.08958e-21	0	ATP5F1B
246	1.49903e-25	0.290974	0.445	0.145	2.44776e-21	0	NDUFA1
247	1.62994e-25	0.229853	0.559	0.208	2.66153e-21	0	RBFOX2
248	2.30338e-25	0.21734	0.414	0.12	3.7612e-21	0	NDUFB3
249	2.93302e-25	0.325559	0.581	0.246	4.78933e-21	0	ATP5IF1
250	3.0493e-25	0.348775	0.744	0.375	4.97921e-21	0	YBX1
251	3.32725e-25	0.193966	0.295	0.063	5.43306e-21	0	ROMO1
252	3.8405e-25	0.161299	0.542	0.199	6.27115e-21	0	NDUFA4
253	4.59589e-25	0.333565	0.529	0.211	7.50462e-21	0	MYL12B
254	5.01623e-25	0.404091	0.956	0.771	8.191e-21	0	HLA-DRB1
255	6.73437e-25	0.274415	0.458	0.154	1.09966e-20	0	DRAP1
256	1.19136e-24	0.227432	0.542	0.213	1.94538e-20	0	IFI27
257	1.34942e-24	0.449975	0.559	0.234	2.20347e-20	0	JUNB
258	1.35295e-24	-0.684088	0.67	0.287	2.20923e-20	0	MECOM
259	1.35494e-24	0.315486	0.493	0.18	2.21248e-20	0	ATP5ME
260	1.36716e-24	0.318438	0.696	0.349	2.23243e-20	0	TRIR
261	1.73686e-24	0.108601	0.295	0.064	2.83612e-20	0	IMPDH2
262	2.39437e-24	0.290341	0.515	0.195	3.90977e-20	0	LY6E
263	2.4777e-24	0.321252	0.586	0.249	4.04583e-20	0	SNRPG
264	2.55146e-24	0.379532	0.956	0.719	4.16628e-20	0	HMGB1
265	3.11784e-24	0.260312	0.617	0.27	5.09112e-20	0	JUND
266	3.38916e-24	0.369165	0.67	0.333	5.53416e-20	0	ATOX1
267	3.44149e-24	0.135823	0.471	0.156	5.61961e-20	0	PSMB6
268	3.58871e-24	0.285638	0.767	0.412	5.86001e-20	0	NPM1
269	3.69072e-24	0.292053	0.467	0.161	6.02658e-20	0	COMMD6
270	4.19617e-24	0.382406	0.775	0.429	6.85192e-20	0	CALR
271	4.20422e-24	0.19896	0.515	0.192	6.86508e-20	0	FN1
272	4.27766e-24	0.380007	0.767	0.432	6.98499e-20	0	HINT1
273	4.88756e-24	0.378601	0.965	0.744	7.9809e-20	0	HLA-DRA
274	5.0694e-24	0.216451	0.432	0.135	8.27783e-20	0	TRMT112
275	5.56253e-24	0.339921	0.498	0.183	9.08306e-20	0	CACYBP
276	7.98258e-24	0.210426	0.454	0.156	1.30348e-19	0	ATP5PF
277	8.81843e-24	0.310088	0.374	0.11	1.43996e-19	0	KRT10
278	9.89065e-24	0.255357	0.445	0.149	1.61504e-19	0	UBL5
279	1.14451e-23	0.26419	0.546	0.223	1.86887e-19	0	SRSF9
280	1.90006e-23	0.20884	0.326	0.083	3.10261e-19	0	ANAPC11
281	1.99354e-23	0.310249	0.714	0.37	3.25525e-19	0	RACK1
282	2.12023e-23	0.165314	0.247	0.046	3.46212e-19	0	S100A4
283	2.14631e-23	0.341206	0.533	0.22	3.50471e-19	0	COX5B
284	2.17202e-23	0.14583	0.396	0.119	3.54669e-19	0	SLC25A4
285	2.24755e-23	0.235276	0.471	0.167	3.67003e-19	0	CIAO2B
286	3.02358e-23	0.566978	0.26	0.054	4.9372e-19	0	HSPA1B
287	3.08264e-23	0.329355	0.546	0.217	5.03364e-19	0	ATP5MC1
288	3.08497e-23	0.236845	0.604	0.264	5.03744e-19	0	SLC25A6
289	4.59997e-23	0.198354	0.269	0.058	7.51129e-19	0	DYNLRB1
290	5.9733e-23	0.216012	0.692	0.332	9.7538e-19	0	PGAM1
291	6.58936e-23	0.141844	0.185	0.024	1.07598e-18	0	MYH8
292	6.65045e-23	0.21033	0.511	0.196	1.08595e-18	0	PSMD2
293	7.97914e-23	0.26525	0.63	0.297	1.30291e-18	0	CD81
294	8.15642e-23	0.312482	0.471	0.173	1.33186e-18	0	APRT
295	8.37072e-23	0.228886	0.626	0.283	1.36685e-18	0	TLN1
296	1.00851e-22	0.283865	0.537	0.214	1.6468e-18	0	NDUFA6
297	1.30531e-22	0.230883	0.361	0.103	2.13144e-18	0	MTLN
298	1.35418e-22	0.242916	0.33	0.088	2.21125e-18	0	NDUFB10
299	1.40435e-22	0.243076	0.454	0.161	2.29316e-18	0	HMGA1
300	1.61332e-22	0.286038	0.661	0.327	2.63438e-18	0	EMP3
301	1.63003e-22	0.22653	0.392	0.121	2.66168e-18	0	PEA15
302	2.03246e-22	0.169674	0.313	0.08	3.3188e-18	0	AP2S1
303	2.95427e-22	0.326031	0.581	0.264	4.82403e-18	0	PRRC2A
304	3.04126e-22	0.212018	0.608	0.279	4.96608e-18	0	SNRPB
305	3.29519e-22	0.306639	0.744	0.396	5.38072e-18	0	HMGN2
306	3.49345e-22	0.451775	0.612	0.296	5.70445e-18	0	IER5
307	3.90567e-22	0.131935	0.26	0.057	6.37757e-18	0	TRAPPC1
308	4.74191e-22	0.198294	0.683	0.338	7.74307e-18	0	HIST1H4C
309	5.5436e-22	0.218424	0.546	0.214	9.05214e-18	0	PEBP1
310	6.34863e-22	0.265815	0.586	0.273	1.03667e-17	0	TUBB4B
311	6.42649e-22	0.583914	0.881	0.554	1.04938e-17	0	HSPD1
312	6.99782e-22	0.238756	0.295	0.074	1.14267e-17	0	AL136454.1
313	7.30365e-22	0.196726	0.37	0.116	1.19261e-17	0	UBE2C
314	7.40574e-22	0.241017	0.313	0.083	1.20928e-17	0	GET3
315	7.50641e-22	0.245857	0.401	0.129	1.22572e-17	0	SF3B5
316	8.8526e-22	0.30248	0.7	0.349	1.44554e-17	0	BHLHE40
317	9.02559e-22	0.294778	0.573	0.255	1.47379e-17	0	RPL12
318	9.35914e-22	0.255198	0.674	0.332	1.52825e-17	0	TLE5
319	1.08088e-21	0.217301	0.586	0.259	1.76497e-17	0	TXN
320	1.16194e-21	0.179639	0.317	0.082	1.89733e-17	0	S100A11
321	1.1927e-21	0.192281	0.445	0.159	1.94756e-17	0	HNRNPA0
322	1.55444e-21	0.281237	0.639	0.322	2.53825e-17	0	PFDN5
323	1.789e-21	0.135586	0.449	0.162	2.92126e-17	0	C1QBP
324	1.79288e-21	0.0992302	0.295	0.071	2.92759e-17	0	ETFB
325	2.18342e-21	0.315916	0.524	0.227	3.5653e-17	0	GPS2
326	2.18384e-21	0.234336	0.449	0.164	3.566e-17	0	PRF1
327	2.56543e-21	0.214581	0.357	0.106	4.1891e-17	0	CSTB
328	2.97535e-21	0.150419	0.273	0.065	4.85845e-17	0	EMC6
329	3.15807e-21	0.262693	0.753	0.427	5.15681e-17	0	TPM3
330	3.38731e-21	0.294122	0.661	0.33	5.53113e-17	0	ZNF90
331	4.25872e-21	0.200101	0.37	0.118	6.95406e-17	0	GNB2
332	4.76268e-21	0.265375	0.489	0.198	7.77698e-17	0	TUFM
333	4.97191e-21	0.207116	0.476	0.186	8.11863e-17	0	EID1
334	4.98891e-21	0.146412	0.568	0.247	8.14638e-17	0	ARF1
335	5.32647e-21	0.289546	0.661	0.347	8.6976e-17	0	EIF4G2
336	5.93247e-21	0.260174	0.374	0.116	9.68713e-17	0	CEBPB
337	6.16734e-21	0.291031	0.405	0.142	1.00706e-16	0	MRPL51
338	7.78141e-21	0.109038	0.264	0.059	1.27063e-16	0	RPS17
339	8.36114e-21	0.13798	0.366	0.112	1.36529e-16	0	PPP1CA
340	8.47539e-21	0.20369	0.419	0.145	1.38395e-16	0	SAP18
341	1.13527e-20	0.120827	0.383	0.124	1.85378e-16	0	SLC47A1
342	1.1791e-20	0.277971	0.498	0.197	1.92536e-16	0	SPCS1
343	1.22358e-20	0.255037	0.643	0.294	1.99799e-16	0	MKNK2
344	1.36075e-20	0.228094	0.771	0.466	2.22197e-16	0	HNRNPK
345	1.46843e-20	0.348355	0.621	0.311	2.39779e-16	0	EIF4G1
346	1.85831e-20	0.287279	0.868	0.54	3.03444e-16	0	HLA-DQB1
347	1.92201e-20	0.116218	0.308	0.082	3.13846e-16	0	EEF1A2
348	1.9648e-20	0.162836	0.132	0.011	3.20833e-16	0	MTRNR2L6
349	2.19592e-20	0.159116	0.489	0.194	3.58572e-16	0	EIF3F
350	2.23001e-20	0.188966	0.322	0.092	3.64139e-16	0	PTTG1
351	2.28797e-20	0.269674	0.859	0.581	3.73602e-16	0	HLA-DPA1
352	2.3761e-20	0.235762	0.551	0.249	3.87993e-16	0	NDUFB2
353	2.53328e-20	0.257471	0.577	0.246	4.13659e-16	0	COTL1
354	2.7442e-20	0.170488	0.185	0.029	4.48101e-16	0	TNNC2
355	2.77996e-20	0.139821	0.295	0.076	4.5394e-16	0	C12orf57
356	3.47179e-20	0.306466	0.749	0.422	5.66909e-16	0	LSP1
357	3.69491e-20	0.147029	0.295	0.076	6.03342e-16	0	NDUFAF3
358	3.74076e-20	0.218005	0.665	0.338	6.10829e-16	0	HNRNPA1
359	4.31786e-20	0.496531	0.934	0.702	7.05063e-16	0	TTN
360	4.5057e-20	0.390855	0.581	0.284	7.35736e-16	0	GPSM3
361	5.39319e-20	0.152582	0.26	0.06	8.80655e-16	0	VAMP5
362	5.54081e-20	0.266314	0.493	0.21	9.04759e-16	0	RBM8A
363	6.7445e-20	0.25679	0.432	0.158	1.10131e-15	0	GTF3C6
364	7.36481e-20	0.243369	0.568	0.258	1.2026e-15	0	ISCU
365	7.71393e-20	0.223851	0.414	0.149	1.25961e-15	0	BANF1
366	8.05492e-20	0.215631	0.379	0.127	1.31529e-15	0	ARF6
367	9.23515e-20	0.173467	0.282	0.072	1.50801e-15	0	ARF5
368	1.37426e-19	0.198705	0.63	0.3	2.24403e-15	0	LMNA
369	1.3811e-19	0.342867	0.996	0.82	2.2552e-15	0	CD74
370	1.38597e-19	0.243934	0.63	0.316	2.26315e-15	0	CCT5
371	1.44023e-19	0.280597	0.678	0.357	2.35175e-15	0	LDHA
372	1.63134e-19	0.22396	0.216	0.042	2.66381e-15	0	TRAPPC2L
373	1.64039e-19	0.222973	0.405	0.141	2.67859e-15	0	JUN
374	1.89097e-19	0.294212	0.894	0.644	3.08776e-15	0	PKM
375	2.89265e-19	0.0782281	0.247	0.056	4.72341e-15	0	TXNDC17
376	3.68008e-19	0.195288	0.458	0.179	6.00921e-15	0	CUTA
377	3.79923e-19	0.11707	0.295	0.079	6.20376e-15	0	ATP6V1F
378	3.82579e-19	0.438092	0.828	0.508	6.24713e-15	0	NFKBIA
379	3.8368e-19	0.158423	0.405	0.143	6.2651e-15	0	SSRP1
380	4.47481e-19	0.248402	0.445	0.173	7.30692e-15	0	CYC1
381	5.58439e-19	0.232071	0.555	0.247	9.11875e-15	0	CBX6
382	5.61055e-19	0.267911	0.564	0.262	9.16146e-15	0	PLEKHO1
383	5.95426e-19	0.281719	0.555	0.266	9.72271e-15	0	MCL1
384	6.31352e-19	0.133128	0.449	0.166	1.03093e-14	0	UCP2
385	6.35894e-19	0.223686	0.52	0.225	1.03835e-14	0	CCDC167
386	6.89288e-19	0.256807	0.463	0.185	1.12554e-14	0	PHPT1
387	6.94116e-19	0.302938	0.863	0.583	1.13342e-14	0	HLA-E
388	6.95799e-19	0.289322	0.793	0.496	1.13617e-14	0	NCL
389	7.98877e-19	0.2923	0.674	0.346	1.30449e-14	0	ISG20
390	8.19547e-19	0.151336	0.568	0.264	1.33824e-14	0	NDUFS6
391	9.08748e-19	0.18307	0.308	0.09	1.4839e-14	0	PSMB4
392	9.14779e-19	0.224427	0.414	0.159	1.49374e-14	0	GHITM
393	9.2167e-19	0.112047	0.264	0.068	1.505e-14	0	MRPL41
394	1.25978e-18	0.156193	0.524	0.232	2.0571e-14	0	PSMB1
395	1.31272e-18	0.227146	0.269	0.07	2.14354e-14	0	RYR1
396	1.40113e-18	0.310184	0.789	0.508	2.2879e-14	0	RPL5
397	1.59075e-18	0.368443	0.907	0.637	2.59753e-14	0	SON
398	1.7727e-18	0.129757	0.357	0.118	2.89465e-14	0	TAF10
399	1.87056e-18	0.259193	0.366	0.127	3.05444e-14	0	LAMTOR5
400	2.0083e-18	0.224061	0.132	0.014	3.27935e-14	0	EFEMP2
401	2.2595e-18	0.136196	0.172	0.027	3.68954e-14	0	PGAM2
402	2.29322e-18	0.209023	0.656	0.339	3.74461e-14	0	PPIB
403	2.38687e-18	0.203823	0.674	0.374	3.89751e-14	0	TMBIM6
404	2.38878e-18	0.23273	0.348	0.116	3.90063e-14	0	UBE2M
405	2.40934e-18	0.198927	0.493	0.21	3.93422e-14	0	RPL24
406	2.52435e-18	0.27011	0.515	0.237	4.122e-14	0	PLEC
407	2.71117e-18	0.233794	0.352	0.119	4.42707e-14	0	RPS19BP1
408	2.71724e-18	0.289105	0.604	0.305	4.43699e-14	0	ARPC5L
409	2.95606e-18	0.20288	0.652	0.345	4.82694e-14	0	SRI
410	3.193e-18	0.300245	0.555	0.259	5.21386e-14	0	RPL31
411	3.22777e-18	0.260155	0.502	0.225	5.27063e-14	0	TCP1
412	3.27225e-18	0.274826	0.634	0.329	5.34326e-14	0	RPS3A
413	4.24547e-18	0.400784	0.722	0.419	6.93242e-14	0	PGK1
414	4.95134e-18	0.310196	0.678	0.392	8.08505e-14	0	ATP5MC2
415	4.99311e-18	0.206502	0.621	0.317	8.15326e-14	0	ATP5F1A
416	5.51429e-18	0.364716	0.696	0.408	9.00429e-14	0	RBX1
417	6.31642e-18	0.428085	0.48	0.21	1.03141e-13	0	NEB
418	7.32345e-18	0.157384	0.256	0.065	1.19585e-13	0	MARCKSL1
419	7.96637e-18	0.183819	0.41	0.153	1.30083e-13	0	ATP6V0B
420	8.30234e-18	0.24046	0.33	0.107	1.35569e-13	0	ATP5PD
421	8.37348e-18	0.246058	0.313	0.095	1.3673e-13	0	PSMC5
422	9.18756e-18	0.2239	0.67	0.344	1.50024e-13	0	MRPS21
423	9.20311e-18	0.246512	0.511	0.227	1.50278e-13	0	HDGF
424	1.01388e-17	0.327683	0.612	0.315	1.65557e-13	0	CCT2
425	1.08513e-17	0.224137	0.432	0.169	1.77192e-13	0	RHOG
426	1.0986e-17	0.161908	0.357	0.12	1.7939e-13	0	CHMP2A
427	1.21079e-17	0.117145	0.172	0.029	1.9771e-13	0	RHOC
428	1.30885e-17	0.233062	0.441	0.18	2.13722e-13	0	CCDC28B
429	1.32151e-17	0.144817	0.361	0.127	2.15789e-13	0	FKBP8
430	1.35522e-17	0.203339	0.498	0.223	2.21293e-13	0	LSM2
431	1.39401e-17	0.32187	0.348	0.121	2.27628e-13	0	POLR2K
432	1.59342e-17	0.0558465	0.163	0.025	2.6019e-13	0	TMEM246
433	1.65257e-17	0.265167	0.485	0.212	2.69848e-13	0	IER2
434	1.67696e-17	0.112628	0.167	0.028	2.73832e-13	0	PCOLCE
435	2.30947e-17	0.28242	0.74	0.46	3.77113e-13	0	ARPC1B
436	3.28774e-17	0.253815	0.498	0.227	5.36854e-13	0	MAZ
437	3.32236e-17	0.335341	0.568	0.288	5.42508e-13	0	COX5A
438	3.4526e-17	0.127636	0.313	0.098	5.63774e-13	0	SCAND1
439	3.46307e-17	0.18796	0.401	0.152	5.65485e-13	0	SNRPF
440	3.52793e-17	0.112607	0.163	0.026	5.76075e-13	0	MT-ATP8
441	3.68212e-17	0.216475	0.432	0.175	6.01253e-13	0	COPE
442	4.03467e-17	0.126799	0.352	0.125	6.58821e-13	0	COX14
443	4.06394e-17	0.33557	0.907	0.642	6.636e-13	0	BAIAP2L1
444	4.90388e-17	0.119654	0.163	0.027	8.00754e-13	0	POP7
445	5.19201e-17	0.290466	0.78	0.487	8.47803e-13	0	LAPTM5
446	5.28694e-17	0.17729	0.388	0.145	8.63305e-13	0	VAMP8
447	5.34212e-17	0.161939	0.388	0.144	8.72315e-13	0	CD63
448	5.52555e-17	0.155471	0.379	0.139	9.02267e-13	0	IFI6
449	6.31747e-17	0.258601	0.952	0.724	1.03158e-12	0	AMBRA1
450	6.52246e-17	0.188077	0.339	0.115	1.06505e-12	0	SMDT1
451	6.84361e-17	0.173448	0.595	0.29	1.11749e-12	0	POMP
452	7.22838e-17	0.113901	0.37	0.136	1.18032e-12	0	EIF3I
453	7.35869e-17	0.173739	0.551	0.263	1.2016e-12	0	PSMD7
454	7.37458e-17	0.184933	0.137	0.018	1.20419e-12	0	PMEPA1
455	7.5798e-17	0.212445	0.537	0.251	1.23771e-12	0	UBXN1
456	8.01855e-17	0.148342	0.476	0.208	1.30935e-12	0	CAPNS1
457	8.04701e-17	0.194161	0.559	0.273	1.314e-12	0	HNRNPAB
458	8.2028e-17	0.17793	0.511	0.241	1.33943e-12	0	TUBA1C
459	8.22709e-17	0.172773	0.361	0.132	1.3434e-12	0	AP2M1
460	8.66485e-17	0.0453091	0.203	0.043	1.41488e-12	0	MT-ND4L
461	9.10407e-17	0.115827	0.291	0.088	1.4866e-12	0	DCTPP1
462	9.64718e-17	0.19907	0.621	0.33	1.57529e-12	0	GNAI2
463	1.00115e-16	0.321972	0.427	0.178	1.63478e-12	0	RTRAF
464	1.00223e-16	0.255679	0.692	0.373	1.63654e-12	0	ARHGDIB
465	1.13513e-16	0.701139	0.595	0.314	1.85356e-12	0	HSPH1
466	1.22317e-16	0.155515	0.233	0.059	1.99732e-12	0	TSPO
467	1.31505e-16	0.232895	0.771	0.483	2.14735e-12	0	ARPC3
468	1.35118e-16	0.217704	0.419	0.169	2.20634e-12	0	SSNA1
469	1.37916e-16	0.229391	0.467	0.201	2.25203e-12	0	CCT7
470	1.40696e-16	0.252763	0.37	0.142	2.29743e-12	0	CKS1B
471	1.43717e-16	0.172283	0.427	0.174	2.34676e-12	0	NDUFAB1
472	1.65148e-16	0.192739	0.383	0.149	2.69669e-12	0	POLE4
473	1.69944e-16	0.216815	0.515	0.242	2.77502e-12	0	PSMA4
474	1.7259e-16	0.161972	0.52	0.245	2.81822e-12	0	COX17
475	1.81068e-16	0.23338	0.48	0.213	2.95667e-12	0	CXCR4
476	1.96018e-16	0.216912	0.304	0.097	3.20078e-12	0	ADRM1
477	1.99974e-16	0.320841	0.524	0.251	3.26537e-12	0	MLEC
478	2.053e-16	0.23267	0.718	0.434	3.35235e-12	0	SRSF3
479	2.11371e-16	0.132971	0.471	0.192	3.45147e-12	0	BNIP3L
480	2.18615e-16	0.149646	0.401	0.157	3.56977e-12	0	ABRACL
481	2.1916e-16	0.175913	0.405	0.159	3.57866e-12	0	PRR13
482	2.20955e-16	0.299748	0.401	0.165	3.60798e-12	0	ZNF281
483	2.28408e-16	0.104773	0.361	0.125	3.72968e-12	0	FSCN1
484	2.7337e-16	0.160932	0.604	0.334	4.46386e-12	0	RAC2
485	2.96484e-16	0.222228	0.352	0.13	4.84129e-12	0	NDUFS7
486	3.11334e-16	0.24367	0.828	0.543	5.08377e-12	0	BTG1
487	3.30358e-16	0.26006	0.247	0.068	5.39442e-12	0	ZMAT2
488	3.46615e-16	0.217571	0.661	0.346	5.65987e-12	0	TNFRSF14
489	3.66827e-16	0.211393	0.432	0.175	5.98992e-12	0	TALDO1
490	4.42362e-16	0.0894483	0.229	0.059	7.22333e-12	0	TOMM22
491	4.76754e-16	0.265462	0.819	0.54	7.78492e-12	0	SERBP1
492	4.9902e-16	0.224123	0.665	0.376	8.14849e-12	0	CCT3
493	5.00731e-16	0.144077	0.41	0.164	8.17643e-12	0	SNRPE
494	5.14644e-16	0.171435	0.3	0.097	8.40362e-12	0	PFDN6
495	5.5849e-16	0.14417	0.317	0.105	9.11959e-12	0	ECH1
496	6.2354e-16	0.186184	0.559	0.27	1.01818e-11	0	ODC1
497	7.13981e-16	0.208435	0.366	0.138	1.16586e-11	0	PPP1R18
498	8.04144e-16	0.244127	0.419	0.172	1.31309e-11	0	LSM5
499	8.53035e-16	0.244104	0.581	0.314	1.39292e-11	0	GRK2
500	8.65304e-16	0.244527	0.744	0.442	1.41295e-11	0	ANXA6
501	9.48937e-16	0.163957	0.476	0.214	1.54952e-11	0	APEX1
502	9.61317e-16	0.190411	0.37	0.14	1.56973e-11	0	PNRC1
503	1.21575e-15	0.114266	0.247	0.068	1.98521e-11	0	HNRNPA1P48
504	1.25208e-15	0.209371	0.705	0.4	2.04453e-11	0	PARK7
505	1.37113e-15	0.244048	0.652	0.364	2.23892e-11	0	PTBP1
506	1.39735e-15	0.165655	0.352	0.132	2.28173e-11	0	MRPL34
507	1.49504e-15	0.139661	0.313	0.103	2.44126e-11	0	NRAS
508	1.55159e-15	0.226282	0.537	0.263	2.5336e-11	0	UBALD2
509	1.59355e-15	0.344916	0.458	0.208	2.6021e-11	0	PSMD8
510	1.5942e-15	0.19211	0.317	0.109	2.60318e-11	0	ITM2A
511	1.69394e-15	0.178053	0.33	0.116	2.76603e-11	0	IFI27L2
512	1.76215e-15	0.173274	0.74	0.437	2.87742e-11	0	UQCRH
513	2.11188e-15	0.214672	0.432	0.188	3.44849e-11	0	PPP1R9B
514	2.30288e-15	0.268442	0.859	0.589	3.76037e-11	0	HSP90B1
515	2.351e-15	0.160607	0.485	0.221	3.83896e-11	0	NDUFA12
516	2.42479e-15	0.102049	0.392	0.15	3.95944e-11	0	TUBA4A
517	2.75284e-15	0.0930871	0.269	0.082	4.49511e-11	0	NHSL2
518	2.87144e-15	0.194813	0.696	0.387	4.68878e-11	0	MTPN
519	2.88689e-15	0.0739046	0.207	0.05	4.71401e-11	0	DYNLL2
520	3.29893e-15	0.178879	0.189	0.042	5.38683e-11	0	LRP1
521	3.58216e-15	0.128347	0.247	0.07	5.8493e-11	0	TIMP1
522	3.9606e-15	0.236413	0.537	0.273	6.46726e-11	0	PDE3A
523	4.4764e-15	0.209435	0.687	0.385	7.30951e-11	0	UBE2B
524	4.56929e-15	0.17566	0.317	0.111	7.46119e-11	0	H2AFX
525	5.03332e-15	0.28866	0.85	0.605	8.21891e-11	0	SLC26A3
526	5.25451e-15	0.0996388	0.273	0.083	8.58008e-11	0	BAG1
527	5.28901e-15	0.071989	0.132	0.02	8.63643e-11	0	HSPE1
528	5.4389e-15	0.0897223	0.181	0.039	8.88118e-11	0	TNNT3
529	5.55236e-15	0.160466	0.656	0.381	9.06645e-11	0	SELENOS
530	5.63945e-15	0.253203	0.652	0.38	9.20866e-11	0	ARL6IP5
531	6.02237e-15	0.142377	0.185	0.042	9.83393e-11	0	GSK3A
532	6.27541e-15	0.167154	0.238	0.066	1.02471e-10	0	RNF5
533	6.67095e-15	0.084472	0.106	0.011	1.0893e-10	0	DDT
534	6.82655e-15	0.222744	0.828	0.585	1.11471e-10	0	CYBA
535	7.52049e-15	0.205055	0.476	0.229	1.22802e-10	0	RANBP1
536	7.66408e-15	0.241486	0.489	0.243	1.25147e-10	0	BRK1
537	7.95105e-15	0.165118	0.141	0.024	1.29833e-10	0	GPX3
538	8.04435e-15	0.159376	0.361	0.139	1.31356e-10	0	SOD1
539	8.4549e-15	0.320447	0.797	0.562	1.3806e-10	0	HLA-DPB1
540	8.7127e-15	0.125463	0.203	0.05	1.4227e-10	0	PRELID3B
541	8.91457e-15	0.243759	0.432	0.185	1.45566e-10	0	TBCB
542	9.15821e-15	0.241965	0.467	0.215	1.49544e-10	0	NOL7
543	9.87564e-15	0.140148	0.211	0.055	1.61259e-10	0	CST3
544	1.01878e-14	0.22985	0.445	0.2	1.66357e-10	0	ST13
545	1.04424e-14	0.179421	0.203	0.05	1.70514e-10	0	MRPS2
546	1.0626e-14	0.176199	0.401	0.167	1.73512e-10	0	GGACT
547	1.06487e-14	0.266686	0.881	0.644	1.73882e-10	0	HNRNPA3
548	1.14117e-14	0.354941	0.586	0.3	1.86342e-10	0	RNF19B
549	1.18021e-14	0.224591	0.652	0.372	1.92717e-10	0	CCT6A
550	1.26912e-14	0.169358	0.145	0.025	2.07234e-10	0	CXCL12
551	1.30334e-14	0.233328	0.744	0.477	2.12822e-10	0	SEC11C
552	1.32113e-14	0.0619838	0.132	0.021	2.15727e-10	0	UBD
553	1.34477e-14	0.148637	0.612	0.323	2.19588e-10	0	CAP1
554	1.39592e-14	0.166264	0.833	0.576	2.27939e-10	0	ENO1
555	1.41055e-14	0.21675	0.608	0.333	2.30328e-10	0	ANP32E
556	1.66136e-14	0.158449	0.247	0.075	2.71283e-10	0	HSD17B10
557	1.67866e-14	0.205202	0.357	0.136	2.74109e-10	0	MICOS13
558	1.73863e-14	0.246252	0.278	0.09	2.83901e-10	0	PPP1R15A
559	1.75952e-14	0.0604637	0.273	0.088	2.87312e-10	0	NHP2
560	1.77308e-14	0.172145	0.449	0.207	2.89526e-10	0	EIF1B
561	1.81121e-14	0.0652112	0.097	0.009	2.95753e-10	0	HPS6
562	1.98843e-14	0.089939	0.304	0.106	3.24691e-10	0	MRPS12
563	2.01533e-14	0.209121	0.471	0.218	3.29083e-10	0	TIMD4
564	2.19215e-14	0.137114	0.379	0.151	3.57957e-10	0	MRPL33
565	2.27919e-14	0.22243	0.665	0.398	3.7217e-10	0	NDUFV1
566	2.36198e-14	0.120574	0.379	0.155	3.85688e-10	0	NDUFS5
567	2.3817e-14	0.136866	0.269	0.086	3.88908e-10	0	EFCAB3
568	2.49535e-14	0.122317	0.216	0.058	4.07465e-10	0	GADD45A
569	2.53893e-14	0.361848	0.687	0.404	4.14582e-10	0	TNFRSF11A
570	2.70433e-14	0.248742	0.722	0.448	4.41591e-10	0	SOCS1
571	2.79678e-14	0.296852	0.564	0.312	4.56686e-10	0	NUDC
572	2.88955e-14	0.140021	0.339	0.127	4.71834e-10	0	NDUFS3
573	2.99978e-14	0.173273	0.537	0.277	4.89835e-10	0	EHD1
574	3.49775e-14	0.185194	0.639	0.358	5.71148e-10	0	SF3B2
575	3.75525e-14	0.0746689	0.15	0.028	6.13195e-10	0	MYH2
576	4.00461e-14	0.142251	0.101	0.011	6.53912e-10	0	CCDC80
577	4.03577e-14	0.0942248	0.194	0.047	6.59001e-10	0	NXT1
578	4.07157e-14	0.199332	0.665	0.385	6.64846e-10	0	VCP
579	4.12015e-14	0.23102	0.515	0.252	6.72779e-10	0	KHSRP
580	4.38576e-14	0.0676724	0.154	0.03	7.16151e-10	0	MEA1
581	4.4843e-14	0.146581	0.216	0.059	7.32242e-10	0	DCTN3
582	4.93109e-14	0.175816	0.379	0.161	8.05197e-10	0	PLP2
583	5.04008e-14	0.105836	0.339	0.127	8.22994e-10	0	HSBP1
584	5.12928e-14	0.0814998	0.436	0.192	8.3756e-10	0	TMED9
585	5.21801e-14	0.0581061	0.211	0.057	8.52049e-10	0	CENPB
586	5.24867e-14	0.220242	0.445	0.201	8.57056e-10	0	MANF
587	5.27962e-14	0.286467	0.727	0.436	8.62109e-10	0	HSPA9
588	5.37631e-14	0.195478	0.419	0.181	8.77897e-10	0	SRM
589	6.36949e-14	0.134463	0.335	0.123	1.04007e-09	0	PSMC4
590	6.62322e-14	0.183979	0.586	0.321	1.08151e-09	0	DUT
591	7.13702e-14	0.135322	0.308	0.11	1.1654e-09	0	EBNA1BP2
592	7.59171e-14	0.197234	0.458	0.217	1.23965e-09	0	DNAJA2
593	8.12902e-14	0.186804	0.485	0.234	1.32739e-09	0	MZT2A
594	8.54473e-14	0.354394	0.617	0.345	1.39527e-09	0	ID2
595	8.69183e-14	0.212169	0.903	0.632	1.41929e-09	0	CCR7
596	8.75158e-14	0.16394	0.286	0.097	1.42905e-09	0	MYC
597	9.14177e-14	0.115263	0.37	0.153	1.49276e-09	0	PHB2
598	9.24271e-14	0.0953374	0.621	0.354	1.50924e-09	0	MKI67
599	9.44774e-14	0.125224	0.463	0.212	1.54272e-09	0	UQCRFS1
600	9.61124e-14	0.182477	0.132	0.023	1.56942e-09	0	SERPINH1
601	9.91202e-14	0.193541	0.463	0.213	1.61853e-09	0	TRADD
602	1.02216e-13	0.240953	0.498	0.251	1.66908e-09	0	PSMB3
603	1.04311e-13	0.194401	0.744	0.443	1.7033e-09	0	PPA1
604	1.09765e-13	-0.0118205	0.203	0.052	1.79236e-09	0	S100A10
605	1.12257e-13	0.242768	0.423	0.191	1.83305e-09	0	ICAM3
606	1.12889e-13	0.0891032	0.313	0.112	1.84337e-09	0	JCHAIN
607	1.15972e-13	0.100464	0.198	0.052	1.8937e-09	0	TINCR
608	1.22827e-13	0.119804	0.326	0.123	2.00564e-09	0	LSM3
609	1.24147e-13	0.203301	0.762	0.51	2.0272e-09	0	TPM4
610	1.24904e-13	0.242806	0.476	0.229	2.03956e-09	0	GUK1
611	1.26802e-13	0.223527	0.683	0.408	2.07055e-09	0	VDAC1
612	1.42505e-13	0.149091	0.608	0.343	2.32697e-09	0	EIF3K
613	1.42952e-13	0.128104	0.546	0.291	2.33426e-09	0	JPT1
614	1.46101e-13	0.0992201	0.476	0.226	2.38568e-09	0	MRPL14
615	1.68955e-13	0.184961	0.899	0.593	2.75886e-09	0	EIF3A
616	1.70218e-13	0.216395	0.41	0.178	2.77949e-09	0	MRPL18
617	1.71541e-13	0.201601	0.564	0.303	2.80109e-09	0	CCT8
618	1.76202e-13	0.187516	0.493	0.233	2.8772e-09	0	NSA2
619	1.78274e-13	0.171399	0.33	0.129	2.91104e-09	0	FIS1
620	1.8412e-13	0.144596	0.419	0.188	3.0065e-09	0	ATP5PB
621	1.90312e-13	0.140456	0.308	0.112	3.10761e-09	0	STOML2
622	1.93008e-13	0.153419	0.78	0.469	3.15163e-09	0	CSDE1
623	2.09231e-13	0.116842	0.3	0.108	3.41653e-09	0	MYADM
624	2.22053e-13	0.0752107	0.282	0.097	3.62591e-09	0	IMP3
625	2.24335e-13	0.172385	0.604	0.337	3.66317e-09	0	MVP
626	2.88366e-13	0.206322	0.555	0.297	4.70872e-09	0	RAB14
627	2.93481e-13	0.11224	0.335	0.131	4.79224e-09	0	SDF2L1
628	3.0018e-13	0.165291	0.652	0.395	4.90165e-09	0	TAP1
629	3.12636e-13	0.120689	0.251	0.082	5.10503e-09	0	ACAA2
630	3.21085e-13	0.104042	0.264	0.089	5.243e-09	0	MRPL54
631	3.52059e-13	0.171309	0.784	0.526	5.74877e-09	0	PSMB9
632	3.64231e-13	0.146935	0.189	0.049	5.94754e-09	0	ZNF593
633	3.74712e-13	0.0448872	0.251	0.08	6.11867e-09	0	FAM174C
634	3.76476e-13	0.123778	0.172	0.042	6.14748e-09	0	DEDD2
635	3.87905e-13	0.11748	0.564	0.3	6.3341e-09	0	BSG
636	3.93796e-13	0.115327	0.247	0.078	6.4303e-09	0	SUMO3
637	3.94129e-13	0.151056	0.278	0.096	6.43573e-09	0	MRPL28
638	3.94299e-13	0.0581908	0.15	0.031	6.43851e-09	0	NACA2
639	4.0143e-13	0.13576	0.264	0.093	6.55495e-09	0	H2AFJ
640	4.14063e-13	0.264242	0.366	0.153	6.76123e-09	0	COA4
641	4.15715e-13	0.126089	0.15	0.031	6.7882e-09	0	GGCT
642	4.63374e-13	0.104207	0.313	0.116	7.56644e-09	0	CAPG
643	5.14029e-13	0.207692	0.256	0.085	8.39359e-09	0	RPL39
644	5.21128e-13	0.149671	0.229	0.07	8.5095e-09	0	PRPF19
645	5.44917e-13	0.113444	0.352	0.141	8.89795e-09	0	PSMC3
646	5.68484e-13	0.120591	0.85	0.581	9.28278e-09	0	NBEAL1
647	5.95485e-13	0.158785	0.471	0.228	9.72367e-09	0	USF2
648	6.13391e-13	0.152497	0.419	0.189	1.00161e-08	0	IRF2BP2
649	6.31668e-13	0.103807	0.436	0.202	1.03145e-08	0	MIDN
650	6.42039e-13	0.114124	0.511	0.252	1.04839e-08	0	KPNA2
651	6.44847e-13	0.122766	0.48	0.236	1.05297e-08	0	MCM7
652	6.9419e-13	0.0807616	0.229	0.071	1.13354e-08	0	BLOC1S4
653	7.46292e-13	0.0767944	0.511	0.258	1.21862e-08	0	CDV3
654	7.70292e-13	0.146268	0.736	0.444	1.25781e-08	0	PDIA6
655	8.37803e-13	0.141127	0.339	0.14	1.36805e-08	0	MCRIP2
656	8.3786e-13	0.172396	0.282	0.101	1.36814e-08	0	CAMLG
657	8.45401e-13	0.205815	0.947	0.743	1.38046e-08	0	SUB1
658	8.48048e-13	0.205787	0.485	0.245	1.38478e-08	0	SLBP
659	8.58639e-13	0.244498	0.612	0.35	1.40207e-08	0	NFE2L1
660	8.77929e-13	0.0725761	0.251	0.084	1.43357e-08	0	CBR1
661	8.9742e-13	0.114533	0.203	0.058	1.4654e-08	0	POLR2J
662	9.34284e-13	0.128602	0.586	0.329	1.52559e-08	0	ERH
663	9.95591e-13	0.171579	0.48	0.246	1.6257e-08	0	WBP11
664	9.99129e-13	0.132411	0.383	0.165	1.63148e-08	0	IRF7
665	1.00127e-12	0.0890926	0.211	0.06	1.63497e-08	0	TBCC
666	1.00707e-12	0.0646576	0.194	0.052	1.64444e-08	0	S1PR4
667	1.03181e-12	0.209429	0.304	0.118	1.68485e-08	0	TMUB1
668	1.036e-12	0.091871	0.401	0.175	1.69168e-08	0	PBXIP1
669	1.04301e-12	0.0926274	0.159	0.036	1.70313e-08	0	MAGEA1
670	1.06611e-12	0.128215	0.383	0.164	1.74086e-08	0	VPS28
671	1.12311e-12	0.194981	0.877	0.631	1.83393e-08	0	ARPC2
672	1.13121e-12	0.11991	0.233	0.075	1.84715e-08	0	MRPL11
673	1.14747e-12	0.101346	0.278	0.095	1.8737e-08	0	CDC20
674	1.16117e-12	0.26463	0.894	0.669	1.89607e-08	0	LINGO1
675	1.17101e-12	0.103662	0.247	0.081	1.91214e-08	0	TRBC2
676	1.17298e-12	0.0825861	0.207	0.059	1.91536e-08	0	MTX1
677	1.25287e-12	0.195081	0.714	0.442	2.04581e-08	0	DDX6
678	1.28168e-12	0.179192	0.736	0.467	2.09286e-08	0	NCF1
679	1.29606e-12	0.137003	0.273	0.096	2.11633e-08	0	BHLHE22
680	1.30132e-12	0.208203	0.436	0.209	2.12492e-08	0	LSM4
681	1.3051e-12	0.12612	0.295	0.11	2.13111e-08	0	SF3B6
682	1.36575e-12	0.23254	0.943	0.725	2.23013e-08	0	CD70
683	1.3751e-12	0.214457	0.405	0.185	2.24541e-08	0	PIM2
684	1.40469e-12	0.028933	0.07	0.005	2.29372e-08	0	MTRNR2L7
685	1.41142e-12	0.224127	0.59	0.338	2.3047e-08	0	CNBP
686	1.41408e-12	0.321264	0.26	0.091	2.30904e-08	0	DNAJB1
687	1.47891e-12	0.1988	0.551	0.282	2.41491e-08	0	XBP1
688	1.48316e-12	0.118334	0.476	0.229	2.42184e-08	0	PPP2R1A
689	1.49331e-12	0.145606	0.335	0.134	2.43842e-08	0	AIP
690	1.52351e-12	0.242479	0.885	0.633	2.48773e-08	0	HLA-DQA1
691	1.57391e-12	0.196486	0.753	0.492	2.57005e-08	0	ANP32B
692	1.59457e-12	0.215638	0.467	0.23	2.60377e-08	0	NDUFS2
693	1.62352e-12	0.0762779	0.11	0.017	2.65105e-08	0	BORCS6
694	1.65181e-12	0.156098	0.454	0.225	2.69724e-08	0	ILF2
695	1.69421e-12	0.125354	0.405	0.183	2.76647e-08	0	RRP7A
696	1.73148e-12	0.0910547	0.185	0.05	2.82734e-08	0	SLC35A4
697	1.73732e-12	0.11113	0.137	0.027	2.83687e-08	0	PTRHD1
698	1.74817e-12	0.11692	0.661	0.391	2.85459e-08	0	PRMT1
699	1.76226e-12	0.27926	0.643	0.373	2.8776e-08	0	ZEB2
700	1.7847e-12	0.0947594	0.313	0.123	2.91423e-08	0	ZNF22
701	1.82546e-12	0.116565	0.251	0.086	2.9808e-08	0	C4orf3
702	1.91931e-12	0.222449	0.374	0.167	3.13404e-08	0	MAGOH
703	1.99065e-12	0.122195	0.26	0.093	3.25053e-08	0	TIMM13
704	2.004e-12	0.200377	0.916	0.694	3.27233e-08	0	SRGN
705	2.0203e-12	0.153731	0.256	0.089	3.29895e-08	0	DCK
706	2.02546e-12	0.211546	0.419	0.203	3.30737e-08	0	RPS26
707	2.06293e-12	0.115091	0.084	0.008	3.36856e-08	0	SFRP2
708	2.06364e-12	0.0642306	0.15	0.033	3.36972e-08	0	POLR2I
709	2.15142e-12	0.064416	0.11	0.017	3.51305e-08	0	SNAPC2
710	2.17874e-12	0.0892192	0.233	0.077	3.55766e-08	0	TLNRD1
711	2.211e-12	0.188977	0.718	0.453	3.61035e-08	0	ANP32A
712	2.23195e-12	0.0836899	0.242	0.08	3.64455e-08	0	MRPL36
713	2.53145e-12	0.0964007	0.295	0.112	4.13361e-08	0	ECHS1
714	2.69331e-12	0.185709	0.396	0.188	4.3979e-08	0	NDUFB4
715	2.69491e-12	0.162352	0.269	0.097	4.40052e-08	0	TIMM8B
716	2.75065e-12	0.233058	0.872	0.641	4.49154e-08	0	HNRNPU
717	2.76352e-12	0.0495332	0.304	0.117	4.51255e-08	0	IK
718	2.83325e-12	0.025925	0.084	0.008	4.62641e-08	0	SERPING1
719	2.84119e-12	0.118799	0.665	0.389	4.63937e-08	0	H2AFV
720	2.87118e-12	0.0611886	0.511	0.255	4.68836e-08	0	DNAJC8
721	3.1611e-12	0.119904	0.282	0.106	5.16176e-08	0	PUF60
722	3.40666e-12	0.210013	0.335	0.14	5.56274e-08	0	GABARAPL2
723	3.46002e-12	0.153441	0.203	0.059	5.64986e-08	0	ABT1
724	3.53876e-12	0.165864	0.502	0.255	5.77843e-08	0	ASAH1
725	3.71239e-12	0.0848178	0.079	0.008	6.06196e-08	0	ACTN2
726	3.72588e-12	0.151948	0.401	0.181	6.08399e-08	0	ZFAND5
727	3.80149e-12	0.171338	0.674	0.398	6.20745e-08	0	SELENOT
728	3.91902e-12	0.137519	0.489	0.255	6.39937e-08	0	MRPL20
729	3.99096e-12	0.12827	0.242	0.081	6.51684e-08	0	POLR2G
730	4.03689e-12	0.261134	0.282	0.104	6.59184e-08	0	IDH3G
731	4.05617e-12	0.165321	0.718	0.428	6.62331e-08	0	ATP6V0E1
732	4.36902e-12	0.191139	0.718	0.45	7.13417e-08	0	SPCS2
733	4.39875e-12	0.239751	0.806	0.534	7.18272e-08	0	SRSF2
734	4.43215e-12	0.179986	0.317	0.129	7.23725e-08	0	SAMD1
735	4.5166e-12	0.151194	0.308	0.122	7.37515e-08	0	ARL4C
736	4.60984e-12	0.0794263	0.216	0.067	7.5274e-08	0	TMEM126A
737	5.5205e-12	0.0610738	0.59	0.325	9.01443e-08	0	ERP29
738	5.71356e-12	0.146136	0.273	0.1	9.32967e-08	0	SVIP
739	5.95006e-12	0.172625	0.692	0.429	9.71586e-08	0	EEF1D
740	6.08913e-12	0.0741888	0.326	0.13	9.94295e-08	0	VBP1
741	6.2132e-12	0.134701	0.401	0.181	1.01455e-07	0	OAS3
742	6.25599e-12	0.115657	0.396	0.183	1.02154e-07	0	UQCRC1
743	6.30885e-12	0.0982302	0.37	0.164	1.03017e-07	0	STUB1
744	6.34579e-12	0.170883	0.401	0.189	1.0362e-07	0	PA2G4
745	6.73734e-12	0.143872	0.233	0.076	1.10014e-07	0	MGAT2
746	7.65571e-12	0.0982609	0.335	0.135	1.2501e-07	0	BCL7B
747	8.35552e-12	0.0818497	0.115	0.02	1.36437e-07	0	UQCRHL
748	8.4724e-12	0.165374	0.26	0.095	1.38346e-07	0	PFDN4
749	8.80831e-12	0.212792	0.648	0.394	1.43831e-07	0	RAC1
750	8.90173e-12	0.0957805	0.115	0.02	1.45356e-07	0	TOB1
751	8.9483e-12	0.13954	0.458	0.233	1.46117e-07	0	MYDGF
752	9.18386e-12	0.09647	0.247	0.086	1.49963e-07	0	NDUFC1
753	9.30954e-12	0.161159	0.366	0.166	1.52016e-07	0	EIF3G
754	9.42252e-12	0.235342	0.841	0.571	1.5386e-07	0	TNFAIP3
755	9.95835e-12	0.156199	0.639	0.381	1.6261e-07	0	KLF13
756	1.02484e-11	0.164063	0.441	0.214	1.67346e-07	0	UBA1
757	1.03635e-11	0.0689491	0.119	0.022	1.69226e-07	0	F8A1
758	1.07063e-11	0.103466	0.106	0.017	1.74824e-07	0	MSRB1
759	1.10352e-11	0.0730205	0.141	0.031	1.80194e-07	0	MFAP5
760	1.1589e-11	0.0937756	0.233	0.077	1.89236e-07	0	DACT1
761	1.16061e-11	0.178547	0.568	0.319	1.89516e-07	0	BUB3
762	1.16233e-11	0.0745842	0.176	0.047	1.89797e-07	0	TRIAP1
763	1.19666e-11	0.294682	0.498	0.273	1.95402e-07	0	STIP1
764	1.22649e-11	0.175276	0.48	0.24	2.00273e-07	0	PURA
765	1.25877e-11	0.144385	0.379	0.171	2.05544e-07	0	MLF2
766	1.27221e-11	0.26185	0.489	0.261	2.0774e-07	0	ENY2
767	1.27483e-11	0.0372819	0.185	0.053	2.08168e-07	0	ALKBH7
768	1.30567e-11	0.12639	0.388	0.173	2.13203e-07	0	TRAF4
769	1.31651e-11	0.124304	0.542	0.303	2.14972e-07	0	SNX3
770	1.36866e-11	0.170961	0.595	0.332	2.23488e-07	0	ARHGAP45
771	1.38882e-11	0.123688	0.502	0.274	2.26781e-07	0	VASP
772	1.39007e-11	0.0744296	0.256	0.092	2.26985e-07	0	NDUFA3
773	1.43862e-11	0.116816	0.291	0.113	2.34912e-07	0	SNRNP25
774	1.43968e-11	0.158102	0.546	0.292	2.35085e-07	0	RBIS
775	1.46177e-11	0.223659	0.612	0.365	2.38693e-07	0	ARL6IP4
776	1.48266e-11	0.0936467	0.185	0.052	2.42103e-07	0	CHST2
777	1.56239e-11	0.0915828	0.37	0.164	2.55123e-07	0	FXYD5
778	1.56263e-11	0.0701261	0.533	0.283	2.55162e-07	0	PSMB2
779	1.57188e-11	0.118208	0.282	0.104	2.56672e-07	0	B4GALT2
780	1.59909e-11	0.112497	0.26	0.095	2.61115e-07	0	SCO2
781	1.61772e-11	0.109217	0.247	0.087	2.64157e-07	0	UBE2Q1
782	1.62906e-11	0.0840431	0.493	0.264	2.6601e-07	0	MDH1
783	1.71559e-11	0.154233	0.524	0.291	2.80139e-07	0	SYNGR2
784	1.73588e-11	0.17738	0.348	0.151	2.83453e-07	0	GBP1
785	1.78688e-11	0.210772	0.445	0.227	2.9178e-07	0	VDAC2
786	1.83842e-11	0.0273519	0.256	0.09	3.00196e-07	0	FAAP20
787	1.91543e-11	0.280555	0.551	0.293	3.12771e-07	0	GCNT1
788	2.0618e-11	0.0497604	0.26	0.094	3.36671e-07	0	TRMT10C
789	2.19129e-11	0.297715	0.445	0.229	3.57816e-07	0	GBP4
790	2.20065e-11	0.0358403	0.767	0.502	3.59344e-07	0	RHOA
791	2.21238e-11	0.0624999	0.727	0.47	3.6126e-07	0	KLF6
792	2.2781e-11	0.154155	0.322	0.135	3.71991e-07	0	RNPEPL1
793	2.28808e-11	0.252468	0.485	0.25	3.73621e-07	0	PRRG4
794	2.35349e-11	0.180742	0.564	0.315	3.84302e-07	0	LMO4
795	2.36291e-11	0.0788949	0.163	0.042	3.8584e-07	0	PCBD1
796	2.38027e-11	0.123028	0.511	0.273	3.88674e-07	0	SNU13
797	2.3955e-11	0.220005	0.322	0.14	3.91161e-07	0	TRAPPC3
[truncated: 146,038 more rows]
