# Supplementary material for: Tumorigenic circulating tumor cells from xenograft mouse models of non-metastatic NSCLC patients reveal distinct single cell heterogeneity and drug responses
Source: Mol Cancer. 2022 Mar 12;21:73. doi: 10.1186/s12943-022-01553-5 (PMC8917773; doi:10.1186/s12943-022-01553-5)
Supplement: Supplementary file 2 — Additional file 2. Differentially expressed genes and cell type canonical markers. [file 12943_2022_1553_MOESM2_ESM.zip › Supplementary file 2.xlsx]

## Sheet: Canonical markers
General epithelial markers	AT1 epithelial markers	AT2 epithelial markers	Immune markers	Mesenchymal markers	Endothelial markers
CDH1	AKAP5	SFTA3	MS4A1	COL1A1	CD34
TPD52	AGER	SFTPB	IGKC	COL3A1	CDH5
PTPN13	PDPN	PGC	CD79A	LGALS1	VWF
CD47	CRYAB	ERRFI1	IGHM	MARCKS	CLDN5
C21ORF58	CLIC3	NKX2-1	IRF8	SPARC	CALCRL
RAD51C			HLA-DRB1	TUBA1A
BRCA1			KYNU	COL1A2
BRCA2			CD74
NUF2			IRF4
STK33			CCR7
C11orf49			DOCK2
C12orf75			CD83
SMYD3			CD3D
EFHC1			CD3E
			CD3G

## Sheet: Hallmark_MYC_Targets
HALLMARK_MYC_TARGETS_V1
ABCE1
ACP1
AIMP2
AP3S1
APEX1
BUB3
C1QBP
CAD
CANX
CBX3
CCNA2
CCT2
CCT3
CCT4
CCT5
CCT7
CDC20
CDC45
CDK2
CDK4
CLNS1A
CNBP
COPS5
COX5A
CSTF2
CTPS1
CUL1
CYC1
DDX18
DDX21
DEK
DHX15
DUT
EEF1B2
EIF1AX
EIF2S1
EIF2S2
EIF3B
EIF3D
EIF3J
EIF4A1
EIF4E
EIF4G2
EIF4H
EPRS1
ERH
ETF1
EXOSC7
FAM120A
FBL
G3BP1
GLO1
GNL3
GOT2
GSPT1
H2AZ1
HDAC2
HDDC2
HDGF
HNRNPA1
HNRNPA2B1
HNRNPA3
HNRNPC
HNRNPD
HNRNPR
HNRNPU
HPRT1
HSP90AB1
HSPD1
HSPE1
IARS1
IFRD1
ILF2
IMPDH2
KARS1
KPNA2
KPNB1
LDHA
LSM2
LSM7
MAD2L1
MCM2
MCM4
MCM5
MCM6
MCM7
MRPL23
MRPL9
MRPS18B
MYC
NAP1L1
NCBP1
NCBP2
NDUFAB1
NHP2
NME1
NOLC1
NOP16
NOP56
NPM1
ODC1
ORC2
PA2G4
PABPC1
PABPC4
PCBP1
PCNA
PGK1
PHB
PHB2
POLD2
POLE3
PPIA
PPM1G
PRDX3
PRDX4
PRPF31
PRPS2
PSMA1
PSMA2
PSMA4
PSMA6
PSMA7
PSMB2
PSMB3
PSMC4
PSMC6
PSMD1
PSMD14
PSMD3
PSMD7
PSMD8
PTGES3
PWP1
RACK1
RAD23B
RAN
RANBP1
RFC4
RNPS1
RPL14
RPL18
RPL22
RPL34
RPL6
RPLP0
RPS10
RPS2
RPS3
RPS5
RPS6
RRM1
RRP9
RSL1D1
RUVBL2
SERBP1
SET
SF3A1
SF3B3
SLC25A3
SMARCC1
SNRPA
SNRPA1
SNRPB2
SNRPD1
SNRPD2
SNRPD3
SNRPG
SRM
SRPK1
SRSF1
SRSF2
SRSF3
SRSF7
SSB
SSBP1
STARD7
SYNCRIP
TARDBP
TCP1
TFDP1
TOMM70
TRA2B
TRIM28
TUFM
TXNL4A
TYMS
U2AF1
UBA2
UBE2E1
UBE2L3
USP1
VBP1
VDAC1
VDAC3
XPO1
XPOT
XRCC6
YWHAE
YWHAQ
