# Supplementary material for: Tumorigenic circulating tumor cells from xenograft mouse models of non-metastatic NSCLC patients reveal distinct single cell heterogeneity and drug responses
Source: Mol Cancer. 2022 Mar 12;21:73. doi: 10.1186/s12943-022-01553-5 (PMC8917773; doi:10.1186/s12943-022-01553-5)
Supplement: Supplementary file 2 — Additional file 2. Differentially expressed genes and cell type canonical markers. [file 12943_2022_1553_MOESM2_ESM.zip › Supplementary file 3.xlsx]

## Sheet: DEGs_150PDX_vs_150CDX
	p_val	avg_log2FC	pct.1	pct.2	p_val_adj
PIK3CD	0	-2.24413	0.128	0.69	2.99996660154805e-320
PRDM2	0	-1.47434	0.453	0.761	2.99996660154805e-320
USP48	0	-1.68096	0.43	0.78	2.99996660154805e-320
RUNX3	0	-2.37088	0.076	0.743	2.99996660154805e-320
FGR	0	-1.22953	0.006	0.488	2.99996660154805e-320
THEMIS2	0	-1.14414	0.008	0.454	2.99996660154805e-320
LAPTM5	0	-1.3797	0.002	0.517	2.99996660154805e-320
KIAA1522	0	0.831604	0.39	0.01	2.99996660154805e-320
SMAP2	0	-1.67982	0.192	0.669	2.99996660154805e-320
HIVEP3	0	-2.12489	0.335	0.763	2.99996660154805e-320
PTPRF	0	1.27922	0.495	0.02	2.99996660154805e-320
EPS15	0	-1.96612	0.451	0.819	2.99996660154805e-320
NFIA	0	1.86283	0.54	0.069	2.99996660154805e-320
IFI44L	0	-1.85436	0.023	0.59	2.99996660154805e-320
MCOLN2	0	-2.93015	0.183	0.78	2.99996660154805e-320
CD53	0	-1.77476	0.013	0.636	2.99996660154805e-320
RAP1A	0	-2.55907	0.28	0.825	2.99996660154805e-320
PTPN22	0	-1.33857	0.013	0.465	2.99996660154805e-320
DENND2C	0	0.995809	0.393	0.022	2.99996660154805e-320
CD58	0	-2.21534	0.202	0.741	2.99996660154805e-320
TTF2	0	-1.8333	0.338	0.75	2.99996660154805e-320
S100A2	0	1.62875	0.35	0.007	2.99996660154805e-320
SLAMF1	0	-2.39861	0.002	0.583	2.99996660154805e-320
CD48	0	-1.90977	0.004	0.598	2.99996660154805e-320
PBX1	0	1.95858	0.517	0.033	2.99996660154805e-320
RCSD1	0	-1.90496	0.012	0.596	2.99996660154805e-320
SELL	0	-1.69482	0.003	0.568	2.99996660154805e-320
RASAL2	0	1.45329	0.53	0.085	2.99996660154805e-320
TDRD5	0	0.687204	0.36	0.011	2.99996660154805e-320
PTPRC	0	-2.66437	0.013	0.768	2.99996660154805e-320
PKP1	0	1.53003	0.473	0.003	2.99996660154805e-320
ELF3	0	1.62936	0.387	0.012	2.99996660154805e-320
TRAF3IP3	0	-1.21584	0.006	0.469	2.99996660154805e-320
SYT14	0	1.27266	0.466	0.03	2.99996660154805e-320
HHAT	0	-1.8867	0.358	0.718	2.99996660154805e-320
SUSD4	0	1.09834	0.416	0.027	2.99996660154805e-320
DNAH14	0	2.23913	0.606	0.165	2.99996660154805e-320
ENAH	0	1.77205	0.547	0.03	2.99996660154805e-320
EPHX1	0	1.09767	0.413	0.019	2.99996660154805e-320
CDC42BPA	0	1.66795	0.54	0.04	2.99996660154805e-320
SIPA1L2	0	2.59323	0.601	0.011	2.99996660154805e-320
KCNK1	0	0.926757	0.388	0.021	2.99996660154805e-320
AKT3	0	-1.92237	0.127	0.645	2.99996660154805e-320
FAM110C	0	1.38977	0.398	0.002	2.99996660154805e-320
ASAP2	0	2.04646	0.58	0.048	2.99996660154805e-320
GRHL1	0	1.50494	0.498	0.038	2.99996660154805e-320
VSNL1	0	1.44399	0.388	0.007	2.99996660154805e-320
SDC1	0	2.13422	0.587	0.013	2.99996660154805e-320
KRTCAP3	0	0.828162	0.415	0.028	2.99996660154805e-320
FOSL2	0	1.0169	0.363	0.01	2.99996660154805e-320
XDH	0	0.994972	0.412	0.006	2.99996660154805e-320
RASGRP3	0	-2.42131	0.039	0.697	2.99996660154805e-320
CRIM1	0	1.43368	0.497	0.037	2.99996660154805e-320
MAP4K3	0	1.96291	0.615	0.106	2.99996660154805e-320
EPCAM	0	1.63966	0.533	0.021	2.99996660154805e-320
BCL11A	0	2.15786	0.553	0.009	2.99996660154805e-320
SPRED2	0	1.83775	0.589	0.171	2.99996660154805e-320
MEIS1	0	1.97365	0.538	0.014	2.99996660154805e-320
PLEK	0	-2.08375	0.005	0.68	2.99996660154805e-320
ADD2	0	1.28331	0.433	0.013	2.99996660154805e-320
CTNNA2	0	-2.36411	0.076	0.683	2.99996660154805e-320
TCF7L1	0	1.02623	0.394	0.021	2.99996660154805e-320
IGKC	0	-4.93472	0.007	0.976	2.99996660154805e-320
IL18R1	0	-2.43933	0.031	0.715	2.99996660154805e-320
ACOXL	0	-2.18338	0.097	0.544	2.99996660154805e-320
MERTK	0	1.0889	0.437	0.035	2.99996660154805e-320
GLI2	0	1.92818	0.479	0.019	2.99996660154805e-320
PLEKHB2	0	1.89189	0.616	0.244	2.99996660154805e-320
ARHGAP15	0	-3.45409	0.066	0.836	2.99996660154805e-320
MBD5	0	-1.51131	0.584	0.851	2.99996660154805e-320
GALNT13	0	2.32664	0.558	0.052	2.99996660154805e-320
CYTIP	0	-1.60111	0.046	0.592	2.99996660154805e-320
TANC1	0	2.20997	0.591	0.073	2.99996660154805e-320
PLA2R1	0	1.71045	0.471	0.02	2.99996660154805e-320
TANK	0	-1.55649	0.487	0.802	2.99996660154805e-320
COBLL1	0	3.02497	0.687	0.02	2.99996660154805e-320
SCN9A	0	3.49237	0.713	0.014	2.99996660154805e-320
ITGA6	0	1.59819	0.508	0.033	2.99996660154805e-320
WIPF1	0	-1.37031	0.301	0.702	2.99996660154805e-320
TTN	0	-2.18444	0.138	0.785	2.99996660154805e-320
CCDC141	0	-2.1831	0.042	0.72	2.99996660154805e-320
ITGA4	0	-1.6477	0.034	0.502	2.99996660154805e-320
NCKAP1	0	1.51284	0.54	0.024	2.99996660154805e-320
ZNF804A	0	-2.24064	0.01	0.487	2.99996660154805e-320
GULP1	0	3.99915	0.721	0.012	2.99996660154805e-320
MYO1B	0	0.951865	0.4	0.02	2.99996660154805e-320
STK17B	0	-1.66286	0.109	0.623	2.99996660154805e-320
PGAP1	0	1.49385	0.534	0.102	2.99996660154805e-320
ANKRD44	0	-2.44192	0.374	0.837	2.99996660154805e-320
CFLAR	0	-2.09182	0.365	0.832	2.99996660154805e-320
FAM117B	0	1.30521	0.474	0.073	2.99996660154805e-320
PARD3B	0	1.52903	0.511	0.084	2.99996660154805e-320
ADAM23	0	3.66482	0.787	0.173	2.99996660154805e-320
PTH2R	0	1.76351	0.543	0.085	2.99996660154805e-320
MAP2	0	2.78198	0.647	0.023	2.99996660154805e-320
IKZF2	0	-1.75712	0.426	0.795	2.99996660154805e-320
IGFBP2	0	1.76549	0.426	0.004	2.99996660154805e-320
DOCK10	0	-3.57913	0.08	0.853	2.99996660154805e-320
SP140	0	-1.38859	0.018	0.514	2.99996660154805e-320
SP100	0	-1.73658	0.406	0.792	2.99996660154805e-320
INPP5D	0	-2.42815	0.03	0.716	2.99996660154805e-320
AGAP1	0	2.656	0.606	0.095	2.99996660154805e-320
GPC1	0	1.3778	0.444	0.004	2.99996660154805e-320
ITPR1	0	-2.70431	0.173	0.793	2.99996660154805e-320
RFTN1	0	-2.68066	0.051	0.739	2.99996660154805e-320
PLCL2	0	-2.16737	0.137	0.733	2.99996660154805e-320
KCNH8	0	2.16872	0.539	0.05	2.99996660154805e-320
THRB	0	1.92984	0.531	0.025	2.99996660154805e-320
CMTM8	0	1.17547	0.42	0.026	2.99996660154805e-320
CTDSPL	0	1.20534	0.456	0.019	2.99996660154805e-320
PLXNB1	0	0.983772	0.441	0.035	2.99996660154805e-320
COL7A1	0	1.24967	0.421	0.003	2.99996660154805e-320
DOCK3	0	1.38356	0.461	0.059	2.99996660154805e-320
CACNA2D3	0	2.27383	0.544	0.076	2.99996660154805e-320
ROBO2	0	-3.03889	0.517	0.92	2.99996660154805e-320
PROS1	0	0.994514	0.38	0.009	2.99996660154805e-320
EPHA6	0	2.53849	0.593	0.077	2.99996660154805e-320
CRYBG3	0	1.61652	0.555	0.124	2.99996660154805e-320
ST3GAL6	0	-2.00056	0.255	0.73	2.99996660154805e-320
CBLB	0	-1.62298	0.524	0.818	2.99996660154805e-320
PHLDB2	0	3.01504	0.663	0.023	2.99996660154805e-320
GCSAM	0	-1.17741	0.041	0.492	2.99996660154805e-320
BTLA	0	-1.45512	0.005	0.519	2.99996660154805e-320
SIDT1	0	-1.96292	0.068	0.648	2.99996660154805e-320
ARHGAP31	0	-1.64034	0.088	0.59	2.99996660154805e-320
CD80	0	-2.19085	0.005	0.656	2.99996660154805e-320
CSTA	0	1.4497	0.426	0.006	2.99996660154805e-320
PARP15	0	-1.96135	0.007	0.639	2.99996660154805e-320
SLC12A8	0	1.52416	0.513	0.035	2.99996660154805e-320
TXNRD3	0	0.835854	0.385	0.005	2.99996660154805e-320
TMEM108	0	1.28951	0.411	0.024	2.99996660154805e-320
RAB6B	0	1.05167	0.417	0.004	2.99996660154805e-320
PPP2R3A	0	2.06971	0.578	0.101	2.99996660154805e-320
NMNAT3	0	1.28159	0.459	0.037	2.99996660154805e-320
PLOD2	0	1.23954	0.425	0.02	2.99996660154805e-320
TM4SF1	0	1.80254	0.524	0.007	2.99996660154805e-320
RSRC1	0	-2.25709	0.056	0.716	2.99996660154805e-320
BCHE	0	1.00132	0.389	0.008	2.99996660154805e-320
MECOM	0	2.61965	0.778	0.262	2.99996660154805e-320
NCEH1	0	2.09501	0.577	0.173	2.99996660154805e-320
TBL1XR1	0	1.62413	0.799	0.745	2.99996660154805e-320
SOX2	0	2.30844	0.612	0.009	2.99996660154805e-320
B3GNT5	0	1.66663	0.53	0.03	2.99996660154805e-320
KLHL6	0	-1.55447	0.008	0.542	2.99996660154805e-320
ABCC5	0	2.60888	0.663	0.156	2.99996660154805e-320
EHHADH	0	1.0475	0.433	0.03	2.99996660154805e-320
IGF2BP2	0	3.18763	0.682	0.032	2.99996660154805e-320
LPP	0	2.75937	0.807	0.467	2.99996660154805e-320
GMNC	0	1.30503	0.426	0.009	2.99996660154805e-320
FGF12	0	3.04264	0.645	0.077	2.99996660154805e-320
XXYLT1	0	2.11741	0.617	0.229	2.99996660154805e-320
MELTF	0	1.1913	0.489	0.049	2.99996660154805e-320
DLG1	0	1.8858	0.766	0.668	2.99996660154805e-320
LMLN	0	0.839053	0.405	0.031	2.99996660154805e-320
STK32B	0	2.35311	0.494	0.058	2.99996660154805e-320
PPP2R2C	0	1.16423	0.424	0.011	2.99996660154805e-320
FGFBP1	0	1.5544	0.393	0.003	2.99996660154805e-320
SLIT2	0	1.55482	0.404	0.023	2.99996660154805e-320
KCNIP4	0	2.86636	0.587	0.116	2.99996660154805e-320
RHOH	0	-3.01703	0.009	0.765	2.99996660154805e-320
UCHL1	0	1.60079	0.514	0.005	2.99996660154805e-320
ATP8A1	0	-2.81417	0.237	0.839	2.99996660154805e-320
ADAMTS3	0	1.3544	0.405	0.031	2.99996660154805e-320
RASSF6	0	-2.27613	0.117	0.574	2.99996660154805e-320
BMP2K	0	-1.55602	0.488	0.774	2.99996660154805e-320
SCD5	0	1.98031	0.532	0.052	2.99996660154805e-320
WDFY3	0	2.15748	0.606	0.041	2.99996660154805e-320
SPARCL1	0	1.83293	0.548	0.071	2.99996660154805e-320
SPP1	0	3.18195	0.726	0.009	2.99996660154805e-320
UNC5C	0	-3.53016	0.091	0.815	2.99996660154805e-320
ADH7	0	2.63903	0.605	0.006	2.99996660154805e-320
DAPP1	0	-1.25872	0.041	0.523	2.99996660154805e-320
NFKB1	0	-1.73174	0.299	0.705	2.99996660154805e-320
EGF	0	0.984811	0.367	0.006	2.99996660154805e-320
SCLT1	0	-1.54191	0.357	0.735	2.99996660154805e-320
SLC7A11	0	2.5129	0.631	0.092	2.99996660154805e-320
SMAD1	0	0.894121	0.372	0.017	2.99996660154805e-320
ARHGAP10	0	-1.98191	0.353	0.782	2.99996660154805e-320
FAM160A1	0	1.61291	0.472	0.025	2.99996660154805e-320
TRIM2	0	1.99863	0.548	0.031	2.99996660154805e-320
TMEM131L	0	-2.88289	0.318	0.838	2.99996660154805e-320
LRAT	0	1.0269	0.378	0.01	2.99996660154805e-320
FSTL5	0	-1.75524	0.048	0.5	2.99996660154805e-320
STOX2	0	1.87687	0.529	0.052	2.99996660154805e-320
SNX25	0	-2.06038	0.336	0.766	2.99996660154805e-320
PLEKHG4B	0	1.01495	0.415	0.005	2.99996660154805e-320
SLC12A7	0	0.925427	0.411	0.004	2.99996660154805e-320
ANKRD33B	0	-2.11735	0.1	0.619	2.99996660154805e-320
MYO10	0	2.33861	0.588	0.055	2.99996660154805e-320
SUB1	0	-1.3039	0.515	0.817	2.99996660154805e-320
RAI14	0	1.38204	0.479	0.044	2.99996660154805e-320
PRLR	0	-1.55223	0.029	0.491	2.99996660154805e-320
SLC1A3	0	1.40017	0.42	0.028	2.99996660154805e-320
ITGA2	0	2.81598	0.651	0.01	2.99996660154805e-320
IL6ST	0	-2.34006	0.207	0.78	2.99996660154805e-320
MAST4	0	1.87141	0.558	0.028	2.99996660154805e-320
MAP1B	0	3.74529	0.763	0.018	2.99996660154805e-320
ARHGEF28	0	2.84257	0.613	0.028	2.99996660154805e-320
HOMER1	0	1.12964	0.423	0.032	2.99996660154805e-320
MEF2C	0	-3.54248	0.102	0.857	2.99996660154805e-320
MCTP1	0	-2.05626	0.211	0.697	2.99996660154805e-320
ST8SIA4	0	-2.29051	0.103	0.729	2.99996660154805e-320
CAMK4	0	-2.17092	0.263	0.753	2.99996660154805e-320
FBN2	0	1.89576	0.412	0.037	2.99996660154805e-320
CDC42SE2	0	-1.75334	0.495	0.825	2.99996660154805e-320
FSTL4	0	1.48121	0.452	0.01	2.99996660154805e-320
NRG2	0	-2.58595	0.035	0.678	2.99996660154805e-320
NR3C1	0	-1.98963	0.47	0.835	2.99996660154805e-320
PRELID2	0	1.75514	0.47	0.069	2.99996660154805e-320
SH3RF2	0	1.61515	0.462	0.017	2.99996660154805e-320
JAKMIP2	0	2.70063	0.572	0.111	2.99996660154805e-320
CD74	0	-3.32475	0.011	0.899	2.99996660154805e-320
ANXA6	0	-1.24338	0.052	0.498	2.99996660154805e-320
ADAM19	0	-1.9579	0.058	0.66	2.99996660154805e-320
EBF1	0	-3.83598	0.179	0.86	2.99996660154805e-320
WWC1	0	1.58204	0.499	0.07	2.99996660154805e-320
DOCK2	0	-3.17178	0.027	0.835	2.99996660154805e-320
INSYN2B	0	-1.28112	0.003	0.496	2.99996660154805e-320
RANBP17	0	1.89197	0.544	0.039	2.99996660154805e-320
STK10	0	-1.64661	0.171	0.664	2.99996660154805e-320
SH3PXD2B	0	0.876996	0.392	0.016	2.99996660154805e-320
RNF130	0	1.27906	0.465	0.046	2.99996660154805e-320
BTNL9	0	-1.59619	0.03	0.476	2.99996660154805e-320
IRF4	0	-2.70997	0.003	0.704	2.99996660154805e-320
SERPINB9	0	-1.79018	0.01	0.573	2.99996660154805e-320
LY86	0	-1.38265	0.005	0.477	2.99996660154805e-320
DSP	0	2.17248	0.561	0.009	2.99996660154805e-320
GCNT2	0	1.94825	0.521	0.035	2.99996660154805e-320
HIVEP1	0	-1.88228	0.384	0.781	2.99996660154805e-320
ATXN1	0	-1.71126	0.572	0.886	2.99996660154805e-320
KIF13A	0	1.81918	0.562	0.073	2.99996660154805e-320
RIPOR2	0	-2.98369	0.111	0.776	2.99996660154805e-320
HLA-A	0	-2.8596	0.085	0.877	2.99996660154805e-320
HLA-E	0	-1.2255	0.194	0.631	2.99996660154805e-320
DDR1	0	1.27901	0.449	0.031	2.99996660154805e-320
HLA-C	0	-2.07621	0.131	0.759	2.99996660154805e-320
HLA-B	0	-3.16118	0.059	0.907	2.99996660154805e-320
HLA-DRA	0	-2.84541	0.004	0.849	2.99996660154805e-320
HLA-DRB1	0	-2.84457	0.006	0.854	2.99996660154805e-320
HLA-DQA1	0	-2.04154	0.003	0.691	2.99996660154805e-320
HLA-DQB1	0	-1.5926	0.003	0.579	2.99996660154805e-320
PSMB9	0	-1.42248	0.057	0.589	2.99996660154805e-320
HLA-DPA1	0	-1.77477	0.004	0.625	2.99996660154805e-320
HLA-DPB1	0	-1.68736	0.003	0.614	2.99996660154805e-320
FGD2	0	-1.19927	0.01	0.448	2.99996660154805e-320
TRERF1	0	1.53275	0.502	0.068	2.99996660154805e-320
GCLC	0	3.96512	0.804	0.144	2.99996660154805e-320
FAM83B	0	1.82001	0.545	0.005	2.99996660154805e-320
COL19A1	0	-2.2504	0.466	0.818	2.99996660154805e-320
KCNQ5	0	-1.73763	0.609	0.874	2.99996660154805e-320
CGAS	0	-1.21901	0.011	0.452	2.99996660154805e-320
CD109	0	1.3085	0.456	0.036	2.99996660154805e-320
HMGN3	0	-1.6625	0.338	0.738	2.99996660154805e-320
FUT9	0	1.09971	0.361	0.011	2.99996660154805e-320
FAXC	0	0.833069	0.369	0.007	2.99996660154805e-320
FOXO3	0	1.36149	0.507	0.064	2.99996660154805e-320
FYN	0	-3.02818	0.182	0.804	2.99996660154805e-320
LAMA4	0	-1.6151	0.015	0.51	2.99996660154805e-320
NKAIN2	0	3.80819	0.738	0.128	2.99996660154805e-320
RNF217	0	1.70961	0.514	0.024	2.99996660154805e-320
TPD52L1	0	1.00441	0.401	0.009	2.99996660154805e-320
SAMD3	0	-2.46344	0.029	0.644	2.99996660154805e-320
TMEM200A	0	-1.63349	0.008	0.529	2.99996660154805e-320
MOXD1	0	-1.79633	0.061	0.53	2.99996660154805e-320
MAP7	0	1.72372	0.536	0.037	2.99996660154805e-320
MAP3K5	0	-1.91824	0.514	0.847	2.99996660154805e-320
TNFAIP3	0	-1.70312	0.073	0.6	2.99996660154805e-320
PERP	0	2.43078	0.644	0.019	2.99996660154805e-320
HIVEP2	0	-1.7956	0.36	0.767	2.99996660154805e-320
SYNE1	0	-1.54101	0.096	0.578	2.99996660154805e-320
OPRM1	0	-1.95619	0.033	0.619	2.99996660154805e-320
SDK1	0	3.96674	0.718	0.087	2.99996660154805e-320
ACTB	0	-1.81908	0.485	0.903	2.99996660154805e-320
GLCCI1	0	-2.94706	0.237	0.807	2.99996660154805e-320
VWDE	0	1.75792	0.529	0.04	2.99996660154805e-320
BZW2	0	1.34367	0.49	0.054	2.99996660154805e-320
TSPAN13	0	0.926091	0.379	0.008	2.99996660154805e-320
RAPGEF5	0	2.22877	0.603	0.037	2.99996660154805e-320
GPNMB	0	1.65123	0.451	0.011	2.99996660154805e-320
JAZF1	0	1.9914	0.59	0.104	2.99996660154805e-320
CREB5	0	-2.30394	0.309	0.814	2.99996660154805e-320
EEPD1	0	1.04518	0.376	0.021	2.99996660154805e-320
ELMO1	0	-2.31211	0.296	0.797	2.99996660154805e-320
POU6F2	0	1.70783	0.542	0.116	2.99996660154805e-320
GLI3	0	1.15084	0.4	0.016	2.99996660154805e-320
STK17A	0	-1.59685	0.383	0.742	2.99996660154805e-320
MYO1G	0	-1.13757	0.006	0.462	2.99996660154805e-320
IGFBP3	0	1.63392	0.383	0.006	2.99996660154805e-320
ABCA13	0	3.47129	0.64	0.015	2.99996660154805e-320
IKZF1	0	-1.76174	0.138	0.615	2.99996660154805e-320
GRB10	0	2.1627	0.556	0.012	2.99996660154805e-320
EGFR	0	2.23285	0.564	0.016	2.99996660154805e-320
VOPP1	0	-1.54985	0.476	0.789	2.99996660154805e-320
AUTS2	0	-2.37917	0.65	0.939	2.99996660154805e-320
LAT2	0	-1.82802	0.084	0.659	2.99996660154805e-320
GTF2IRD1	0	1.47237	0.513	0.05	2.99996660154805e-320
NCF1	0	-1.2753	0.008	0.497	2.99996660154805e-320
PCLO	0	1.32503	0.432	0.047	2.99996660154805e-320
ADAM22	0	-1.91477	0.207	0.691	2.99996660154805e-320
SAMD9L	0	-1.48301	0.095	0.58	2.99996660154805e-320
GNGT1	0	3.47064	0.732	0.128	2.99996660154805e-320
FOXP2	0	2.28667	0.597	0.093	2.99996660154805e-320
MET	0	1.24218	0.457	0.011	2.99996660154805e-320
KCND2	0	-3.34187	0.32	0.887	2.99996660154805e-320
PTPRZ1	0	2.94517	0.638	0.01	2.99996660154805e-320
AASS	0	1.2635	0.464	0.064	2.99996660154805e-320
CADPS2	0	-2.47184	0.354	0.823	2.99996660154805e-320
AKR1B10	0	2.76478	0.66	0.009	2.99996660154805e-320
CALD1	0	1.2946	0.511	0.074	2.99996660154805e-320
KIAA1549	0	1.44418	0.471	0.028	2.99996660154805e-320
SHROOM2	0	1.07307	0.427	0.036	2.99996660154805e-320
MID1	0	2.97097	0.629	0.067	2.99996660154805e-320
TMSB4X	0	-2.00714	0.363	0.885	2.99996660154805e-320
NHS	0	2.27595	0.525	0.054	2.99996660154805e-320
SH3KBP1	0	-2.47903	0.286	0.798	2.99996660154805e-320
PTCHD1	0	0.968346	0.389	0.006	2.99996660154805e-320
NYX	0	0.735893	0.376	0.015	2.99996660154805e-320
NEXMIF	0	-2.30108	0.134	0.652	2.99996660154805e-320
GPR174	0	-1.17757	0.002	0.454	2.99996660154805e-320
SEPTIN6	0	-2.34647	0.188	0.778	2.99996660154805e-320
HS6ST2	0	1.82427	0.473	0.021	2.99996660154805e-320
SLC6A8	0	1.10744	0.366	0.003	2.99996660154805e-320
MFHAS1	0	1.98666	0.604	0.138	2.99996660154805e-320
XKR6	0	-1.91251	0.054	0.629	2.99996660154805e-320
BLK	0	-2.86314	0.008	0.773	2.99996660154805e-320
TRMT9B	0	-1.57757	0.007	0.543	2.99996660154805e-320
DLC1	0	-2.41975	0.095	0.74	2.99996660154805e-320
SGCZ	0	-4.32101	0.312	0.816	2.99996660154805e-320
MICU3	0	0.62574	0.347	0.005	2.99996660154805e-320
MTUS1	0	1.29949	0.484	0.035	2.99996660154805e-320
PSD3	0	2.15536	0.57	0.049	2.99996660154805e-320
PPP3CC	0	-1.79734	0.25	0.714	2.99996660154805e-320
NRG1	0	1.83356	0.493	0.054	2.99996660154805e-320
EIF4EBP1	0	1.45371	0.493	0.047	2.99996660154805e-320
FGFR1	0	2.1017	0.532	0.024	2.99996660154805e-320
ADAM9	0	2.18614	0.635	0.246	2.99996660154805e-320
ADAM32	0	0.930365	0.382	0.018	2.99996660154805e-320
TCIM	0	1.32666	0.378	0.003	2.99996660154805e-320
LYN	0	-1.54463	0.395	0.752	2.99996660154805e-320
CLVS1	0	-2.19149	0.094	0.575	2.99996660154805e-320
ASPH	0	2.86581	0.697	0.107	2.99996660154805e-320
JPH1	0	1.26695	0.426	0.017	2.99996660154805e-320
HEY1	0	1.32321	0.402	0.02	2.99996660154805e-320
MMP16	0	-3.02414	0.044	0.756	2.99996660154805e-320
ESRP1	0	1.8438	0.577	0.015	2.99996660154805e-320
LAPTM4B	0	1.32709	0.475	0.008	2.99996660154805e-320
RNF19A	0	-1.52706	0.429	0.761	2.99996660154805e-320
GRHL2	0	2.38738	0.598	0.012	2.99996660154805e-320
RIMS2	0	3.23233	0.636	0.042	2.99996660154805e-320
SAMD12	0	2.42053	0.776	0.605	2.99996660154805e-320
MAL2	0	1.33945	0.444	0.011	2.99996660154805e-320
NSMCE2	0	-1.9327	0.583	0.866	2.99996660154805e-320
NDRG1	0	2.25766	0.385	0.022	2.99996660154805e-320
ZFAT	0	-1.65261	0.271	0.669	2.99996660154805e-320
PTK2	0	2.46371	0.619	0.112	2.99996660154805e-320
DENND3	0	-1.93092	0.038	0.665	2.99996660154805e-320
DOCK8	0	-2.32857	0.09	0.761	2.99996660154805e-320
KANK1	0	1.50262	0.51	0.096	2.99996660154805e-320
MPDZ	0	1.28818	0.477	0.011	2.99996660154805e-320
NFIB	0	2.73944	0.662	0.053	2.99996660154805e-320
ADAMTSL1	0	4.03761	0.691	0.072	2.99996660154805e-320
MLLT3	0	-1.7345	0.026	0.575	2.99996660154805e-320
FOCAD	0	-2.51745	0.025	0.767	2.99996660154805e-320
PAX5	0	-1.66897	0.014	0.518	2.99996660154805e-320
CNTNAP3B	0	1.24132	0.428	0.02	2.99996660154805e-320
ALDH1A1	0	1.7429	0.53	0.029	2.99996660154805e-320
ANXA1	0	2.05021	0.624	0.145	2.99996660154805e-320
RASEF	0	0.749792	0.375	0.015	2.99996660154805e-320
NTRK2	0	3.62674	0.775	0.181	2.99996660154805e-320
SYK	0	0.871595	0.409	0.033	2.99996660154805e-320
WNK2	0	1.79343	0.5	0.013	2.99996660154805e-320
TMOD1	0	-1.26031	0.034	0.481	2.99996660154805e-320
CORO2A	0	1.41471	0.497	0.034	2.99996660154805e-320
TBC1D2	0	1.36673	0.463	0.03	2.99996660154805e-320
ANKS6	0	0.894938	0.412	0.016	2.99996660154805e-320
PTPN3	0	1.17796	0.487	0.049	2.99996660154805e-320
PTGR1	0	2.42506	0.566	0.017	2.99996660154805e-320
ZNF618	0	1.49818	0.471	0.009	2.99996660154805e-320
WHRN	0	-1.62356	0.186	0.61	2.99996660154805e-320
MEGF9	0	2.18676	0.593	0.084	2.99996660154805e-320
TRAF1	0	-2.25652	0.072	0.65	2.99996660154805e-320
DAB2IP	0	0.884371	0.399	0.016	2.99996660154805e-320
MVB12B	0	0.980359	0.416	0.01	2.99996660154805e-320
NIBAN2	0	1.40536	0.489	0.012	2.99996660154805e-320
DNM1	0	1.0942	0.449	0.049	2.99996660154805e-320
FNBP1	0	-3.37213	0.481	0.905	2.99996660154805e-320
NCS1	0	0.743157	0.371	0.011	2.99996660154805e-320
CACNA1B	0	1.87322	0.502	0.016	2.99996660154805e-320
TRIM22	0	-1.45103	0.014	0.517	2.99996660154805e-320
ST5	0	1.2393	0.455	0.054	2.99996660154805e-320
SBF2	0	2.74761	0.662	0.116	2.99996660154805e-320
TEAD1	0	2.08208	0.585	0.036	2.99996660154805e-320
SOX6	0	2.08042	0.501	0.05	2.99996660154805e-320
SAA1	0	-1.8527	0.006	0.504	2.99996660154805e-320
ANO3	0	-1.93903	0.104	0.671	2.99996660154805e-320
LGR4	0	1.24189	0.388	0.026	2.99996660154805e-320
LDLRAD3	0	1.08776	0.409	0.026	2.99996660154805e-320
MDK	0	1.51094	0.479	0.011	2.99996660154805e-320
CTNND1	0	1.26807	0.51	0.064	2.99996660154805e-320
MS4A1	0	-2.50206	0.004	0.757	2.99996660154805e-320
MACROD1	0	1.1211	0.455	0.051	2.99996660154805e-320
SHANK2	0	2.12974	0.539	0.047	2.99996660154805e-320
KCNE3	0	1.08707	0.33	0.002	2.99996660154805e-320
TENM4	0	2.33966	0.538	0.025	2.99996660154805e-320
PICALM	0	-1.2964	0.512	0.821	2.99996660154805e-320
SESN3	0	2.18594	0.584	0.084	2.99996660154805e-320
CNTN5	0	3.95306	0.729	0.135	2.99996660154805e-320
YAP1	0	1.44451	0.53	0.026	2.99996660154805e-320
BIRC3	0	-1.39786	0.044	0.484	2.99996660154805e-320
POU2AF1	0	-1.6628	0.034	0.51	2.99996660154805e-320
SIK3	0	-1.22921	0.624	0.871	2.99996660154805e-320
TMPRSS4	0	1.36595	0.462	0.014	2.99996660154805e-320
NECTIN1	0	1.38281	0.503	0.078	2.99996660154805e-320
GRAMD1B	0	-2.39142	0.238	0.706	2.99996660154805e-320
ETS1	0	-1.65558	0.008	0.589	2.99996660154805e-320
FLI1	0	-1.64836	0.013	0.56	2.99996660154805e-320
ARHGAP32	0	1.4065	0.513	0.048	2.99996660154805e-320
DIP2C	0	1.4195	0.476	0.019	2.99996660154805e-320
ADARB2	0	-4.12301	0.044	0.788	2.99996660154805e-320
AKR1C1	0	2.57215	0.661	0.014	2.99996660154805e-320
AKR1C2	0	3.77896	0.789	0.017	2.99996660154805e-320
AKR1C3	0	2.57928	0.674	0.014	2.99996660154805e-320
SFMBT2	0	-2.89512	0.022	0.764	2.99996660154805e-320
CELF2	0	-2.01422	0.112	0.78	2.99996660154805e-320
CAMK1D	0	-1.79671	0.495	0.83	2.99996660154805e-320
FRMD4A	0	-4.14764	0.104	0.841	2.99996660154805e-320
FAM107B	0	-3.05263	0.03	0.803	2.99996660154805e-320
VIM	0	-2.07152	0.039	0.69	2.99996660154805e-320
KIAA1217	0	3.21821	0.667	0.097	2.99996660154805e-320
APBB1IP	0	-2.12776	0.023	0.68	2.99996660154805e-320
SVIL	0	2.19031	0.606	0.07	2.99996660154805e-320
ZEB1	0	-2.42802	0.135	0.778	2.99996660154805e-320
PARD3	0	3.66523	0.751	0.062	2.99996660154805e-320
ANKRD30A	0	-3.92987	0.018	0.716	2.99996660154805e-320
RASSF4	0	-1.65965	0.025	0.532	2.99996660154805e-320
WDFY4	0	-2.13225	0.008	0.677	2.99996660154805e-320
SGMS1	0	-1.62241	0.45	0.773	2.99996660154805e-320
ANK3	0	1.8493	0.568	0.063	2.99996660154805e-320
SRGN	0	-2.58441	0.01	0.779	2.99996660154805e-320
MYOF	0	1.07529	0.442	0.041	2.99996660154805e-320
ENTPD1	0	-3.58185	0.029	0.83	2.99996660154805e-320
BLNK	0	-1.66268	0.097	0.571	2.99996660154805e-320
PIK3AP1	0	-1.92579	0.069	0.622	2.99996660154805e-320
COL17A1	0	0.947462	0.343	0.005	2.99996660154805e-320
TCF7L2	0	2.01693	0.568	0.054	2.99996660154805e-320
ABLIM1	0	1.51124	0.531	0.105	2.99996660154805e-320
SHTN1	0	1.51982	0.55	0.059	2.99996660154805e-320
FGFR2	0	1.04329	0.378	0.019	2.99996660154805e-320
PLEKHA1	0	1.01952	0.43	0.015	2.99996660154805e-320
CTBP2	0	2.16854	0.561	0.038	2.99996660154805e-320
DOCK1	0	1.91443	0.562	0.044	2.99996660154805e-320
CD9	0	2.09748	0.626	0.043	2.99996660154805e-320
LTBR	0	0.70294	0.359	0.006	2.99996660154805e-320
RIMKLB	0	0.988745	0.439	0.012	2.99996660154805e-320
ETV6	0	-2.48686	0.48	0.876	2.99996660154805e-320
LRP6	0	1.35788	0.504	0.043	2.99996660154805e-320
EPS8	0	2.86884	0.695	0.129	2.99996660154805e-320
PLEKHA5	0	2.88158	0.656	0.068	2.99996660154805e-320
SOX5	0	2.77365	0.66	0.161	2.99996660154805e-320
BCAT1	0	-2.10207	0.017	0.606	2.99996660154805e-320
LRMP	0	-2.29851	0.011	0.648	2.99996660154805e-320
ITPR2	0	-2.01824	0.183	0.698	2.99996660154805e-320
FGD4	0	1.78976	0.578	0.067	2.99996660154805e-320
CNTN1	0	2.4992	0.587	0.124	2.99996660154805e-320
KRT6A	0	2.98587	0.633	0.011	2.99996660154805e-320
KRT8	0	2.04346	0.542	0.016	2.99996660154805e-320
KRT18	0	1.41911	0.394	0.005	2.99996660154805e-320
HMGA2	0	1.86624	0.487	0.027	2.99996660154805e-320
IRAK3	0	-1.20026	0.015	0.478	2.99996660154805e-320
GRIP1	0	2.26133	0.56	0.119	2.99996660154805e-320
PHLDA1	0	1.40027	0.442	0.027	2.99996660154805e-320
SYT1	0	1.78545	0.502	0.04	2.99996660154805e-320
RASSF9	0	2.09059	0.573	0.031	2.99996660154805e-320
NTS	0	3.25214	0.779	0.017	2.99996660154805e-320
PLXNC1	0	-1.97897	0.066	0.668	2.99996660154805e-320
DRAM1	0	-3.04634	0.079	0.74	2.99996660154805e-320
CHST11	0	-2.72021	0.135	0.824	2.99996660154805e-320
BTBD11	0	1.60844	0.435	0.04	2.99996660154805e-320
TMEM116	0	2.28153	0.608	0.213	2.99996660154805e-320
TAOK3	0	-1.92882	0.314	0.783	2.99996660154805e-320
SLC15A4	0	-2.48718	0.211	0.802	2.99996660154805e-320
GLT1D1	0	-3.31182	0.016	0.827	2.99996660154805e-320
RIMBP2	0	-1.87311	0.013	0.478	2.99996660154805e-320
N4BP2L2	0	-1.23223	0.469	0.773	2.99996660154805e-320
STARD13	0	-1.74404	0.086	0.61	2.99996660154805e-320
EPSTI1	0	-2.17891	0.014	0.681	2.99996660154805e-320
LCP1	0	-2.47675	0.021	0.75	2.99996660154805e-320
LRCH1	0	-1.70312	0.302	0.746	2.99996660154805e-320
KLF5	0	1.43123	0.452	0.029	2.99996660154805e-320
KLF12	0	-2.10194	0.198	0.744	2.99996660154805e-320
AC001226.2	0	-1.56652	0.105	0.594	2.99996660154805e-320
MYCBP2	0	-2.25594	0.501	0.875	2.99996660154805e-320
SLAIN1	0	-2.28809	0.013	0.68	2.99996660154805e-320
FGF14	0	2.05679	0.436	0.032	2.99996660154805e-320
GRTP1	0	0.688175	0.364	0.014	2.99996660154805e-320
MIPOL1	0	1.07374	0.42	0.036	2.99996660154805e-320
GNG2	0	-1.67603	0.011	0.536	2.99996660154805e-320
PELI2	0	1.52655	0.477	0.009	2.99996660154805e-320
DAAM1	0	-1.54701	0.293	0.703	2.99996660154805e-320
GPX2	0	1.33654	0.433	0.037	2.99996660154805e-320
GPHN	0	-1.80894	0.553	0.854	2.99996660154805e-320
SIPA1L1	0	-1.6833	0.554	0.855	2.99996660154805e-320
DPF3	0	-1.71903	0.027	0.515	2.99996660154805e-320
BATF	0	-1.41386	0.006	0.468	2.99996660154805e-320
STON2	0	1.60721	0.488	0.015	2.99996660154805e-320
CCDC88C	0	-1.52058	0.284	0.685	2.99996660154805e-320
CLMN	0	0.995955	0.403	0.015	2.99996660154805e-320
SYNE3	0	-1.35762	0.04	0.543	2.99996660154805e-320
TRAF3	0	-1.68482	0.511	0.825	2.99996660154805e-320
IGHM	0	-3.54155	0.004	0.891	2.99996660154805e-320
GABRG3	0	2.71513	0.575	0.087	2.99996660154805e-320
APBA2	0	1.08229	0.431	0.022	2.99996660154805e-320
TJP1	0	1.96716	0.578	0.048	2.99996660154805e-320
SLC12A6	0	-1.5171	0.336	0.721	2.99996660154805e-320
B2M	0	-3.16134	0.235	0.959	2.99996660154805e-320
UNC13C	0	-2.9329	0.057	0.72	2.99996660154805e-320
RAB27A	0	-1.66468	0.271	0.693	2.99996660154805e-320
DENND4A	0	-1.77765	0.513	0.826	2.99996660154805e-320
RAB11A	0	-1.94827	0.407	0.762	2.99996660154805e-320
SMAD3	0	1.3043	0.467	0.02	2.99996660154805e-320
UACA	0	1.13458	0.409	0.019	2.99996660154805e-320
NEO1	0	1.61937	0.555	0.093	2.99996660154805e-320
CTSH	0	-1.56039	0.083	0.628	2.99996660154805e-320
SLCO3A1	0	3.83453	0.756	0.108	2.99996660154805e-320
EMP2	0	1.16213	0.502	0.025	2.99996660154805e-320
CIITA	0	-1.99856	0.026	0.607	2.99996660154805e-320
SNX29	0	-2.74555	0.46	0.86	2.99996660154805e-320
PRKCB	0	-3.44852	0.048	0.803	2.99996660154805e-320
IL21R	0	-1.93974	0.004	0.64	2.99996660154805e-320
SULT1A1	0	0.852221	0.397	0.004	2.99996660154805e-320
CORO1A	0	-1.33045	0.008	0.48	2.99996660154805e-320
ITGAL	0	-2.05719	0.035	0.672	2.99996660154805e-320
CES1	0	2.48616	0.66	0.007	2.99996660154805e-320
NLRC5	0	-1.50056	0.12	0.606	2.99996660154805e-320
ADGRG1	0	0.826764	0.34	0.006	2.99996660154805e-320
CMTM4	0	1.57455	0.515	0.027	2.99996660154805e-320
PLCG2	0	-1.91788	0.238	0.804	2.99996660154805e-320
NLRP1	0	-1.65463	0.1	0.6	2.99996660154805e-320
XAF1	0	-1.52293	0.005	0.54	2.99996660154805e-320
ACAP1	0	-1.2987	0.085	0.557	2.99996660154805e-320
MYH10	0	1.22578	0.482	0.078	2.99996660154805e-320
TNFRSF13B	0	-1.32546	0.006	0.5	2.99996660154805e-320
EPN2	0	1.55067	0.543	0.11	2.99996660154805e-320
ALDH3A1	0	2.97845	0.709	0.011	2.99996660154805e-320
SLFN12L	0	-2.00639	0.024	0.619	2.99996660154805e-320
IKZF3	0	-1.99728	0.059	0.668	2.99996660154805e-320
CCR7	0	-2.1531	0.004	0.69	2.99996660154805e-320
KRT13	0	1.86013	0.348	0.005	2.99996660154805e-320
KRT15	0	1.44166	0.375	0.004	2.99996660154805e-320
KRT19	0	3.75908	0.852	0.027	2.99996660154805e-320
JUP	0	1.70402	0.565	0.1	2.99996660154805e-320
P3H4	0	0.889618	0.367	0.004	2.99996660154805e-320
FKBP10	0	1.18649	0.485	0.006	2.99996660154805e-320
MPP3	0	1.05269	0.42	0.007	2.99996660154805e-320
FMNL1	0	-1.21553	0.042	0.499	2.99996660154805e-320
ARL17B	0	-2.00007	0.273	0.753	2.99996660154805e-320
SKAP1	0	-2.56886	0.357	0.827	2.99996660154805e-320
ABCC3	0	1.38643	0.435	0.025	2.99996660154805e-320
CUEDC1	0	1.43656	0.475	0.026	2.99996660154805e-320
BCAS3	0	2.1636	0.804	0.653	2.99996660154805e-320
TANC2	0	2.2888	0.636	0.064	2.99996660154805e-320
PRKCA	0	2.19164	0.563	0.087	2.99996660154805e-320
PITPNC1	0	-2.48684	0.355	0.788	2.99996660154805e-320
LLGL2	0	1.50564	0.548	0.07	2.99996660154805e-320
ITGB4	0	1.8377	0.546	0.01	2.99996660154805e-320
EVPL	0	0.88345	0.396	0.007	2.99996660154805e-320
TNRC6C	0	1.69648	0.55	0.05	2.99996660154805e-320
LGALS3BP	0	1.16026	0.377	0.01	2.99996660154805e-320
TBC1D16	0	0.943982	0.42	0.028	2.99996660154805e-320
BAIAP2	0	0.79788	0.371	0.014	2.99996660154805e-320
DLGAP1	0	-4.07769	0.331	0.901	2.99996660154805e-320
ARHGAP28	0	1.60062	0.395	0.01	2.99996660154805e-320
PTPRM	0	-3.16196	0.352	0.878	2.99996660154805e-320
PIEZO2	0	-3.32566	0.044	0.702	2.99996660154805e-320
OSBPL1A	0	1.11297	0.439	0.052	2.99996660154805e-320
DSC3	0	1.3334	0.477	0.053	2.99996660154805e-320
DSG3	0	1.70211	0.449	0.007	2.99996660154805e-320
GAREM1	0	1.65423	0.54	0.131	2.99996660154805e-320
DTNA	0	1.90724	0.56	0.054	2.99996660154805e-320
ALPK2	0	-2.17322	0.012	0.656	2.99996660154805e-320
MALT1	0	-2.04471	0.446	0.819	2.99996660154805e-320
ZNF532	0	1.63235	0.542	0.063	2.99996660154805e-320
TNFRSF11A	0	-1.48682	0.044	0.483	2.99996660154805e-320
SERPINB13	0	1.87225	0.407	0.003	2.99996660154805e-320
ZNF516	0	1.11551	0.46	0.021	2.99996660154805e-320
PARD6G	0	1.13579	0.432	0.008	2.99996660154805e-320
PLCB4	0	2.48552	0.586	0.027	2.99996660154805e-320
MACROD2	0	-2.86911	0.38	0.803	2.99996660154805e-320
NINL	0	1.11787	0.426	0.019	2.99996660154805e-320
PPP1R16B	0	-1.95105	0.038	0.627	2.99996660154805e-320
TOX2	0	-1.77277	0.148	0.598	2.99996660154805e-320
CD40	0	-1.2861	0.012	0.456	2.99996660154805e-320
NFATC2	0	-1.48695	0.06	0.521	2.99996660154805e-320
MOB3A	0	-1.50071	0.183	0.606	2.99996660154805e-320
EBI3	0	-2.22503	0.004	0.63	2.99996660154805e-320
CD70	0	-2.74648	0.017	0.807	2.99996660154805e-320
ADGRL1	0	0.906089	0.422	0.025	2.99996660154805e-320
ADGRE5	0	-1.69539	0.103	0.592	2.99996660154805e-320
CYP4F11	0	1.27228	0.461	0.003	2.99996660154805e-320
HSH2D	0	-2.02274	0.042	0.665	2.99996660154805e-320
BST2	0	-1.32923	0	0.498	2.99996660154805e-320
JAK3	0	-1.34389	0.03	0.56	2.99996660154805e-320
PBX4	0	-1.92482	0.043	0.617	2.99996660154805e-320
CD22	0	-2.05481	0.011	0.639	2.99996660154805e-320
POU2F2	0	-2.18471	0.054	0.696	2.99996660154805e-320
CBLC	0	0.671738	0.356	0.009	2.99996660154805e-320
MYH14	0	1.15878	0.435	0.04	2.99996660154805e-320
LILRB1	0	-1.09105	0.001	0.439	2.99996660154805e-320
PRKY	0	-1.36452	0.022	0.511	2.99996660154805e-320
USP9Y	0	-1.573	0.022	0.593	2.99996660154805e-320
UTY	0	-2.40232	0.022	0.761	2.99996660154805e-320
NLGN4Y	0	-2.7021	0.015	0.697	2.99996660154805e-320
PRAME	0	0.826228	0.388	0.002	2.99996660154805e-320
IGLC3	0	-1.72012	0.002	0.56	2.99996660154805e-320
KIAA1671	0	1.47322	0.504	0.043	2.99996660154805e-320
ZNRF3	0	1.30415	0.487	0.066	2.99996660154805e-320
RBFOX2	0	1.93938	0.612	0.165	2.99996660154805e-320
LGALS1	0	-1.57847	0.066	0.588	2.99996660154805e-320
GRAP2	0	-1.7631	0.02	0.557	2.99996660154805e-320
SAMSN1	0	-2.71214	0.013	0.745	2.99996660154805e-320
NCAM2	0	-2.2507	0.126	0.681	2.99996660154805e-320
APP	0	1.89342	0.577	0.061	2.99996660154805e-320
BACH1	0	-1.82496	0.436	0.791	2.99996660154805e-320
CBR1	0	1.85786	0.58	0.103	2.99996660154805e-320
MX1	0	-1.44248	0.079	0.565	2.99996660154805e-320
HVCN1	6.71059e-308	-1.268	0.056	0.492	1.05511e-303
HS3ST3A1	1.86032e-307	1.04121	0.347	0.009	2.92499e-303
GBP6	5.10294e-307	0.829152	0.342	0.008	8.02336e-303
CD38	8.92102e-307	-1.36575	0.029	0.468	1.40265e-302
DGKG	1.12179e-306	1.60749	0.536	0.13	1.76379e-302
OBSCN	3.81699e-306	0.89479	0.409	0.037	6.00145e-302
TLR10	6.56706e-306	-1.02651	0.005	0.432	1.03254e-301
ZHX2	1.35722e-305	-1.52378	0.22	0.635	2.13395e-301
RELB	4.07318e-305	-1.67126	0.176	0.594	6.40427e-301
STK39	1.10099e-304	1.3444	0.508	0.097	1.73109e-300
ABCA1	1.20982e-304	1.38772	0.414	0.041	1.90221e-300
PPM1K	2.19245e-304	-1.23823	0.097	0.529	3.44719e-300
PIK3R5	2.80623e-304	-1.71513	0.021	0.454	4.41223e-300
FCHO2	3.29079e-304	0.941444	0.428	0.045	5.17411e-300
ACTN1	7.53658e-304	0.867219	0.372	0.02	1.18498e-299
TIAM2	1.39205e-303	-1.46526	0.426	0.746	2.18872e-299
PTPRK	1.69676e-303	1.86362	0.613	0.214	2.66781e-299
OSTN	1.74051e-303	-1.17353	0.006	0.429	2.7366e-299
FAM102A	1.77771e-303	1.3019	0.491	0.088	2.79509e-299
CACHD1	1.93874e-303	0.979755	0.362	0.017	3.04828e-299
SH3BP4	4.03393e-303	0.693154	0.343	0.009	6.34254e-299
ANTXR1	8.46873e-303	0.894006	0.349	0.011	1.33154e-298
NLGN1	8.68597e-303	2.00018	0.438	0.058	1.3657e-298
APOBEC3G	8.95203e-303	-1.02962	0.001	0.423	1.40753e-298
ULK2	3.98115e-302	0.814863	0.39	0.028	6.25956e-298
NRCAM	4.58137e-302	-1.85122	0.344	0.711	7.20329e-298
BTN2A2	7.34381e-302	-1.00775	0.002	0.424	1.15467e-297
FIGN	8.99456e-302	0.882254	0.35	0.012	1.41421e-297
CHFR	1.21107e-301	-1.19697	0.145	0.57	1.90417e-297
PRKG1	1.59932e-301	1.4843	0.493	0.093	2.5146e-297
TLK1	1.87685e-301	-1.20264	0.566	0.828	2.95097e-297
KCNS3	4.74236e-301	0.866388	0.373	0.023	7.45642e-297
AC116366.3	6.13253e-301	-1.48189	0.302	0.664	9.64218e-297
MAML3	7.48155e-301	1.38686	0.411	0.04	1.17632e-296
DNASE1L3	7.6854e-301	-1.42356	0.064	0.498	1.20838e-296
MYO5B	1.38555e-300	1.06374	0.397	0.033	2.1785e-296
NAV2	2.84051e-300	-1.81454	0.252	0.659	4.46614e-296
PRKAA2	2.90786e-300	0.688514	0.328	0.005	4.57203e-296
CDS1	5.36727e-300	0.705946	0.344	0.011	8.43897e-296
CDCP1	1.94169e-299	0.82904	0.361	0.018	3.05291e-295
NQO1	2.92001e-299	1.31663	0.495	0.09	4.59113e-295
PCSK6	3.2963e-299	0.894699	0.365	0.02	5.18278e-295
CLCN2	2.29273e-298	0.66998	0.332	0.007	3.60487e-294
PSIP1	9.50501e-298	-1.37787	0.403	0.72	1.49447e-293
ARTN	1.07069e-297	0.67125	0.319	0.002	1.68345e-293
MRTFA	1.60883e-297	-1.41063	0.504	0.786	2.52957e-293
PTPRS	1.83333e-296	1.01861	0.468	0.074	2.88254e-292
ZFYVE9	3.79644e-296	0.869649	0.42	0.045	5.96915e-292
GPR160	1.23361e-295	0.909195	0.413	0.043	1.93961e-291
ARHGEF5	1.78381e-295	0.662883	0.356	0.016	2.80468e-291
PKP3	3.17782e-295	0.779999	0.314	0.001	4.99649e-291
EPHB4	3.85111e-295	0.719713	0.332	0.008	6.05511e-291
PTK2B	6.09474e-295	-1.526	0.387	0.752	9.58276e-291
LRRC1	1.01054e-294	0.953888	0.42	0.046	1.58887e-290
TFEB	1.17518e-294	-1.32019	0.112	0.533	1.84774e-290
EPS8L2	1.77337e-294	0.676346	0.358	0.018	2.78827e-290
SPEF2	4.98437e-294	0.842066	0.395	0.035	7.83692e-290
EML1	2.55525e-293	0.864465	0.361	0.02	4.01762e-289
CXADR	4.19722e-293	0.68811	0.337	0.01	6.59928e-289
PRKCI	4.93469e-293	1.49769	0.594	0.2	7.75882e-289
TMEM132D	5.42061e-293	-1.89436	0.075	0.492	8.52282e-289
ICAM1	1.65705e-292	-1.31391	0.019	0.44	2.60538e-288
PIK3C2G	2.00608e-292	1.12784	0.401	0.042	3.15416e-288
ST14	2.82607e-292	0.828127	0.326	0.006	4.44343e-288
DHRS3	2.47884e-291	0.831071	0.36	0.02	3.89749e-287
GPR183	3.45908e-291	-1.0515	0.003	0.413	5.43872e-287
CTTN	3.52654e-291	1.25338	0.536	0.13	5.54478e-287
SH3BP5	7.08438e-291	-1.33273	0.137	0.554	1.11388e-286
QRFPR	1.78362e-290	0.733793	0.311	0.002	2.80439e-286
IRF8	2.23434e-290	-1.08272	0.006	0.419	3.51305e-286
ATP9A	2.29688e-290	0.798713	0.371	0.024	3.61139e-286
RNGTT	2.96725e-290	-1.36203	0.474	0.77	4.66541e-286
WDR72	5.42918e-290	0.833064	0.399	0.038	8.53631e-286
MAPRE3	5.88175e-290	0.783542	0.392	0.035	9.24787e-286
JAKMIP3	1.75553e-289	0.566691	0.316	0.004	2.76022e-285
PIR	2.86507e-289	1.43428	0.518	0.126	4.50475e-285
NOTCH3	7.15066e-289	0.693511	0.322	0.006	1.1243e-284
TACC2	7.4247e-289	1.13301	0.46	0.073	1.16739e-284
GABRE	1.18755e-288	0.69124	0.314	0.003	1.86718e-284
FGD6	1.37037e-288	0.925937	0.382	0.03	2.15464e-284
TNS1	1.47194e-288	0.863469	0.373	0.026	2.31432e-284
CD44	5.73903e-288	1.72151	0.683	0.314	9.02348e-284
ADGRB3	1.29532e-287	1.36546	0.368	0.028	2.03663e-283
PPP1R13L	5.19843e-287	0.829479	0.434	0.056	8.1735e-283
PTHLH	7.03655e-287	1.04218	0.305	0.001	1.10636e-282
FRK	7.9675e-287	1.25409	0.485	0.093	1.25273e-282
SLC9A3R1	3.37116e-286	1.21692	0.467	0.076	5.30048e-282
MACC1	2.22876e-285	-1.49908	0.49	0.779	3.50428e-281
STX3	2.27073e-284	0.812129	0.399	0.04	3.57027e-280
RASGEF1C	2.33911e-284	0.80289	0.353	0.021	3.67778e-280
ZCCHC14	6.01552e-284	1.09631	0.475	0.089	9.4582e-280
TSPAN9	1.72431e-283	0.843882	0.354	0.021	2.71114e-279
ETV5	3.41824e-283	1.02935	0.392	0.04	5.37449e-279
EPHA7	5.32297e-283	0.994181	0.309	0.004	8.36931e-279
BCL2	6.65597e-283	-1.55104	0.505	0.804	1.04652e-278
RBMS1	7.91286e-283	1.26295	0.5	0.101	1.24414e-278
NAV1	1.01807e-282	1.41782	0.422	0.057	1.60072e-278
MBOAT2	9.17349e-282	1.44097	0.485	0.096	1.44235e-277
MYLK	1.02948e-281	0.962877	0.388	0.038	1.61865e-277
TNFRSF1A	1.43123e-281	0.623248	0.308	0.004	2.25033e-277
FNDC3A	1.81407e-281	-1.5042	0.39	0.707	2.85226e-277
NFKB2	2.16737e-281	-1.16966	0.111	0.52	3.40776e-277
RGS12	1.85098e-280	0.817767	0.404	0.045	2.91029e-276
HBEGF	2.1222e-280	1.16918	0.317	0.007	3.33673e-276
AATK	2.45485e-280	0.493602	0.323	0.009	3.85976e-276
SEC11C	2.82996e-280	-1.09333	0.075	0.494	4.44954e-276
CEACAM21	3.75369e-280	-1.26053	0.002	0.399	5.90192e-276
OR2G6	3.98302e-280	-0.98929	0.002	0.4	6.26251e-276
SPIN1	4.49885e-280	1.47637	0.591	0.221	7.07354e-276
AK4	4.98876e-280	0.956849	0.385	0.035	7.84382e-276
RASAL3	4.97649e-279	-1.0118	0.004	0.399	7.82454e-275
GPR135	1.07889e-278	0.776053	0.348	0.02	1.69633e-274
STYK1	2.23843e-278	0.725075	0.341	0.017	3.51948e-274
OSBPL10	2.39726e-278	1.05868	0.409	0.051	3.76922e-274
ADGRV1	2.53999e-278	1.71209	0.573	0.168	3.99363e-274
SNX30	7.02033e-278	0.721248	0.379	0.033	1.10381e-273
DYNC2H1	1.5975e-277	0.95916	0.416	0.053	2.51175e-273
ZNF43	1.99498e-277	-1.00076	0.013	0.415	3.13671e-273
DOK6	4.25934e-277	1.45179	0.371	0.034	6.69696e-273
CRYBG1	9.69834e-277	-1.43006	0.443	0.75	1.52487e-272
TAB2	1.30287e-276	-1.32133	0.387	0.7	2.04851e-272
NCKAP1L	2.83205e-276	-0.959459	0.007	0.405	4.45282e-272
PDS5B	2.83284e-276	-1.30089	0.376	0.701	4.45408e-272
MAP3K21	1.90505e-275	0.725671	0.348	0.021	2.99531e-271
INKA2	2.40653e-275	-1.06324	0.063	0.469	3.78378e-271
HLA-F	3.84523e-275	-0.980263	0.027	0.428	6.04585e-271
MCC	3.97417e-275	1.31888	0.415	0.056	6.24858e-271
PLEKHG4	5.02082e-275	0.489334	0.308	0.006	7.89424e-271
ABCD2	8.43461e-275	-1.06283	0.007	0.4	1.32617e-270
RNF220	2.36796e-274	1.69263	0.484	0.115	3.72315e-270
OLFM2	8.42216e-274	0.947089	0.403	0.049	1.32422e-269
HSBP1L1	8.62081e-274	0.598556	0.339	0.017	1.35545e-269
FCHSD2	9.54918e-274	-1.24591	0.572	0.828	1.50142e-269
EIF4G1	5.1347e-273	1.66979	0.681	0.338	8.07329e-269
KIRREL1	6.00895e-273	0.806965	0.308	0.007	9.44788e-269
ANKMY2	1.25267e-272	0.588713	0.314	0.008	1.96958e-268
LRMDA	4.96906e-272	1.38208	0.534	0.137	7.81285e-268
ARNTL2	6.58465e-272	-1.28828	0.292	0.666	1.0353e-267
SH3GL3	1.55996e-271	0.70002	0.307	0.007	2.45272e-267
RGS1	2.11625e-271	-1.14845	0.004	0.394	3.32738e-267
PYGO1	2.44535e-271	0.575619	0.299	0.004	3.84482e-267
PDCD1LG2	2.9123e-271	-1.19113	0.033	0.428	4.579e-267
RASGRP1	3.49131e-271	-1.3557	0.116	0.514	5.48938e-267
NOS1AP	3.76698e-271	0.807702	0.335	0.017	5.92283e-267
CDC42BPG	6.48698e-271	0.594472	0.311	0.008	1.01995e-266
ANKRD50	1.45189e-270	0.654885	0.312	0.008	2.28281e-266
ELL2	1.48823e-270	-1.30005	0.362	0.719	2.33994e-266
HCLS1	1.96982e-270	-1.00428	0.034	0.433	3.09714e-266
KCNN2	2.69231e-270	-1.51669	0.075	0.476	4.23311e-266
LAMA5	3.06095e-270	0.536761	0.302	0.005	4.81274e-266
CLEC17A	1.65126e-269	-1.12537	0.006	0.393	2.59627e-265
TXNRD1	2.29476e-269	1.89133	0.765	0.616	3.60804e-265
SCNN1A	4.65379e-268	0.881183	0.317	0.011	7.31715e-264
MSR1	4.8454e-268	-1.45471	0.269	0.638	7.61842e-264
STEAP2	8.73805e-268	0.643672	0.34	0.021	1.37388e-263
ARGLU1	4.54542e-267	-1.0371	0.541	0.803	7.14676e-263
IQCM	1.6171e-265	0.983531	0.345	0.026	2.54257e-261
NFKBIA	1.70404e-265	-1.38751	0.156	0.56	2.67926e-261
SRGAP3	2.51373e-265	1.11299	0.37	0.037	3.95234e-261
RUNX1	7.78441e-265	1.24927	0.489	0.106	1.22394e-260
NHSL1	1.46141e-264	2.02261	0.7	0.457	2.29778e-260
CECR2	1.60638e-264	0.966272	0.392	0.048	2.52572e-260
GPAT3	2.21087e-264	0.956325	0.34	0.022	3.47615e-260
CTCFL	2.71587e-264	0.631159	0.3	0.007	4.27017e-260
BLVRB	2.78763e-264	0.789821	0.398	0.048	4.38299e-260
GPR132	2.82665e-264	-1.05391	0.005	0.385	4.44434e-260
STXBP6	1.05857e-263	0.807309	0.324	0.016	1.6644e-259
CD86	1.14204e-263	-1.17625	0.025	0.411	1.79563e-259
STK38L	1.14622e-263	-1.4056	0.437	0.726	1.80221e-259
WIPF3	1.15749e-263	0.671035	0.312	0.011	1.81991e-259
MAN1A1	3.65005e-263	-1.31664	0.11	0.51	5.73897e-259
CLECL1	1.64198e-262	-1.06839	0.001	0.377	2.58169e-258
SASH1	2.31378e-262	0.857269	0.39	0.046	3.63795e-258
MARVELD3	8.30173e-262	0.520471	0.295	0.005	1.30528e-257
GALNT10	2.19507e-261	-1.37013	0.32	0.659	3.45131e-257
DOCK11	3.52984e-261	-1.01022	0.063	0.463	5.54997e-257
SH2D4A	6.09039e-261	0.567938	0.305	0.009	9.57591e-257
KDM2B	9.08199e-261	-1.81448	0.392	0.687	1.42796e-256
SLC29A2	9.31233e-261	0.591876	0.331	0.02	1.46418e-256
FST	1.09453e-260	1.17745	0.304	0.009	1.72094e-256
PAX3	1.26079e-260	0.575062	0.283	0.002	1.98234e-256
CLTCL1	1.48859e-260	0.809344	0.383	0.045	2.34052e-256
LARGE1	1.66137e-260	-1.59373	0.486	0.774	2.61216e-256
AC098850.3	3.04872e-260	1.10048	0.502	0.128	4.7935e-256
ORAI2	4.19026e-260	-1.1666	0.125	0.512	6.58835e-256
AC024558.2	5.05819e-260	0.604232	0.295	0.006	7.95299e-256
ALDH3A2	5.31594e-260	1.13205	0.506	0.123	8.35825e-256
QSOX1	6.89527e-260	0.648638	0.347	0.026	1.08414e-255
IQANK1	9.82965e-260	0.662345	0.299	0.008	1.54552e-255
SUGCT	1.38331e-259	1.00399	0.411	0.062	2.17497e-255
HS3ST5	1.85138e-259	1.27074	0.311	0.013	2.91092e-255
TLN2	2.1253e-259	1.09717	0.385	0.047	3.34161e-255
RAB40B	6.27359e-259	0.620577	0.324	0.018	9.86396e-255
PRDM5	2.77208e-258	0.660009	0.317	0.015	4.35855e-254
BTN3A2	5.1156e-258	-0.949823	0.021	0.4	8.04326e-254
SASH3	7.25363e-258	-0.918026	0.005	0.378	1.14049e-253
ELF1	1.54946e-257	-1.11674	0.422	0.727	2.43622e-253
TTC39B	2.91624e-257	0.706555	0.328	0.02	4.58521e-253
TSKU	4.07814e-257	0.587205	0.279	0.002	6.41206e-253
NOXA1	5.21447e-257	0.471948	0.282	0.003	8.19871e-253
CFAP54	1.0815e-256	-1.654	0.081	0.465	1.70045e-252
P2RY8	1.26417e-256	-1.13969	0.013	0.388	1.98766e-252
PCDH17	1.5186e-256	0.848982	0.296	0.008	2.3877e-252
BCL6	2.50133e-256	0.675027	0.341	0.024	3.93284e-252
RUSC2	2.87751e-256	0.591169	0.306	0.011	4.52432e-252
NIN	4.40406e-256	-1.2563	0.328	0.659	6.92451e-252
PIAS1	4.67972e-256	-1.11029	0.559	0.812	7.35792e-252
LTBP1	4.91461e-256	1.1763	0.428	0.076	7.72725e-252
MUC15	6.46009e-256	-0.935374	0.016	0.393	1.01572e-251
RHPN2	6.68392e-256	0.779778	0.381	0.045	1.05091e-251
DST	6.87632e-256	1.43812	0.828	0.806	1.08116e-251
DZIP1	9.1932e-256	0.501267	0.289	0.005	1.44545e-251
ARHGDIB	1.0641e-255	-0.990868	0.022	0.402	1.67309e-251
LYPD6B	1.37855e-255	0.710604	0.309	0.013	2.1675e-251
ZC3H12D	1.88841e-255	-0.907945	0.004	0.374	2.96915e-251
TTC7B	2.02722e-255	0.857656	0.4	0.054	3.18739e-251
GLS	2.25912e-255	-1.13476	0.454	0.745	3.55201e-251
TP73	4.01226e-255	-1.14721	0.133	0.518	6.30848e-251
ARHGEF26	8.71228e-255	0.921369	0.404	0.058	1.36983e-250
NACC2	3.78045e-254	0.877606	0.449	0.084	5.944e-250
BDH1	2.03785e-253	1.33053	0.541	0.178	3.20411e-249
JAG2	3.00135e-253	0.607023	0.274	0.002	4.71902e-249
COL4A3	8.14135e-253	-0.998871	0.076	0.467	1.28006e-248
IGSF1	1.35435e-252	1.11861	0.473	0.099	2.12944e-248
PSMD2	6.97794e-252	1.50455	0.582	0.189	1.09714e-247
DVL3	8.66716e-252	1.08574	0.519	0.142	1.36274e-247
HFM1	3.59344e-251	2.12818	0.743	0.409	5.64996e-247
NTN1	9.96984e-251	1.05087	0.433	0.077	1.56756e-246
FMNL3	1.50689e-250	-1.3674	0.105	0.483	2.36928e-246
ACAP2	1.82057e-250	1.66083	0.733	0.647	2.86249e-246
INSR	2.47484e-250	-1.44671	0.363	0.676	3.8912e-246
KRT5	2.87539e-250	1.21933	0.278	0.004	4.52097e-246
SOX13	4.30216e-250	0.602557	0.287	0.007	6.76429e-246
TEAD3	4.54443e-250	0.429668	0.293	0.009	7.14521e-246
FREM2	5.61341e-250	1.20016	0.377	0.046	8.82596e-246
IGSF9	1.13731e-249	0.453351	0.27	0.001	1.7882e-245
C3orf67	1.49637e-249	1.50201	0.532	0.163	2.35274e-245
KSR1	3.02633e-249	-1.53203	0.409	0.7	4.7583e-245
MYO5A	4.54404e-249	-1.19358	0.406	0.715	7.14459e-245
TMEM184A	4.64159e-249	0.552959	0.313	0.016	7.29797e-245
CCDC88B	6.48346e-249	-0.912454	0.093	0.475	1.01939e-244
FREM1	1.30479e-248	0.693675	0.298	0.012	2.05152e-244
PLEKHG3	1.55992e-248	0.475721	0.273	0.003	2.45267e-244
GALNT3	3.25372e-248	0.670077	0.335	0.025	5.11583e-244
DAPL1	4.18951e-248	0.944716	0.33	0.026	6.58717e-244
MX2	6.52149e-248	-1.04482	0.011	0.374	1.02537e-243
SOCS1	6.87892e-248	-1.05459	0.061	0.441	1.08157e-243
ZNF626	1.13698e-247	-0.846298	0.005	0.365	1.78767e-243
CCDC73	2.143e-247	-1.17718	0.066	0.443	3.36943e-243
CYP2S1	2.18792e-247	0.609935	0.276	0.004	3.44007e-243
MYO15B	3.61158e-247	0.459087	0.295	0.01	5.67849e-243
GALNT14	3.65584e-247	1.21023	0.425	0.076	5.74808e-243
SLCO5A1	3.81186e-247	-1.16785	0.509	0.775	5.99339e-243
MCF2L2	8.63936e-247	1.34758	0.516	0.159	1.35837e-242
RAC2	9.34011e-247	-0.8932	0.002	0.362	1.46855e-242
TMC4	1.04831e-246	0.633912	0.374	0.044	1.64825e-242
ABCB4	1.37408e-246	-0.975782	0.015	0.38	2.16047e-242
LPIN3	5.0757e-246	0.44504	0.3	0.012	7.98052e-242
IQCJ-SCHIP1	6.8821e-245	1.02066	0.414	0.069	1.08207e-240
TRIM16L	1.35875e-244	0.751185	0.361	0.04	2.13636e-240
SP110	1.40489e-244	-1.25982	0.158	0.525	2.20891e-240
P2RY10	1.5833e-244	-0.888238	0.001	0.356	2.48942e-240
STK4	2.54079e-244	-1.17382	0.423	0.699	3.99489e-240
SDK2	4.20226e-244	1.12519	0.391	0.06	6.60721e-240
ATF7IP2	6.50532e-244	-1.35342	0.226	0.57	1.02283e-239
SFN	1.34712e-243	1.17495	0.27	0.003	2.11808e-239
AGPAT5	1.34948e-243	-1.27286	0.403	0.7	2.12179e-239
MAPK10	3.35845e-243	-1.66383	0.371	0.682	5.28049e-239
ZNF718	4.06415e-243	-0.839861	0.009	0.371	6.39007e-239
CLIP4	2.50727e-242	1.43728	0.59	0.244	3.94219e-238
FAM131A	2.69266e-242	0.536369	0.329	0.025	4.23367e-238
MED12L	2.83514e-242	0.944879	0.379	0.052	4.45769e-238
ARHGEF4	4.11951e-242	1.03982	0.369	0.046	6.47711e-238
FGF13	9.03942e-242	1.46165	0.325	0.027	1.42127e-237
CD276	3.5537e-241	0.771411	0.373	0.047	5.58748e-237
TCEA3	3.84659e-241	0.600224	0.313	0.02	6.048e-237
STT3B	3.86408e-241	-1.36379	0.461	0.72	6.0755e-237
LAMA1	4.2058e-241	0.767479	0.316	0.022	6.61278e-237
BCL7A	1.63566e-240	0.568155	0.304	0.016	2.57175e-236
MCF2L	1.9411e-240	0.485081	0.28	0.008	3.05198e-236
SLCO1A2	2.14505e-240	0.783189	0.377	0.051	3.37267e-236
PPP1R13B	2.34853e-240	1.32453	0.539	0.177	3.6926e-236
SLC35F3	2.65558e-240	1.62865	0.469	0.114	4.17537e-236
VTI1A	5.1714e-240	-1.03423	0.511	0.778	8.131e-236
HSPG2	9.66973e-240	0.544904	0.309	0.018	1.52037e-235
SHROOM3	1.34621e-239	1.05223	0.34	0.031	2.11665e-235
MAP3K8	1.35846e-239	-0.943946	0.048	0.425	2.13591e-235
LMBRD1	1.3692e-239	-1.20458	0.276	0.611	2.1528e-235
FAM184A	5.90089e-239	0.638174	0.325	0.025	9.27797e-235
JAK2	8.07291e-239	-1.38038	0.318	0.629	1.2693e-234
MYO9B	1.05264e-238	-1.20758	0.391	0.683	1.65507e-234
LMO7	1.15193e-238	-1.00965	0.263	0.613	1.81118e-234
AKNA	2.06425e-238	-0.93588	0.089	0.457	3.24562e-234
ABCA2	3.80799e-238	0.465294	0.28	0.008	5.9873e-234
SLAMF6	4.28027e-238	-0.933053	0.002	0.35	6.72986e-234
CDH8	2.65919e-237	-1.52656	0.386	0.678	4.18104e-233
MRC2	4.17361e-237	0.672619	0.301	0.017	6.56217e-233
CDH9	6.51667e-237	-1.09716	0.008	0.357	1.02462e-232
CLDN14	8.006e-237	-1.21816	0.012	0.365	1.25878e-232
RAB31	1.10423e-236	-1.12506	0.095	0.476	1.73618e-232
WASF1	1.49678e-236	0.794074	0.372	0.049	2.35339e-232
SLC49A4	2.87206e-236	0.817271	0.399	0.063	4.51575e-232
RILPL1	5.47428e-236	0.728297	0.402	0.065	8.60721e-232
AOPEP	7.14471e-236	1.85649	0.688	0.52	1.12336e-231
TRIB2	1.12767e-235	0.570692	0.262	0.003	1.77304e-231
ADGRA3	1.25328e-235	-1.17277	0.464	0.728	1.97053e-231
ZNF667	1.81157e-235	0.437566	0.264	0.004	2.84834e-231
POLR2H	6.79823e-235	1.0443	0.515	0.143	1.06889e-230
SPECC1	1.50317e-234	0.94502	0.385	0.058	2.36343e-230
IGF2BP3	1.72042e-234	1.77564	0.696	0.519	2.70502e-230
EVC	3.5357e-233	-1.38142	0.344	0.638	5.55918e-229
MEST	5.51321e-233	0.636516	0.319	0.026	8.66842e-229
ARNTL	7.534e-233	-1.07665	0.205	0.562	1.18457e-228
PTPN7	1.66919e-232	-0.868227	0.014	0.362	2.62446e-228
TRIM29	2.35836e-232	0.653801	0.26	0.003	3.70806e-228
FAS	2.64987e-232	-1.04481	0.148	0.508	4.16639e-228
ME1	3.7894e-232	1.81649	0.57	0.24	5.95807e-228
CHST15	1.89612e-231	0.737646	0.341	0.036	2.98127e-227
ALCAM	2.62636e-231	1.66689	0.796	0.661	4.12942e-227
IGSF11	5.672e-231	0.745046	0.323	0.029	8.91809e-227
ZCCHC7	5.75189e-231	-0.98867	0.589	0.834	9.04369e-227
COBL	1.50579e-230	0.678682	0.296	0.016	2.36755e-226
ANKRD10	3.71254e-230	-1.02739	0.493	0.76	5.83723e-226
MAP4K1	5.0496e-230	-0.898507	0.047	0.402	7.93948e-226
COL27A1	1.20765e-229	0.583588	0.275	0.01	1.89879e-225
TFAP2A	1.26744e-229	0.562177	0.297	0.018	1.9928e-225
ZNF704	1.37262e-229	0.861552	0.304	0.021	2.15818e-225
CDK17	8.99077e-229	-1.15724	0.467	0.735	1.41362e-224
TNFAIP8	2.44813e-228	-1.11623	0.424	0.718	3.84919e-224
TRPV2	3.30307e-228	-0.810088	0.006	0.344	5.19341e-224
TBL1X	3.58354e-228	2.09311	0.618	0.349	5.6344e-224
LRRFIP1	3.73502e-228	-0.999309	0.45	0.738	5.87258e-224
CEP170B	5.50685e-228	0.419156	0.254	0.003	8.65841e-224
N4BP2L1	6.6319e-228	-0.878451	0.026	0.377	1.04273e-223
SPINT2	1.00059e-227	0.396807	0.27	0.008	1.57322e-223
GPR137B	1.11565e-227	-1.30246	0.239	0.571	1.75414e-223
SLC25A27	1.58306e-227	0.407453	0.258	0.004	2.48904e-223
PRKCZ	1.6788e-227	0.453006	0.289	0.015	2.63957e-223
BICDL2	1.88471e-227	0.389627	0.254	0.003	2.96333e-223
OSBP2	1.91019e-227	0.86955	0.426	0.085	3.00339e-223
SERPINB5	3.90408e-227	0.636286	0.317	0.027	6.13838e-223
ZBTB7C	4.25328e-227	0.788218	0.306	0.023	6.68743e-223
PTPRJ	9.41892e-227	0.925066	0.454	0.1	1.48094e-222
SYTL3	1.10547e-226	-1.2646	0.06	0.417	1.73814e-222
CAPZA1	1.36445e-226	-1.03973	0.385	0.663	2.14532e-222
DSTN	1.3662e-226	0.864866	0.377	0.053	2.14808e-222
RASA1	1.53958e-226	-1.11368	0.52	0.771	2.42068e-222
NEBL	5.17477e-226	1.04367	0.346	0.041	8.13629e-222
RIN3	1.02414e-225	-1.32391	0.163	0.51	1.61026e-221
SCARB2	2.84766e-225	1.15049	0.523	0.157	4.47737e-221
MYB	7.74769e-225	-1.15195	0.078	0.431	1.21817e-220
SLCO6A1	1.30639e-224	0.68861	0.257	0.005	2.05403e-220
C16orf74	1.56763e-224	0.684447	0.327	0.033	2.46479e-220
EMP3	1.9861e-224	-1.01683	0.044	0.395	3.12274e-220
FKBP9	2.53295e-224	0.575123	0.275	0.011	3.98256e-220
KCNJ6	2.55197e-224	-1.17401	0.053	0.402	4.01246e-220
NCF2	3.73843e-224	-0.90674	0.015	0.355	5.87793e-220
BRSK1	3.85699e-224	0.411746	0.293	0.017	6.06434e-220
RASA3	4.63008e-224	-0.974428	0.006	0.34	7.27987e-220
RHPN1	1.5252e-223	0.345908	0.248	0.002	2.39808e-219
DCBLD2	2.2399e-223	1.27904	0.511	0.165	3.52179e-219
TP63	2.87564e-223	1.63758	0.749	0.514	4.52138e-219
MDFIC	2.9487e-223	-1.25285	0.306	0.624	4.63625e-219
BMP7	3.85984e-223	0.678378	0.283	0.015	6.06883e-219
ST3GAL2	8.26547e-223	-1.24202	0.265	0.581	1.29958e-218
EPB41L5	8.61764e-223	0.689107	0.399	0.067	1.35495e-218
HERC1	8.99597e-223	-1.1329	0.508	0.754	1.41444e-218
CHCHD6	2.89444e-222	1.39138	0.55	0.226	4.55093e-218
STAT3	4.79773e-222	-1.18666	0.411	0.696	7.54348e-218
ARHGAP23	4.79965e-222	0.47425	0.295	0.02	7.54649e-218
SPAG1	5.7601e-222	-1.13364	0.228	0.56	9.05661e-218
HIP1R	7.59558e-222	0.487748	0.272	0.011	1.19425e-217
FMNL2	1.49083e-221	1.48025	0.586	0.24	2.34404e-217
RIC1	2.00958e-221	-1.08597	0.496	0.742	3.15966e-217
ERC2	3.02498e-221	2.0297	0.443	0.116	4.75618e-217
PDE4DIP	3.04857e-221	-0.978084	0.17	0.518	4.79327e-217
CADM1	7.87635e-221	-1.24086	0.061	0.425	1.2384e-216
CDH18	8.93759e-221	-1.25922	0.053	0.398	1.40526e-216
TNFRSF8	1.03091e-220	-1.30478	0.014	0.349	1.6209e-216
FAT1	1.27648e-220	0.638109	0.274	0.012	2.00701e-216
AGRN	1.33683e-220	0.560288	0.332	0.035	2.1019e-216
RAPGEFL1	1.59713e-220	0.767002	0.413	0.08	2.51117e-216
TXN	2.14107e-220	1.51539	0.633	0.266	3.3664e-216
TAPBP	2.59581e-220	-0.967779	0.302	0.62	4.08139e-216
ELK3	2.64456e-220	-1.09078	0.244	0.575	4.15805e-216
MYO5C	2.98887e-220	0.683275	0.389	0.066	4.6994e-216
SMS	3.35384e-220	1.87233	0.622	0.329	5.27324e-216
GARNL3	6.65433e-220	0.663331	0.334	0.038	1.04626e-215
ENPEP	6.73505e-220	0.541617	0.269	0.011	1.05895e-215
CLIP2	9.94515e-220	-1.33422	0.248	0.575	1.56368e-215
ANKRD12	1.18283e-219	-1.05296	0.467	0.739	1.85976e-215
STAT1	1.28377e-219	-1.17354	0.255	0.575	2.01847e-215
ARAP3	1.34982e-219	0.468598	0.248	0.004	2.12232e-215
ST6GAL1	2.05221e-219	-1.43435	0.408	0.718	3.22669e-215
BASP1	9.00187e-219	-1.21135	0.292	0.62	1.41536e-214
MGST2	1.05555e-218	0.633144	0.324	0.033	1.65964e-214
ADM	1.16079e-218	1.09354	0.249	0.004	1.8251e-214
VAV1	2.78517e-218	-0.984369	0.056	0.399	4.37913e-214
AMOTL1	3.42707e-218	0.626691	0.266	0.01	5.38838e-214
KCTD1	4.00137e-218	0.800252	0.409	0.077	6.29136e-214
PBRM1	5.47944e-218	-1.0109	0.452	0.709	8.61532e-214
COL4A4	6.28055e-218	-0.993557	0.071	0.421	9.8749e-214
FBXL7	7.84489e-218	-1.85511	0.047	0.388	1.23345e-213
ELF2	7.99332e-218	-1.05202	0.414	0.696	1.25679e-213
CA8	8.26352e-218	0.616459	0.25	0.005	1.29927e-213
TTC28	8.38964e-218	1.17105	0.475	0.131	1.3191e-213
DRAM2	1.19001e-217	-1.02018	0.172	0.51	1.87105e-213
KATNAL2	1.34671e-217	0.968468	0.403	0.081	2.11743e-213
IL15	2.8826e-217	-1.20352	0.175	0.522	4.5323e-213
PPM1A	4.57155e-217	-1.11445	0.31	0.61	7.18785e-213
TDRP	5.30287e-217	0.414078	0.243	0.003	8.33771e-213
JAG1	7.09629e-217	1.42962	0.543	0.196	1.11575e-212
LSP1	1.18952e-216	-1.08186	0.103	0.446	1.87029e-212
TNFRSF14	1.37829e-216	-0.815288	0.013	0.341	2.16709e-212
SFXN5	1.44534e-216	0.922228	0.397	0.074	2.2725e-212
HOXA3	1.46354e-216	0.389787	0.239	0.002	2.30113e-212
ALPK1	3.11335e-216	-1.24969	0.264	0.58	4.89512e-212
MICALL2	5.27553e-216	0.404532	0.262	0.009	8.29471e-212
MAGEF1	5.47957e-216	0.925289	0.393	0.068	8.61552e-212
RAVER2	5.7845e-216	0.52717	0.338	0.041	9.09497e-212
PXYLP1	2.34078e-215	0.470894	0.276	0.015	3.68041e-211
PLEKHG1	2.61624e-215	-1.45985	0.401	0.664	4.11351e-211
MXI1	3.09775e-215	0.720031	0.345	0.046	4.87059e-211
HS6ST1	4.2741e-215	0.848028	0.397	0.073	6.72017e-211
ZDHHC14	8.13667e-215	-1.70561	0.317	0.619	1.27933e-210
C6orf132	8.30429e-215	0.629207	0.264	0.011	1.30568e-210
BCAR1	9.57142e-215	0.421903	0.25	0.006	1.50491e-210
RYK	1.43491e-214	1.24484	0.575	0.251	2.25611e-210
PDE9A	2.91359e-214	0.449539	0.261	0.01	4.58104e-210
FTL	4.27117e-214	1.42957	0.506	0.144	6.71556e-210
TEAD4	6.26401e-214	0.558727	0.262	0.011	9.84891e-210
ATP2A3	7.16752e-214	-0.835477	0.03	0.363	1.12695e-209
FRY	7.57753e-214	-1.27966	0.449	0.757	1.19142e-209
SLC25A36	8.36527e-214	1.4908	0.643	0.404	1.31527e-209
GJA1	8.42235e-214	0.750715	0.263	0.011	1.32425e-209
EPB41L3	1.31695e-213	0.579424	0.279	0.016	2.07065e-209
SH3D19	1.79068e-213	1.55605	0.54	0.223	2.81549e-209
UBE2O	4.05576e-213	1.31238	0.556	0.229	6.37686e-209
MXRA7	4.67811e-213	0.790925	0.325	0.037	7.35539e-209
CEP112	2.06765e-212	1.23526	0.469	0.131	3.25097e-208
GABARAPL1	2.60678e-212	0.419798	0.255	0.008	4.09863e-208
GALNT12	3.03195e-212	0.548112	0.243	0.004	4.76713e-208
BTD	3.37182e-212	-1.2353	0.148	0.481	5.30151e-208
SPTBN2	6.43427e-212	0.474451	0.263	0.011	1.01166e-207
TYW1	8.26685e-212	-1.0583	0.388	0.664	1.2998e-207
TAP1	8.32362e-212	-0.834269	0.046	0.384	1.30872e-207
SCIMP	1.06516e-211	-1.02471	0.069	0.405	1.67475e-207
ZSWIM5	1.33454e-211	0.790669	0.35	0.052	2.0983e-207
EVA1C	2.32947e-211	0.532349	0.324	0.036	3.66263e-207
FAM78B	2.41231e-211	-1.33468	0.093	0.434	3.79288e-207
NBPF1	2.60462e-211	0.429175	0.274	0.016	4.09524e-207
RDX	3.26233e-211	-1.09689	0.443	0.689	5.12936e-207
SERINC5	3.90467e-211	1.25821	0.485	0.143	6.13931e-207
EXPH5	4.05836e-211	0.815395	0.347	0.048	6.38097e-207
GSTA4	1.05254e-210	0.40323	0.247	0.006	1.65491e-206
SPINT1	1.17527e-210	0.573651	0.247	0.006	1.84787e-206
PDPN	1.87899e-210	0.799652	0.249	0.008	2.95434e-206
GLRB	3.35073e-210	0.553696	0.304	0.028	5.26836e-206
AC119396.1	3.39604e-210	-1.05898	0.019	0.343	5.3396e-206
APLP2	3.99172e-210	0.923599	0.408	0.081	6.27618e-206
AFAP1	5.2221e-210	0.605726	0.319	0.035	8.21071e-206
SPTBN1	1.73588e-209	-0.921539	0.514	0.771	2.72932e-205
MAML2	3.45266e-209	-1.29206	0.49	0.766	5.42862e-205
ZSCAN18	3.71193e-209	0.460377	0.323	0.036	5.83627e-205
LRP5	4.69182e-209	0.848767	0.463	0.121	7.37695e-205
RSRP1	6.91573e-209	-1.00751	0.455	0.703	1.08736e-204
SEMA6D	8.3325e-209	-1.25615	0.548	0.789	1.31012e-204
ARHGEF10L	8.9001e-209	0.546353	0.257	0.01	1.39936e-204
COL28A1	1.00102e-208	0.539296	0.298	0.027	1.57391e-204
TNFAIP8L3	1.04331e-208	0.31544	0.236	0.003	1.6404e-204
KIF13B	1.55464e-208	-1.14156	0.268	0.581	2.44437e-204
CCDC85A	4.74161e-208	-1.5392	0.113	0.454	7.45523e-204
KYNU	8.40738e-208	-1.11721	0.339	0.646	1.32189e-203
SPAST	1.26655e-207	1.42137	0.566	0.251	1.9914e-203
CEBPD	1.57707e-207	0.737689	0.251	0.009	2.47963e-203
CMSS1	1.99336e-207	1.63593	0.7	0.523	3.13416e-203
NCKAP5	2.39872e-207	0.990594	0.397	0.08	3.77151e-203
MMD	4.1381e-207	-0.896999	0.054	0.387	6.50633e-203
RBM26	5.01458e-207	-0.903595	0.449	0.703	7.88442e-203
TSEN54	7.95464e-207	0.677409	0.413	0.085	1.25071e-202
TUFT1	1.78239e-206	0.562999	0.252	0.009	2.80246e-202
SLC26A11	2.17101e-206	0.479382	0.299	0.028	3.41347e-202
TRPV4	3.45429e-206	0.417351	0.244	0.007	5.43117e-202
NELL1	3.67644e-206	2.05259	0.318	0.042	5.78046e-202
CYB561	4.31803e-206	0.660771	0.39	0.072	6.78923e-202
PGD	5.69795e-206	1.17231	0.515	0.176	8.95888e-202
ASAP3	9.04484e-206	0.448736	0.28	0.021	1.42212e-201
IGF1R	9.32823e-206	1.53482	0.568	0.237	1.46668e-201
NECTIN2	1.25631e-205	0.548706	0.281	0.02	1.9753e-201
ARNT2	1.48781e-205	0.450779	0.264	0.014	2.33928e-201
PLXNA1	2.52457e-205	0.576437	0.354	0.053	3.96938e-201
RAPGEF1	2.66066e-205	-0.998414	0.574	0.801	4.18336e-201
HYDIN	3.98921e-205	0.55623	0.29	0.025	6.27223e-201
CEPT1	6.93387e-205	-1.01993	0.2	0.517	1.09021e-200
AHDC1	1.4208e-204	0.794366	0.39	0.074	2.23392e-200
CGREF1	1.64583e-204	0.369842	0.236	0.005	2.58774e-200
FBXW7	1.69255e-204	-1.08355	0.568	0.814	2.66119e-200
CABYR	2.27968e-204	0.470667	0.236	0.005	3.58435e-200
PALD1	2.47244e-204	0.416037	0.257	0.012	3.88741e-200
ST6GALNAC2	3.46486e-204	0.488588	0.278	0.02	5.4478e-200
MAP4	6.51333e-204	-1.01543	0.53	0.784	1.02409e-199
ESRRG	7.73301e-204	0.82554	0.286	0.025	1.21586e-199
CD200	8.1836e-204	-0.794667	0.009	0.322	1.28671e-199
SLC44A1	8.19799e-204	1.31903	0.563	0.225	1.28897e-199
DIPK2A	1.41001e-203	1.27266	0.514	0.174	2.21696e-199
ARHGEF35	2.21765e-203	0.381517	0.243	0.007	3.48681e-199
TRDN	2.67182e-203	0.556852	0.281	0.022	4.20091e-199
PTPN2	7.18991e-203	-0.996911	0.401	0.659	1.13047e-198
TMSB10	7.8758e-203	-0.980372	0.419	0.734	1.23831e-198
RTKN	8.96022e-203	0.49525	0.321	0.039	1.40882e-198
GGT7	1.15456e-202	0.439025	0.342	0.047	1.81532e-198
SENP5	1.20856e-202	1.46228	0.684	0.578	1.90021e-198
CYBA	1.54922e-202	-0.880037	0.347	0.645	2.43584e-198
FAM95C	4.85785e-202	0.334417	0.222	0.001	7.638e-198
SLC16A14	5.09469e-202	0.425033	0.236	0.005	8.01039e-198
PC	6.89144e-202	0.507822	0.265	0.016	1.08354e-197
LRP1B	6.9964e-202	1.44466	0.388	0.084	1.10004e-197
UVRAG	7.86778e-202	-0.983113	0.543	0.782	1.23705e-197
RFX3	8.56508e-202	-1.1359	0.498	0.752	1.34669e-197
IL4I1	8.63442e-202	-0.848787	0.007	0.313	1.35759e-197
ADAM15	9.70953e-202	0.576028	0.272	0.018	1.52663e-197
BEND7	1.00051e-201	0.440753	0.249	0.01	1.5731e-197
THEMIS	1.95373e-201	-1.50415	0.048	0.377	3.07185e-197
FNIP2	3.39368e-201	0.836273	0.365	0.061	5.33589e-197
ETV1	3.7129e-201	0.93368	0.356	0.06	5.83779e-197
CTSS	4.77208e-201	-0.872935	0.039	0.363	7.50315e-197
KATNAL1	5.4905e-201	-1.11697	0.224	0.54	8.63272e-197
STAP1	6.23504e-201	-0.817297	0.006	0.311	9.80336e-197
TTC23	1.29107e-200	0.519224	0.33	0.043	2.02994e-196
ANXA2	1.49437e-200	1.45697	0.658	0.366	2.34959e-196
EVC2	1.67279e-200	-0.976334	0.23	0.542	2.63012e-196
DNAJC15	1.96814e-200	-0.783226	0.004	0.307	3.09451e-196
GRB14	2.29175e-200	0.603916	0.298	0.031	3.60332e-196
SFT2D1	2.43593e-200	-0.969638	0.154	0.482	3.83002e-196
PARVA	2.54405e-200	0.488714	0.264	0.016	4.00001e-196
TMCC3	2.80145e-200	-0.939557	0.082	0.414	4.40472e-196
DIPK1A	4.15773e-200	-1.26096	0.321	0.61	6.53719e-196
NLN	5.28722e-200	1.02939	0.485	0.149	8.3131e-196
BAG4	5.76259e-200	0.924715	0.462	0.126	9.06052e-196
CARD14	6.53495e-200	0.385092	0.257	0.013	1.02749e-195
RPS4Y1	1.06598e-199	-0.767847	0.015	0.326	1.67604e-195
EXT1	1.28026e-199	1.87002	0.716	0.57	2.01295e-195
HMGB1	2.06416e-199	-0.79472	0.548	0.781	3.24547e-195
ARHGAP26	2.09021e-199	1.87732	0.571	0.261	3.28644e-195
MYL12A	2.59447e-199	-0.94073	0.102	0.435	4.07929e-195
GAP43	2.71992e-199	0.448108	0.221	0.002	4.27653e-195
TRAPPC10	3.25773e-199	-0.954275	0.421	0.673	5.12212e-195
ERO1B	3.99036e-199	-1.22787	0.158	0.483	6.27405e-195
TKT	4.85678e-199	1.2668	0.534	0.193	7.63632e-195
RORA	5.048e-199	-1.10639	0.597	0.85	7.93697e-195
COLEC11	9.70505e-199	0.32173	0.228	0.004	1.52592e-194
ITGB8	4.65326e-198	1.59935	0.673	0.453	7.31632e-194
BACH2	5.14362e-198	1.18089	0.403	0.088	8.08731e-194
MT-CO1	5.55967e-198	-1.22666	0.547	0.821	8.74147e-194
FRRS1L	6.33935e-198	0.453893	0.237	0.007	9.96736e-194
PNISR	1.40599e-197	-0.852533	0.534	0.776	2.21064e-193
THOC3	1.62313e-197	1.18061	0.523	0.198	2.55205e-193
DNAH11	2.44476e-197	1.33473	0.337	0.055	3.84389e-193
IL7	2.61036e-197	-1.29124	0.323	0.607	4.10426e-193
GRB7	2.95991e-197	0.420697	0.231	0.005	4.65387e-193
PREX1	3.5769e-197	-0.940486	0.029	0.342	5.62397e-193
UBXN7	3.85242e-197	1.39401	0.636	0.397	6.05716e-193
DPYSL2	3.93562e-197	-0.928953	0.131	0.463	6.18797e-193
NSD3	3.97149e-197	1.48088	0.704	0.656	6.24438e-193
SMCHD1	4.18742e-197	-0.992372	0.498	0.743	6.58388e-193
CYTH4	5.43843e-197	-0.649462	0.004	0.305	8.55084e-193
ARHGAP30	5.94963e-197	-0.906638	0.09	0.423	9.3546e-193
GPSM3	6.46283e-197	-0.729593	0.004	0.302	1.01615e-192
PLAAT1	8.60019e-197	0.412244	0.221	0.002	1.35221e-192
KCNJ15	8.82557e-197	1.26684	0.356	0.067	1.38764e-192
ISG20	1.38265e-196	-1.02169	0.085	0.41	2.17393e-192
RSU1	1.51252e-196	-1.1894	0.303	0.592	2.37813e-192
KLF3	3.963e-196	1.03736	0.468	0.137	6.23102e-192
ANKRD18A	6.55239e-196	0.339568	0.236	0.007	1.03023e-191
F11R	7.24029e-196	0.690282	0.295	0.03	1.13839e-191
SMARCA2	8.51922e-196	-1.12706	0.561	0.803	1.33948e-191
PARVB	9.77827e-196	-0.992499	0.387	0.66	1.53744e-191
PLS1	1.5911e-195	0.628479	0.293	0.03	2.50168e-191
SYTL1	2.02363e-195	0.476529	0.281	0.025	3.18176e-191
SERPINH1	3.57244e-195	0.833413	0.299	0.033	5.61695e-191
PROM2	5.91949e-195	0.342244	0.217	0.002	9.30722e-191
ACSS2	7.44085e-195	0.482011	0.3	0.032	1.16992e-190
TSPAN12	1.09236e-194	-0.974165	0.099	0.426	1.71752e-190
GLDC	1.27024e-194	-0.925705	0.044	0.357	1.9972e-190
TBC1D30	1.51665e-194	0.506943	0.311	0.037	2.38464e-190
RPS6KA6	2.03394e-194	0.403271	0.216	0.001	3.19796e-190
KIAA1211L	2.81576e-194	0.527772	0.243	0.011	4.42722e-190
ZNF267	3.12645e-194	-1.02763	0.218	0.524	4.91571e-190
RBM6	5.28234e-194	-0.851163	0.57	0.81	8.30543e-190
LAMB3	1.00101e-193	0.765255	0.232	0.007	1.57389e-189
EXOC6B	1.66579e-193	1.63717	0.68	0.521	2.61913e-189
CBR3	1.91541e-193	0.519782	0.244	0.011	3.01159e-189
SPDYA	3.16925e-193	0.988202	0.382	0.08	4.98301e-189
SLC35G1	6.07118e-193	0.818211	0.343	0.059	9.54572e-189
ESRP2	7.94446e-193	0.362154	0.217	0.002	1.24911e-188
CPNE4	8.89777e-193	0.878963	0.365	0.071	1.399e-188
ADCY6	1.17145e-192	0.290458	0.23	0.007	1.84187e-188
DCUN1D1	3.06481e-192	1.17912	0.582	0.287	4.8188e-188
KREMEN1	3.6136e-192	0.653422	0.336	0.052	5.68167e-188
ARL13B	4.26625e-192	1.1016	0.534	0.21	6.70783e-188
AC106741.1	4.6211e-192	1.07663	0.501	0.162	7.26576e-188
FN3K	4.91457e-192	0.328994	0.229	0.007	7.72717e-188
CD300A	5.62263e-192	-0.707484	0.003	0.296	8.84046e-188
BARD1	9.24745e-192	-0.904513	0.38	0.654	1.45398e-187
STC2	9.38612e-192	0.626393	0.231	0.007	1.47578e-187
PDCD4	1.11962e-191	-1.03566	0.233	0.539	1.76038e-187
P2RY1	1.37427e-191	0.476649	0.219	0.003	2.16076e-187
RAPGEF4	2.37647e-191	0.744513	0.322	0.047	3.73652e-187
TBX1	2.51826e-191	0.327558	0.215	0.002	3.95947e-187
CAP2	4.53928e-191	0.555515	0.29	0.031	7.13711e-187
TDRD3	4.72066e-191	-1.07196	0.245	0.545	7.42229e-187
ID1	1.71661e-190	0.585022	0.212	0.001	2.69902e-186
BIN2	4.47351e-190	-0.685646	0.011	0.306	7.03371e-186
KLHL24	5.93526e-190	1.36237	0.527	0.198	9.33202e-186
ADGRG6	6.40847e-190	0.437904	0.241	0.011	1.0076e-185
C2CD6	9.11863e-190	0.662305	0.308	0.04	1.43372e-185
PITX1	9.41769e-190	0.775299	0.217	0.003	1.48074e-185
AFDN	9.64821e-190	0.983406	0.513	0.175	1.51699e-185
BCAM	1.85777e-189	0.479237	0.226	0.006	2.92098e-185
USP15	1.98764e-189	-0.898851	0.509	0.744	3.12517e-185
MBOAT1	2.21548e-189	-1.02387	0.225	0.532	3.4834e-185
SLC2A12	4.64677e-189	0.524957	0.235	0.01	7.30611e-185
DYNC1I1	5.34891e-189	1.14811	0.36	0.07	8.41008e-185
TMEM44	5.95217e-189	1.28653	0.555	0.265	9.35859e-185
NIBAN1	7.40587e-189	-1.14189	0.336	0.634	1.16442e-184
PLEKHA8	8.0694e-189	0.637493	0.384	0.077	1.26875e-184
NFE2L2	8.45689e-189	1.54657	0.696	0.581	1.32968e-184
LTBP3	2.30578e-188	0.546719	0.319	0.044	3.62538e-184
PLA2G4C	2.40384e-188	-0.805917	0.036	0.344	3.77956e-184
LHX2	2.90844e-188	-0.749598	0.017	0.316	4.57295e-184
MAFG	4.60803e-188	0.760604	0.436	0.114	7.24521e-184
PRXL2A	5.40253e-188	0.635624	0.317	0.043	8.4944e-184
CDK14	5.63163e-188	-0.933218	0.604	0.824	8.85461e-184
CMC1	6.15258e-188	-1.00305	0.364	0.628	9.6737e-184
PPP1R14C	7.1478e-188	0.685735	0.267	0.023	1.12385e-183
ZC4H2	7.92896e-188	0.827247	0.346	0.061	1.24667e-183
ZNF827	1.53429e-187	-0.87002	0.436	0.689	2.41236e-183
TCAF1	1.74437e-187	0.850439	0.399	0.091	2.74267e-183
C4orf19	2.04516e-187	0.594941	0.276	0.026	3.21561e-183
WNK3	2.09556e-187	0.426484	0.274	0.025	3.29485e-183
SRCIN1	2.16979e-187	0.367821	0.239	0.012	3.41155e-183
PPFIA4	4.81596e-187	0.482662	0.25	0.016	7.57214e-183
HECTD2	9.51374e-187	0.549977	0.323	0.047	1.49585e-182
XKR9	9.61428e-187	0.613796	0.274	0.026	1.51165e-182
TMEM45A	1.27923e-186	0.787071	0.313	0.044	2.01133e-182
OSBPL6	1.31266e-186	0.595199	0.278	0.029	2.06389e-182
LAMP5	1.84319e-186	-0.703052	0.001	0.284	2.89805e-182
DBN1	2.51519e-186	0.480324	0.226	0.008	3.95464e-182
ARFGEF3	2.81391e-186	0.559696	0.285	0.031	4.42431e-182
PLAC8	3.4836e-186	-0.974168	0.048	0.357	5.47726e-182
PCYOX1	4.1475e-186	0.701984	0.283	0.03	6.52112e-182
CNR1	4.27e-186	-0.750598	0.006	0.292	6.71372e-182
FAM153A	4.87565e-186	0.483152	0.251	0.017	7.66598e-182
PFN1	7.78792e-186	-0.966109	0.294	0.606	1.22449e-181
NPNT	9.70597e-186	0.78413	0.417	0.098	1.52607e-181
BANK1	9.75244e-186	-1.29147	0.344	0.633	1.53338e-181
SLC20A2	1.13666e-185	1.71337	0.627	0.403	1.78717e-181
LPCAT2	1.37558e-185	0.417974	0.221	0.006	2.16282e-181
SLC12A3	1.58934e-185	-0.728606	0.011	0.301	2.49892e-181
TAFA5	1.67222e-185	0.425236	0.227	0.008	2.62924e-181
SREBF2	2.14141e-185	-0.955886	0.548	0.782	3.36693e-181
CD274	2.24748e-185	-0.879289	0.062	0.372	3.53372e-181
ACVR1	2.56971e-185	0.693049	0.402	0.093	4.04036e-181
PCDH19	2.97875e-185	0.819846	0.285	0.033	4.68348e-181
OSBPL5	3.0259e-185	0.314116	0.225	0.007	4.75763e-181
WWC2	3.91302e-185	0.612287	0.278	0.027	6.15244e-181
HUWE1	3.91906e-185	-0.986579	0.502	0.73	6.16194e-181
POTEF	4.50963e-185	0.328282	0.21	0.003	7.09049e-181
APOL3	6.39002e-185	-0.706091	0.006	0.292	1.0047e-180
PCNX1	6.75757e-185	-0.940503	0.509	0.745	1.06249e-180
CERCAM	9.63079e-185	0.36974	0.24	0.013	1.51425e-180
FAM161A	1.93758e-184	0.681425	0.39	0.088	3.04646e-180
PODXL2	2.03657e-184	0.517765	0.239	0.013	3.20209e-180
SLCO4C1	2.12583e-184	0.425831	0.211	0.003	3.34244e-180
ASTN1	2.81174e-184	0.373387	0.228	0.009	4.4209e-180
LYPD6	3.21529e-184	0.497434	0.212	0.003	5.0554e-180
WDR53	3.71885e-184	0.695415	0.399	0.092	5.84715e-180
DNAJB14	4.06477e-184	-0.932829	0.414	0.665	6.39104e-180
QRICH2	5.29612e-184	0.397987	0.274	0.027	8.3271e-180
FTH1	5.31562e-184	1.54433	0.677	0.35	8.35774e-180
KIF3C	5.97056e-184	0.470329	0.25	0.017	9.38751e-180
OPHN1	6.04299e-184	0.662629	0.338	0.057	9.50139e-180
CD83	6.46143e-184	-1.17735	0.095	0.41	1.01593e-179
PRDM1	8.05243e-184	-1.04484	0.116	0.437	1.26608e-179
SEMA3D	8.30354e-184	0.492674	0.289	0.033	1.30557e-179
CNTNAP3	8.9269e-184	0.598697	0.289	0.034	1.40358e-179
PPL	9.21493e-184	0.751936	0.28	0.03	1.44886e-179
ANKRD17	1.08869e-183	1.18237	0.758	0.775	1.71175e-179
SEC62	1.35914e-183	1.33147	0.624	0.317	2.13697e-179
KCNK2	1.54883e-183	0.465025	0.217	0.005	2.43523e-179
NCOA3	1.68729e-183	-1.04788	0.548	0.786	2.65292e-179
KCTD15	6.20588e-183	0.341506	0.208	0.003	9.7575e-179
TGIF1	2.0182e-182	0.457804	0.26	0.022	3.17322e-178
MEF2A	2.18026e-182	-0.856239	0.569	0.797	3.42802e-178
AGBL3	2.51391e-182	-0.978821	0.124	0.429	3.95262e-178
TRIQK	4.1016e-182	0.469385	0.285	0.032	6.44894e-178
SLC16A10	5.21091e-182	0.512486	0.26	0.022	8.19312e-178
ULK1	8.6568e-182	0.785921	0.433	0.116	1.36111e-177
OSMR	1.28096e-181	0.651656	0.327	0.052	2.01405e-177
ANKRD6	1.46996e-181	0.979136	0.447	0.131	2.31122e-177
MAST1	1.58457e-181	0.353796	0.247	0.017	2.49141e-177
CD79A	1.97235e-181	-0.722677	0.001	0.278	3.10113e-177
ARHGEF19	2.85133e-181	0.335328	0.238	0.013	4.48314e-177
MBD2	2.86907e-181	-0.830646	0.573	0.795	4.51103e-177
TFCP2L1	5.1463e-181	0.398387	0.222	0.008	8.09152e-177
CLDN1	5.32429e-181	0.643259	0.244	0.016	8.37138e-177
TRPS1	6.10078e-181	1.40866	0.639	0.389	9.59226e-177
JADE3	6.89614e-181	-1.18768	0.314	0.575	1.08428e-176
KIAA0319	1.0398e-180	0.713549	0.265	0.026	1.63488e-176
DENND1C	1.90632e-180	-0.645421	0.019	0.305	2.99731e-176
PSMB8	2.21347e-180	-0.818366	0.044	0.344	3.48023e-176
HLA-DMB	2.46846e-180	-0.618124	0.001	0.276	3.88117e-176
FNDC3B	2.79406e-180	1.09025	0.773	0.702	4.3931e-176
CYP19A1	3.51976e-180	0.257406	0.209	0.004	5.53411e-176
CPNE2	4.06619e-180	0.520479	0.302	0.041	6.39327e-176
NPFFR2	4.42172e-180	0.517744	0.207	0.003	6.95227e-176
CD82	6.19079e-180	-1.10921	0.205	0.504	9.73377e-176
ARID1B	6.315e-180	-0.860166	0.613	0.835	9.92908e-176
F5	8.71173e-180	-0.823452	0.002	0.278	1.36974e-175
ANKRD28	1.0243e-179	-1.13227	0.531	0.751	1.61051e-175
PLEKHG6	2.68223e-179	0.365427	0.228	0.011	4.21726e-175
SPIRE1	2.72228e-179	0.98827	0.384	0.089	4.28024e-175
PITPNM2	3.28261e-179	0.517605	0.28	0.031	5.16125e-175
S100PBP	5.72179e-179	-0.997697	0.407	0.643	8.99637e-175
CTSC	6.02199e-179	-0.958901	0.36	0.629	9.46837e-175
CEL	6.95722e-179	0.400711	0.227	0.01	1.09388e-174
NECTIN3	7.69467e-179	0.416721	0.248	0.018	1.20983e-174
SCN8A	7.7022e-179	0.598546	0.335	0.059	1.21102e-174
SLC25A37	1.40604e-178	0.577251	0.401	0.095	2.21071e-174
BTN3A1	1.83497e-178	-0.661698	0.02	0.307	2.88512e-174
TRA2B	1.8498e-178	1.37755	0.681	0.59	2.90845e-174
ANKRD13B	1.86531e-178	0.410062	0.264	0.025	2.93282e-174
TEX2	2.1226e-178	0.829888	0.414	0.106	3.33736e-174
CERS6	5.71667e-178	1.53829	0.673	0.523	8.98832e-174
GSN	5.75353e-178	1.07491	0.464	0.15	9.04627e-174
ZBTB8OS	5.97695e-178	-0.902964	0.37	0.622	9.39756e-174
TBC1D9	7.2084e-178	0.532629	0.277	0.03	1.13338e-173
SVEP1	1.28747e-177	0.452435	0.253	0.021	2.02428e-173
H2AFY2	1.49962e-177	0.445096	0.32	0.05	2.35785e-173
SPTBN4	3.37736e-177	0.406658	0.264	0.026	5.31022e-173
RNF157	4.20047e-177	-1.18354	0.295	0.573	6.60441e-173
CCNJL	4.39106e-177	0.367058	0.217	0.008	6.90406e-173
PCDH7	6.63836e-177	1.20646	0.321	0.057	1.04375e-172
FXR1	6.73048e-177	1.37186	0.686	0.551	1.05823e-172
MTSS2	9.0454e-177	0.336765	0.209	0.005	1.42221e-172
LSAMP	1.00541e-176	-2.39675	0.234	0.53	1.5808e-172
ZNF721	2.50879e-176	-0.94581	0.294	0.568	3.94457e-172
HBS1L	2.99126e-176	-0.97431	0.334	0.586	4.70316e-172
LIFR	3.0201e-176	0.486452	0.222	0.01	4.74851e-172
MYO1E	3.04757e-176	0.911226	0.403	0.101	4.7917e-172
B4GALNT3	4.20356e-176	0.906343	0.264	0.027	6.60925e-172
OLFM1	7.1705e-176	0.397604	0.202	0.003	1.12742e-171
STX11	8.48705e-176	-0.669171	0.019	0.302	1.33442e-171
ITGB6	1.15885e-175	0.544603	0.231	0.012	1.82206e-171
SPSB1	1.51599e-175	0.551113	0.283	0.035	2.38359e-171
THNSL2	1.84459e-175	0.351152	0.202	0.003	2.90026e-171
FASN	2.11829e-175	0.836675	0.389	0.092	3.33058e-171
ISG15	2.83167e-175	-0.971524	0.048	0.343	4.45224e-171
SERINC2	2.94789e-175	0.475346	0.201	0.003	4.63496e-171
IRF1	4.16467e-175	-0.77275	0.076	0.378	6.54811e-171
CELSR1	4.68036e-175	1.16137	0.486	0.175	7.35894e-171
FERMT1	4.9105e-175	0.493458	0.259	0.024	7.72077e-171
YEATS2	6.50353e-175	1.39609	0.686	0.623	1.02255e-170
LONRF2	1.07056e-174	0.42927	0.203	0.004	1.68323e-170
BICD2	1.35828e-174	0.755022	0.433	0.122	2.13563e-170
RAP1GAP2	1.80726e-174	0.68238	0.394	0.095	2.84155e-170
RASSF2	2.12901e-174	-0.687353	0.01	0.283	3.34745e-170
PCNX4	2.1559e-174	-1.02969	0.352	0.603	3.38972e-170
EGFL7	2.61449e-174	0.476936	0.194	0.001	4.11076e-170
SLC4A3	4.18787e-174	0.334444	0.205	0.004	6.58459e-170
ST3GAL5	5.39331e-174	-0.836479	0.089	0.393	8.47989e-170
LRP2BP	6.56983e-174	-0.747597	0.067	0.36	1.03297e-169
FAM13A	9.02483e-174	0.912868	0.481	0.162	1.41897e-169
GPR156	1.20183e-173	0.492091	0.222	0.011	1.88963e-169
SCRN1	2.2036e-173	0.44403	0.295	0.04	3.46472e-169
OAT	4.27758e-173	0.428366	0.208	0.006	6.72565e-169
SLC35F2	6.47031e-173	-0.948181	0.257	0.54	1.01733e-168
PTCH1	8.41906e-173	0.405764	0.214	0.008	1.32373e-168
TCF4	1.61498e-172	1.49597	0.75	0.735	2.53924e-168
ATP10D	3.6678e-172	-0.946932	0.216	0.507	5.76689e-168
B9D1	6.10087e-172	0.405006	0.297	0.042	9.59239e-168
CDH11	9.34449e-172	-1.06362	0.062	0.364	1.46923e-167
RALGPS2	9.73002e-172	0.657606	0.416	0.107	1.52985e-167
TLE4	1.99399e-171	-0.885325	0.43	0.697	3.13515e-167
PMAIP1	2.89872e-171	-0.803727	0.074	0.373	4.55766e-167
DLG5	3.20986e-171	0.814903	0.437	0.128	5.04686e-167
CNTRL	3.47524e-171	-0.921755	0.424	0.663	5.46412e-167
ZFY	3.57873e-171	-0.647783	0.003	0.268	5.62684e-167
ALG3	4.54813e-171	0.648964	0.392	0.092	7.15102e-167
ABI3	4.93948e-171	-0.638868	0.004	0.27	7.76634e-167
BCAS1	6.16346e-171	-0.852043	0.027	0.307	9.69081e-167
CCDC69	9.46721e-171	-0.726617	0.029	0.31	1.48853e-166
ENPP2	1.13011e-170	-0.947634	0.013	0.286	1.77688e-166
GPSM1	1.14312e-170	0.363627	0.196	0.003	1.79733e-166
CAMKK1	1.54248e-170	0.379633	0.238	0.017	2.42525e-166
RB1CC1	1.76333e-170	1.40672	0.616	0.383	2.77249e-166
ADCY9	1.91332e-170	0.535877	0.29	0.04	3.00831e-166
DOCK4	2.91194e-170	0.796652	0.393	0.1	4.57844e-166
AGMO	2.94083e-170	0.525827	0.23	0.015	4.62387e-166
MVP	4.87004e-170	-0.786678	0.058	0.348	7.65716e-166
PLCB1	4.89469e-170	-0.97778	0.688	0.866	7.69592e-166
DOCK5	5.67175e-170	0.555214	0.308	0.048	8.91769e-166
MYNN	6.1728e-170	0.625852	0.409	0.106	9.70549e-166
KCNN4	8.6903e-170	-0.623071	0.004	0.267	1.36638e-165
MARK1	9.48439e-170	1.4087	0.579	0.309	1.49123e-165
OGA	1.25946e-169	-0.826289	0.508	0.74	1.98025e-165
DDHD1	1.50665e-169	-1.12614	0.21	0.492	2.36891e-165
TMEM156	2.4053e-169	-0.779854	0.006	0.271	3.78185e-165
NPAS2	3.02369e-169	0.61289	0.262	0.029	4.75415e-165
RB1	3.50316e-169	-1.1043	0.385	0.626	5.50802e-165
CALCRL	5.51961e-169	1.06608	0.393	0.103	8.67848e-165
KDM4C	5.70496e-169	-0.879944	0.563	0.798	8.96991e-165
DKK3	7.11006e-169	0.549923	0.212	0.009	1.11791e-164
FSD1L	1.20876e-168	-1.03368	0.407	0.641	1.90053e-164
DHCR24	1.38708e-168	0.981911	0.422	0.117	2.18091e-164
CAVIN2	1.44206e-168	0.501924	0.195	0.003	2.26736e-164
NLGN2	2.23204e-168	0.302568	0.207	0.007	3.50944e-164
NUMB	3.49586e-168	-0.882773	0.509	0.726	5.49655e-164
PPM1H	3.54433e-168	0.693665	0.356	0.077	5.57276e-164
CRPPA	6.90003e-168	0.473169	0.236	0.018	1.08489e-163
THSD7A	7.0179e-168	1.44605	0.272	0.035	1.10342e-163
IL15RA	9.19568e-168	-0.850176	0.059	0.346	1.44584e-163
PAN3	9.84431e-168	-0.813269	0.534	0.763	1.54782e-163
RILPL2	9.94363e-168	-0.875476	0.095	0.393	1.56344e-163
EPB41L4B	1.04077e-167	0.508302	0.348	0.071	1.63641e-163
SPDYE2	1.6524e-167	-0.814008	0.137	0.425	2.59807e-163
DDR2	2.18019e-167	-1.05209	0.028	0.304	3.42792e-163
RALB	2.54488e-167	0.87155	0.401	0.111	4.00131e-163
COL4A5	2.59366e-167	1.059	0.495	0.176	4.07802e-163
KCNAB2	4.98977e-167	-0.952102	0.177	0.466	7.84541e-163
CD47	5.40417e-167	-0.802676	0.475	0.698	8.49698e-163
METTL24	5.54066e-167	0.400289	0.2	0.005	8.71158e-163
NDRG4	1.24517e-166	0.409115	0.201	0.006	1.95778e-162
TBC1D4	1.69412e-166	-1.091	0.244	0.53	2.66367e-162
STAT4	2.18637e-166	-0.848005	0.016	0.283	3.43763e-162
PNPLA7	2.52738e-166	0.373409	0.281	0.038	3.9738e-162
KIAA1958	2.62544e-166	0.989718	0.499	0.19	4.12798e-162
LSG1	2.72043e-166	1.00157	0.537	0.234	4.27733e-162
SMARCD3	4.6484e-166	0.374214	0.242	0.021	7.30867e-162
DMD	5.09869e-166	-0.940589	0.244	0.522	8.01666e-162
UPF2	9.55209e-166	-0.768022	0.481	0.693	1.50187e-161
BEX3	1.02002e-165	0.388738	0.225	0.014	1.60378e-161
H1F0	1.60266e-165	0.637409	0.209	0.009	2.51986e-161
TFDP2	2.00491e-165	1.4446	0.624	0.432	3.15231e-161
ROCK1	2.51958e-165	-0.740827	0.48	0.701	3.96153e-161
E2F6	5.13082e-165	0.557667	0.375	0.086	8.06719e-161
VEGFA	5.22091e-165	0.767246	0.356	0.079	8.20883e-161
CEP192	5.27022e-165	-0.91079	0.487	0.711	8.28636e-161
USP3	7.61335e-165	-0.791688	0.512	0.747	1.19705e-160
FCRL3	7.70315e-165	-0.844787	0.007	0.266	1.21117e-160
WDR45B	1.14836e-164	1.55385	0.585	0.331	1.80557e-160
CDCA7L	1.48148e-164	0.63731	0.39	0.097	2.32933e-160
PATJ	1.60717e-164	1.48912	0.648	0.488	2.52695e-160
ARHGAP25	1.6221e-164	0.358436	0.197	0.005	2.55043e-160
PCCB	2.43358e-164	0.851875	0.455	0.147	3.82632e-160
DOC2A	3.1229e-164	0.280634	0.202	0.007	4.91013e-160
VAV2	4.14849e-164	-1.00374	0.411	0.647	6.52267e-160
NEDD4	4.56691e-164	0.910372	0.437	0.133	7.18055e-160
ZNF385A	4.61073e-164	0.346961	0.196	0.005	7.24945e-160
AGFG1	4.61808e-164	-0.79117	0.497	0.715	7.26101e-160
EFS	5.38789e-164	0.261267	0.19	0.003	8.47137e-160
BTC	6.61818e-164	0.388822	0.19	0.003	1.04058e-159
CA12	1.12162e-163	0.746546	0.193	0.004	1.76353e-159
VPS8	1.34678e-163	1.33206	0.646	0.495	2.11755e-159
CCDC102B	1.90591e-163	0.850613	0.324	0.063	2.99666e-159
SLC22A5	1.93729e-163	0.290944	0.221	0.014	3.04601e-159
ST8SIA6	5.0076e-163	0.719458	0.239	0.023	7.87345e-159
CCDC32	5.41401e-163	-0.878548	0.145	0.434	8.51244e-159
FAM83H	6.4117e-163	0.384005	0.209	0.01	1.00811e-158
TCF3	7.75752e-163	-0.922629	0.351	0.589	1.21972e-158
TOM1L1	9.23226e-163	0.92565	0.496	0.197	1.45159e-158
AC008537.1	9.48715e-163	0.614799	0.349	0.076	1.49167e-158
OCLN	9.96748e-163	0.66268	0.351	0.074	1.56719e-158
SLC16A4	1.31129e-162	-0.920673	0.127	0.407	2.06174e-158
RAB25	1.90446e-162	0.342517	0.186	0.002	2.99438e-158
ZC3H7A	2.16295e-162	-0.868634	0.433	0.65	3.4008e-158
PALM2-AKAP2	2.6173e-162	-1.02025	0.297	0.576	4.11518e-158
HMSD	3.60738e-162	-0.901199	0.076	0.358	5.67189e-158
PPP3CB	4.70137e-162	-0.896058	0.304	0.564	7.39197e-158
LTBP2	5.61031e-162	0.34141	0.2	0.007	8.82109e-158
GNAI1	9.57126e-162	0.452426	0.251	0.027	1.50489e-157
ARHGEF17	9.59844e-162	0.331725	0.207	0.009	1.50916e-157
SAMD5	1.15375e-161	0.95747	0.313	0.062	1.81405e-157
EBF4	1.74471e-161	0.38597	0.226	0.017	2.74321e-157
HPCAL1	1.91728e-161	0.778766	0.386	0.097	3.01454e-157
NOVA1	3.46971e-161	0.434855	0.238	0.022	5.45543e-157
GVQW3	3.58123e-161	0.446116	0.278	0.04	5.63077e-157
TRPM3	4.50275e-161	0.776751	0.286	0.046	7.07968e-157
ZXDC	4.87841e-161	1.07222	0.53	0.255	7.67033e-157
CCDC127	5.52145e-161	0.556249	0.312	0.055	8.68137e-157
ACTR3B	9.0574e-161	0.755577	0.42	0.124	1.4241e-156
SGK1	9.90077e-161	0.840109	0.279	0.042	1.5567e-156
AL365273.2	1.05089e-160	-0.84371	0.075	0.353	1.65232e-156
SLC7A2	9.28341e-160	0.370099	0.191	0.005	1.45963e-155
BUB1	1.1093e-159	-1.00247	0.236	0.523	1.74415e-155
CLIC4	1.65634e-159	-1.03529	0.22	0.506	2.60426e-155
ATG7	1.68215e-159	-0.948743	0.459	0.694	2.64484e-155
ARL4C	1.86154e-159	1.15161	0.456	0.154	2.92691e-155
RAB8B	2.04671e-159	-1.14444	0.233	0.501	3.21804e-155
ETV4	4.32731e-159	0.525862	0.311	0.057	6.80384e-155
PNCK	5.35435e-159	0.361884	0.188	0.004	8.41864e-155
LNPEP	8.02766e-159	-0.831791	0.405	0.634	1.26219e-154
KDM5D	8.39377e-159	-0.528361	0.001	0.248	1.31975e-154
TNFRSF1B	9.50787e-159	-0.65284	0.011	0.265	1.49492e-154
ETAA1	9.8697e-159	0.631069	0.388	0.099	1.55181e-154
RAB11FIP5	1.64802e-158	0.306324	0.206	0.01	2.59118e-154
MPC1	2.02192e-158	-0.830246	0.123	0.406	3.17906e-154
FAM219A	2.77919e-158	0.542204	0.333	0.067	4.36971e-154
GNA11	4.25449e-158	0.415547	0.233	0.021	6.68934e-154
GAN	5.44347e-158	0.773508	0.421	0.125	8.55878e-154
RAP1B	5.92201e-158	-0.763654	0.55	0.776	9.31118e-154
AC003006.1	7.50309e-158	0.57214	0.345	0.077	1.17971e-153
SLC44A2	9.25554e-158	-0.913431	0.165	0.444	1.45525e-153
ARHGAP45	1.07398e-157	-0.627086	0.043	0.314	1.68862e-153
BX664615.2	1.09472e-157	0.572285	0.355	0.081	1.72122e-153
SQSTM1	1.28191e-157	1.54476	0.612	0.37	2.01555e-153
IRS2	1.33324e-157	0.517567	0.229	0.02	2.09625e-153
RGL2	1.79997e-157	0.490877	0.324	0.062	2.83009e-153
ROR2	2.40092e-157	0.673416	0.253	0.031	3.77497e-153
RAC3	3.91503e-157	0.472143	0.214	0.014	6.1556e-153
C3orf52	6.27289e-157	0.787636	0.419	0.127	9.86286e-153
GAA	7.3457e-157	0.289705	0.221	0.016	1.15497e-152
FBLN1	7.4281e-157	0.421408	0.226	0.018	1.16792e-152
C1orf21	8.65736e-157	-1.13469	0.314	0.575	1.3612e-152
STX7	1.37087e-156	-0.999255	0.238	0.505	2.15542e-152
TNS4	1.51347e-156	0.506048	0.19	0.006	2.37963e-152
HAVCR2	2.47985e-156	-0.943738	0.074	0.349	3.89907e-152
IL19	3.637e-156	-0.733598	0.006	0.253	5.71845e-152
GUCY1B1	6.87348e-156	-0.836823	0.167	0.448	1.08072e-151
EDA	7.46335e-156	0.680154	0.263	0.036	1.17346e-151
NRDC	1.03984e-155	-0.765239	0.481	0.706	1.63494e-151
ARL6IP5	1.59655e-155	-0.791285	0.144	0.427	2.51025e-151
EDIL3	1.77802e-155	0.843077	0.227	0.021	2.79558e-151
DLG3	1.77985e-155	0.414215	0.258	0.033	2.79847e-151
OPCML	2.08187e-155	-1.62913	0.069	0.339	3.27332e-151
MARVELD2	3.29989e-155	0.401916	0.227	0.02	5.18842e-151
SHFL	3.34001e-155	-0.720935	0.091	0.368	5.25149e-151
ANO6	3.37403e-155	-0.824415	0.442	0.666	5.30499e-151
SH2B2	3.44214e-155	-0.770936	0.067	0.341	5.41208e-151
UNC80	3.50525e-155	0.419156	0.196	0.008	5.51131e-151
UBE2J1	4.04785e-155	-0.928198	0.152	0.43	6.36444e-151
ST7	4.54526e-155	-0.935949	0.471	0.703	7.14651e-151
REV3L	6.90518e-155	-0.823663	0.476	0.699	1.0857e-150
TIMD4	6.97732e-155	-0.586808	0.003	0.246	1.09704e-150
PLPP5	7.4364e-155	0.575978	0.381	0.095	1.16923e-150
CCDC120	8.02418e-155	0.314514	0.239	0.024	1.26164e-150
TP53INP1	9.70591e-155	-0.86568	0.073	0.348	1.52606e-150
STXBP1	1.05764e-154	0.429634	0.244	0.027	1.66293e-150
CTIF	1.39748e-154	0.823181	0.42	0.129	2.19726e-150
TMEM41B	1.45635e-154	1.05031	0.54	0.262	2.28981e-150
ACVR1B	2.06387e-154	0.332914	0.216	0.016	3.24502e-150
COLGALT2	2.78796e-154	0.368219	0.197	0.009	4.38351e-150
TMEM243	3.68112e-154	-0.94296	0.239	0.496	5.78783e-150
CLEC16A	4.30444e-154	-0.90363	0.504	0.716	6.76787e-150
ANKRD31	5.87924e-154	0.324578	0.205	0.012	9.24392e-150
UBE2E1	9.13076e-154	-0.862369	0.515	0.732	1.43563e-149
PLSCR4	9.1755e-154	0.323526	0.187	0.005	1.44266e-149
OPA1	1.47171e-153	1.24164	0.648	0.522	2.31396e-149
CYP4F3	2.03784e-153	0.48589	0.235	0.023	3.20409e-149
PARP14	2.48435e-153	-0.815404	0.494	0.705	3.90614e-149
P3H3	2.87956e-153	0.309329	0.18	0.003	4.52753e-149
ALDH5A1	4.75123e-153	0.412173	0.258	0.033	7.47035e-149
GCAT	5.20019e-153	0.418278	0.202	0.011	8.17627e-149
LPAR1	6.13136e-153	1.26375	0.508	0.223	9.64034e-149
AFMID	7.08276e-153	0.622074	0.41	0.12	1.11362e-148
EPB41L1	8.17188e-153	0.61242	0.219	0.018	1.28486e-148
FOXO1	8.76736e-153	-1.15799	0.321	0.588	1.37849e-148
STXBP5L	1.37179e-152	0.906443	0.342	0.085	2.15686e-148
STARD9	1.41854e-152	-0.812081	0.088	0.364	2.23037e-148
SPOCK1	1.71789e-152	0.533168	0.273	0.042	2.70103e-148
GFOD1	1.76943e-152	-0.904398	0.247	0.533	2.78207e-148
ARL17A	1.99604e-152	-0.722078	0.098	0.368	3.13838e-148
CHRNA7	2.30559e-152	0.419136	0.243	0.028	3.62507e-148
SH3PXD2A	2.49783e-152	1.232	0.473	0.188	3.92733e-148
PTPN1	3.4095e-152	-0.850223	0.419	0.64	5.36075e-148
DDAH1	3.94871e-152	0.537682	0.301	0.055	6.20855e-148
TRPC1	6.36437e-152	0.558386	0.323	0.066	1.00067e-147
FILIP1	6.71447e-152	-0.656562	0.033	0.298	1.05572e-147
ACSL4	1.12886e-151	-0.818376	0.238	0.516	1.77491e-147
DNMT3A	1.15786e-151	1.21507	0.559	0.303	1.82051e-147
TNNT1	1.18037e-151	0.335287	0.178	0.003	1.8559e-147
SLC37A3	1.22384e-151	0.634702	0.413	0.12	1.92424e-147
ARPC5	1.34933e-151	-0.848653	0.219	0.495	2.12156e-147
TMC7	1.75652e-151	0.373047	0.26	0.035	2.76177e-147
ARHGAP39	1.92333e-151	0.329041	0.178	0.003	3.02406e-147
RBMS2	2.1896e-151	0.412501	0.287	0.047	3.44271e-147
ZNF219	2.66014e-151	0.345181	0.21	0.015	4.18253e-147
D2HGDH	3.55147e-151	0.888347	0.495	0.219	5.58398e-147
CBX2	3.77288e-151	0.34978	0.195	0.009	5.93209e-147
FBXO16	4.10352e-151	0.482015	0.215	0.017	6.45196e-147
P4HA2	4.33534e-151	0.468521	0.214	0.016	6.81645e-147
SCML2	5.34993e-151	0.565394	0.363	0.091	8.41169e-147
UTS2B	5.46037e-151	-0.569327	0.012	0.257	8.58534e-147
PITPNM3	6.1704e-151	0.315151	0.241	0.027	9.70172e-147
KAT2A	1.04194e-150	0.516729	0.349	0.08	1.63824e-146
FRYL	1.07626e-150	-0.688634	0.551	0.769	1.6922e-146
USP53	1.16508e-150	0.678651	0.373	0.096	1.83186e-146
HK2	1.23826e-150	1.04433	0.429	0.142	1.94691e-146
DIPK1B	1.53107e-150	0.308966	0.181	0.005	2.4073e-146
CYFIP2	3.66625e-150	-0.850076	0.228	0.489	5.76445e-146
PKP2	4.1048e-150	0.362909	0.226	0.021	6.45397e-146
SPIRE2	5.29729e-150	0.301229	0.236	0.025	8.32893e-146
KITLG	1.06014e-149	0.45484	0.212	0.016	1.66685e-145
HERPUD1	2.20686e-149	-0.806573	0.181	0.462	3.46985e-145
ANKRD22	2.5277e-149	0.345948	0.183	0.006	3.97431e-145
ZNF300	2.81515e-149	0.273234	0.203	0.012	4.42625e-145
ABCA6	2.90366e-149	-0.615105	0.006	0.244	4.56542e-145
IQCH	3.50789e-149	0.623132	0.319	0.068	5.51546e-145
SPTLC3	3.87662e-149	0.306141	0.186	0.007	6.0952e-145
NBN	4.64031e-149	-0.832564	0.344	0.573	7.29596e-145
RAP1GAP	4.70318e-149	0.270225	0.184	0.006	7.3948e-145
BMPER	6.66449e-149	0.338431	0.211	0.016	1.04786e-144
ASCC3	7.51647e-149	-0.783192	0.561	0.776	1.18181e-144
SMO	1.07234e-148	0.435879	0.258	0.035	1.68604e-144
NET1	1.12084e-148	0.748996	0.394	0.112	1.7623e-144
LARGE2	1.15996e-148	0.281855	0.201	0.012	1.82381e-144
IL17RE	1.47223e-148	0.232504	0.187	0.007	2.31479e-144
DHCR7	2.00993e-148	0.586725	0.248	0.032	3.16021e-144
CCDC40	2.5762e-148	0.335785	0.225	0.022	4.05056e-144
RPS27L	2.79099e-148	-0.802296	0.127	0.401	4.38828e-144
BTK	4.09129e-148	-0.563158	0.009	0.248	6.43273e-144
TLE2	6.83327e-148	0.305454	0.206	0.014	1.07439e-143
KIAA0895	7.15421e-148	0.251539	0.193	0.01	1.12486e-143
ATG5	7.90056e-148	-0.896729	0.409	0.624	1.24221e-143
WDR76	1.00687e-147	-0.826773	0.065	0.328	1.5831e-143
MYO16	1.32298e-147	-1.49757	0.181	0.44	2.08012e-143
TMEM159	1.6592e-147	0.322284	0.209	0.016	2.60875e-143
AUH	1.67772e-147	0.935161	0.516	0.238	2.63788e-143
PPIC	1.86263e-147	0.481928	0.183	0.006	2.92861e-143
FAM83F	2.39971e-147	0.293276	0.189	0.008	3.77306e-143
SLFN13	2.69718e-147	-0.525565	0.003	0.236	4.24078e-143
CPEB1	2.91691e-147	0.391318	0.209	0.016	4.58626e-143
CCNH	2.99064e-147	-0.834003	0.349	0.578	4.70218e-143
HLTF	3.52749e-147	-0.584854	0.017	0.261	5.54627e-143
HSPB1	3.62971e-147	1.32706	0.455	0.158	5.707e-143
LAMA2	3.74233e-147	0.551566	0.272	0.044	5.88407e-143
TBC1D1	4.51721e-147	-0.870688	0.395	0.625	7.10241e-143
MGMT	7.0368e-147	-0.972096	0.144	0.42	1.1064e-142
TNFRSF25	7.70586e-147	0.223283	0.187	0.008	1.21159e-142
NECTIN4	9.08216e-147	0.430167	0.23	0.024	1.42799e-142
NINJ2	1.00714e-146	-0.662665	0.027	0.276	1.58352e-142
TMC8	1.0561e-146	-0.815761	0.102	0.369	1.66051e-142
WDR44	1.27642e-146	-0.848642	0.295	0.547	2.00691e-142
PNPLA3	1.31302e-146	0.254938	0.172	0.003	2.06445e-142
NRARP	2.20912e-146	0.429017	0.173	0.004	3.4734e-142
RTN3	2.29176e-146	1.18133	0.557	0.297	3.60333e-142
ZHX3	2.45018e-146	0.621059	0.367	0.095	3.85242e-142
DDX3Y	2.79562e-146	-0.555373	0.004	0.237	4.39555e-142
DTX4	2.87841e-146	-0.641153	0.048	0.304	4.52573e-142
ARID5A	5.7022e-146	-0.741298	0.095	0.365	8.96557e-142
SMURF2	6.60789e-146	1.15012	0.589	0.358	1.03896e-141
MT-ATP6	6.77937e-146	-0.951581	0.456	0.719	1.06592e-141
MZB1	7.48564e-146	-0.659071	0.003	0.234	1.17697e-141
GRIK1	1.57981e-145	-0.67547	0.024	0.268	2.48394e-141
SCN2A	1.7353e-145	0.533902	0.208	0.017	2.72841e-141
RNF115	1.79306e-145	-0.940557	0.42	0.637	2.81922e-141
GMFG	2.19582e-145	-0.619654	0.035	0.287	3.45249e-141
FAM162A	2.49087e-145	1.07679	0.482	0.189	3.9164e-141
MYO1F	2.6328e-145	-0.739342	0.048	0.303	4.13955e-141
DZIP1L	2.65899e-145	0.272133	0.177	0.005	4.18074e-141
CNNM1	3.77747e-145	0.303559	0.203	0.014	5.93931e-141
SPPL2A	7.31776e-145	-0.892116	0.396	0.618	1.15057e-140
PCYT1A	1.41575e-144	0.83686	0.479	0.183	2.22598e-140
PHKA1	1.65946e-144	0.309303	0.2	0.013	2.60917e-140
HAP1	2.03577e-144	0.309718	0.179	0.006	3.20084e-140
PCM1	3.16385e-144	-0.819439	0.474	0.683	4.97452e-140
MS4A6A	4.31545e-144	-0.615993	0.002	0.23	6.78518e-140
PTPN13	5.2394e-144	-1.03597	0.585	0.779	8.23791e-140
PIBF1	6.69208e-144	-0.799154	0.424	0.64	1.0522e-139
LPXN	9.71686e-144	-0.764513	0.111	0.377	1.52778e-139
ELMO3	9.83157e-144	0.369881	0.23	0.026	1.54582e-139
NFKBIZ	9.90088e-144	-0.800556	0.366	0.618	1.55671e-139
DGKD	1.07259e-143	1.24289	0.532	0.258	1.68643e-139
HIBADH	1.1215e-143	0.911647	0.489	0.204	1.76334e-139
PKN3	1.49664e-143	0.435498	0.308	0.062	2.35317e-139
DCAF8L2	1.64788e-143	-0.704646	0.01	0.244	2.59096e-139
KIF1A	1.82893e-143	0.326268	0.165	0.002	2.87563e-139
TBCD	2.43367e-143	1.29028	0.586	0.404	3.82646e-139
CKAP4	2.524e-143	0.574219	0.196	0.012	3.96849e-139
BEGAIN	3.81405e-143	0.27429	0.162	0.001	5.99683e-139
ZNF292	3.8707e-143	-0.722345	0.567	0.791	6.0859e-139
TACR1	4.15528e-143	-0.851496	0.181	0.47	6.53335e-139
AP1M2	7.29167e-143	0.268294	0.181	0.007	1.14647e-138
EPHB2	7.74502e-143	0.384953	0.229	0.026	1.21775e-138
PRPSAP1	1.19294e-142	0.825886	0.479	0.196	1.87566e-138
MYH9	1.27817e-142	-0.669899	0.47	0.689	2.00967e-138
PDCD10	1.66938e-142	1.21875	0.598	0.384	2.62477e-138
MPP2	2.10393e-142	0.268474	0.171	0.004	3.30801e-138
NECAB3	2.18446e-142	0.267618	0.198	0.013	3.43463e-138
FRMD4B	2.64049e-142	1.32487	0.436	0.162	4.15164e-138
NUAK1	5.36257e-142	0.362912	0.171	0.004	8.43157e-138
ATP13A3	5.87822e-142	1.18832	0.653	0.498	9.24232e-138
SEMA4B	6.01831e-142	1.15886	0.484	0.2	9.46258e-138
EHF	6.38875e-142	0.511411	0.172	0.005	1.0045e-137
PRDM6	7.02794e-142	0.306546	0.165	0.003	1.105e-137
ATP6V1E2	1.16076e-141	0.479092	0.294	0.057	1.82506e-137
TIFA	1.27532e-141	-0.646873	0.056	0.311	2.00519e-137
RASSF3	1.53577e-141	-0.83533	0.231	0.493	2.41469e-137
ADAM12	1.57803e-141	0.743801	0.205	0.018	2.48114e-137
PROSER2	1.97191e-141	0.498886	0.308	0.065	3.10044e-137
CCDC57	3.65434e-141	1.2822	0.56	0.353	5.74571e-137
MCCC1	4.27092e-141	1.14726	0.605	0.399	6.71516e-137
MED13L	4.47013e-141	1.14615	0.632	0.398	7.02839e-137
TBC1D5	5.20639e-141	-0.660338	0.633	0.841	8.18601e-137
GSR	5.55288e-141	0.874841	0.483	0.203	8.73079e-137
ACOT11	6.58024e-141	0.354312	0.263	0.041	1.03461e-136
AMZ1	6.84185e-141	-0.933721	0.177	0.426	1.07574e-136
RARB	7.10988e-141	0.96009	0.215	0.022	1.11789e-136
SEC61A2	7.20911e-141	-0.752017	0.178	0.433	1.13349e-136
PKM	7.74799e-141	1.17979	0.775	0.693	1.21822e-136
GNB1	8.75194e-141	-0.69346	0.563	0.777	1.37607e-136
AADAT	1.252e-140	0.221607	0.164	0.003	1.96853e-136
ALS2CL	1.3115e-140	0.249879	0.165	0.003	2.06207e-136
SYNGR1	1.40421e-140	0.306024	0.191	0.012	2.20784e-136
STAMBPL1	1.86162e-140	-0.765831	0.112	0.372	2.92703e-136
DENND5B	2.19178e-140	0.686952	0.428	0.141	3.44613e-136
MR1	2.83179e-140	-0.647856	0.02	0.257	4.45242e-136
IL1RL2	3.78398e-140	0.302642	0.161	0.002	5.94955e-136
HELLS	4.24064e-140	-1.00787	0.368	0.608	6.66756e-136
STAT5A	4.92796e-140	-0.648869	0.013	0.245	7.74824e-136
CD8B2	5.03077e-140	-0.552849	0.002	0.223	7.90988e-136
NEDD4L	5.62126e-140	1.30224	0.657	0.534	8.83831e-136
PALM	5.8131e-140	0.304948	0.214	0.021	9.13994e-136
CPNE5	8.30863e-140	-0.658112	0.047	0.296	1.30637e-135
MAOA	8.52673e-140	0.384702	0.173	0.006	1.34066e-135
PSTPIP2	1.27703e-139	-0.987221	0.2	0.458	2.00788e-135
SIGIRR	2.07246e-139	0.284322	0.223	0.024	3.25852e-135
CX3CL1	3.41272e-139	0.398549	0.165	0.003	5.36582e-135
P4HB	3.48449e-139	1.18952	0.622	0.352	5.47866e-135
PAIP2B	3.61526e-139	0.353494	0.182	0.009	5.68427e-135
PKIG	3.65795e-139	-0.867876	0.174	0.433	5.75139e-135
TAGAP	3.84093e-139	-0.542242	0.003	0.225	6.03909e-135
PPIP5K1	4.71357e-139	0.45835	0.375	0.105	7.41115e-135
DGKH	5.86088e-139	-0.995731	0.399	0.619	9.21506e-135
DSC2	5.92561e-139	0.71526	0.372	0.101	9.31684e-135
SH2D3C	6.2731e-139	-0.577633	0.009	0.235	9.8632e-135
PHF21A	7.33129e-139	-0.774234	0.536	0.751	1.1527e-134
BTBD3	7.45819e-139	0.483682	0.353	0.091	1.17265e-134
TCF7	7.9322e-139	-1.00553	0.124	0.379	1.24718e-134
TNKS1BP1	1.01899e-138	0.440202	0.285	0.053	1.60216e-134
TMEFF2	1.12944e-138	0.315156	0.203	0.017	1.77581e-134
CNOT6L	1.18287e-138	0.862245	0.485	0.191	1.85982e-134
RIC3	1.5229e-138	-0.65469	0.137	0.398	2.39445e-134
FOXK2	1.53512e-138	1.21745	0.662	0.621	2.41367e-134
VAX2	1.78646e-138	0.236909	0.16	0.002	2.80885e-134
NAB2	1.81983e-138	0.454721	0.219	0.024	2.86132e-134
PCSK1N	1.88265e-138	0.576109	0.164	0.003	2.96009e-134
KCTD3	2.1281e-138	0.673359	0.453	0.162	3.34602e-134
MT1X	2.82182e-138	0.906796	0.245	0.036	4.43675e-134
PTPRD	3.41181e-138	1.27778	0.406	0.145	5.36438e-134
ADAM17	3.74616e-138	1.35229	0.649	0.526	5.89009e-134
IFT172	5.34416e-138	0.418191	0.321	0.073	8.40262e-134
LAD1	6.4449e-138	0.409495	0.164	0.003	1.01333e-133
CCDC149	6.70439e-138	0.224276	0.179	0.008	1.05413e-133
BTN2A1	6.89677e-138	-0.552871	0.029	0.267	1.08438e-133
GAREM2	9.37572e-138	0.281828	0.168	0.005	1.47415e-133
PHF11	1.10114e-137	-0.668534	0.086	0.342	1.73132e-133
GBP4	1.10779e-137	-0.53551	0.006	0.229	1.74177e-133
INTS6	1.14851e-137	-0.880459	0.284	0.53	1.8058e-133
TBC1D8	1.42508e-137	0.666413	0.375	0.108	2.24066e-133
HSPA12A	1.51643e-137	0.390435	0.264	0.044	2.38429e-133
ZEB2	2.40704e-137	-0.909416	0.126	0.407	3.78459e-133
SLC6A15	2.86236e-137	0.335502	0.161	0.003	4.50049e-133
SLC38A11	5.16099e-137	0.230953	0.156	0.001	8.11463e-133
RNF24	6.13605e-137	0.866124	0.452	0.171	9.6477e-133
RAB29	8.43117e-137	-0.730174	0.117	0.374	1.32563e-132
GPRC5B	1.04277e-136	0.299518	0.165	0.004	1.63955e-132
ATP1B3	1.81336e-136	1.20961	0.61	0.387	2.85115e-132
IER5	1.87216e-136	-0.684468	0.042	0.288	2.94359e-132
EXOSC8	2.25117e-136	-0.711335	0.124	0.377	3.53951e-132
SSH3	3.03464e-136	0.272534	0.176	0.008	4.77136e-132
RAB9A	4.89607e-136	-0.865523	0.204	0.457	7.69809e-132
FARP1	6.1798e-136	0.613838	0.397	0.122	9.71649e-132
PLIN5	6.78082e-136	0.221382	0.168	0.005	1.06615e-131
ABCF3	7.37751e-136	0.438329	0.293	0.059	1.15997e-131
C1orf112	9.42605e-136	-0.985606	0.271	0.512	1.48206e-131
SPATS2	9.82292e-136	-0.798853	0.54	0.756	1.54446e-131
CYLD	1.88897e-135	-0.79075	0.247	0.496	2.97003e-131
BAZ1A	2.84237e-135	-0.85596	0.433	0.644	4.46906e-131
HID1	3.17391e-135	0.265045	0.167	0.005	4.99033e-131
SMYD5	4.69238e-135	0.405471	0.259	0.042	7.37784e-131
CCDC12	4.93975e-135	-0.782489	0.332	0.552	7.76677e-131
TNFSF10	5.45572e-135	0.910343	0.411	0.139	8.57802e-131
MANSC1	6.03641e-135	0.425673	0.22	0.026	9.49104e-131
2022-03-06	6.32466e-135	1.17969	0.668	0.597	9.94426e-131
TET2	7.99049e-135	-0.717273	0.472	0.675	1.25634e-130
ADCY1	1.20983e-134	0.449165	0.252	0.04	1.90221e-130
CEMIP2	1.71093e-134	0.725156	0.407	0.133	2.69009e-130
HOMER2	2.03067e-134	0.544196	0.31	0.07	3.19283e-130
PTDSS1	3.07433e-134	1.064	0.544	0.28	4.83377e-130
HNRNPF	3.86241e-134	-0.765778	0.331	0.554	6.07286e-130
ATF7IP	4.87835e-134	-0.719975	0.505	0.722	7.67023e-130
KIAA1324	4.88458e-134	0.454238	0.227	0.03	7.68003e-130
GABBR1	5.16315e-134	0.371795	0.31	0.07	8.11802e-130
FAM171A1	6.17893e-134	-0.971562	0.139	0.392	9.71513e-130
TRPM4	1.3811e-133	0.304885	0.171	0.007	2.1715e-129
ANKDD1A	1.6146e-133	-0.618523	0.055	0.297	2.53863e-129
WASHC3	1.8329e-133	-0.890347	0.212	0.454	2.88186e-129
GOLM1	2.01325e-133	0.465364	0.279	0.054	3.16544e-129
ZYG11A	2.76396e-133	-0.589109	0.029	0.26	4.34577e-129
ERBB2	6.7921e-133	0.417411	0.267	0.048	1.06792e-128
S100A14	1.05456e-132	0.665365	0.156	0.003	1.65808e-128
MICU2	1.2082e-132	-0.822527	0.376	0.591	1.89966e-128
KCNMA1	1.33221e-132	-0.866117	0.491	0.747	2.09463e-128
ARMH3	1.46943e-132	-0.765083	0.423	0.627	2.31039e-128
ITPKC	1.92662e-132	0.502605	0.322	0.077	3.02922e-128
ST3GAL1	2.51653e-132	1.48109	0.565	0.331	3.95675e-128
ADSSL1	3.1548e-132	0.226764	0.158	0.003	4.96029e-128
LRP3	3.17068e-132	0.309711	0.162	0.005	4.98526e-128
SAT1	4.11506e-132	1.45278	0.574	0.326	6.4701e-128
LDB2	4.25414e-132	-0.879372	0.028	0.257	6.68878e-128
KCNG3	4.58093e-132	0.296243	0.177	0.01	7.2026e-128
NXN	4.58868e-132	0.692263	0.363	0.107	7.21477e-128
CEP72	4.6775e-132	0.648558	0.388	0.125	7.35444e-128
GRM7	4.85476e-132	-1.00548	0.154	0.412	7.63314e-128
CDH3	5.82003e-132	0.386243	0.21	0.023	9.15083e-128
GPRC5A	6.99208e-132	0.689362	0.199	0.018	1.09936e-127
RBM47	8.58112e-132	-0.848346	0.576	0.782	1.34921e-127
SPSB4	1.05922e-131	0.288715	0.155	0.003	1.66541e-127
NUMBL	1.06497e-131	0.304369	0.211	0.023	1.67445e-127
ACTL6A	1.46665e-131	0.803921	0.488	0.209	2.30601e-127
PRICKLE3	2.21904e-131	0.408014	0.314	0.073	3.48899e-127
PRRC2B	2.22288e-131	1.15373	0.664	0.615	3.49504e-127
ARHGEF6	2.98724e-131	-0.591691	0.06	0.305	4.69683e-127
MSI1	3.55554e-131	0.219116	0.181	0.012	5.59037e-127
PFKFB4	3.94364e-131	0.746286	0.329	0.086	6.20058e-127
SMAD7	4.90507e-131	-0.590082	0.055	0.3	7.71224e-127
AIM2	5.06637e-131	-0.469045	0.001	0.209	7.96586e-127
MAPK13	5.52193e-131	0.485877	0.326	0.079	8.68213e-127
RBM20	5.59448e-131	-0.905877	0.048	0.285	8.79621e-127
SORCS2	8.58323e-131	0.425151	0.207	0.022	1.34954e-126
NADK2	9.80298e-131	0.530306	0.35	0.095	1.54132e-126
TYMP	1.00897e-130	-0.722285	0.148	0.396	1.5864e-126
MEIS2	1.64668e-130	1.25424	0.572	0.335	2.58908e-126
NEDD9	1.71749e-130	-0.82156	0.348	0.593	2.70041e-126
STAG2	1.97397e-130	-0.607623	0.451	0.654	3.10368e-126
TTC8	2.34991e-130	0.396541	0.283	0.058	3.69476e-126
ZNF703	2.60937e-130	0.567147	0.152	0.002	4.10272e-126
MATN2	4.00221e-130	0.498892	0.27	0.052	6.29267e-126
MICAL1	4.32489e-130	-0.531829	0.034	0.263	6.80003e-126
EXOC7	4.43711e-130	0.888696	0.53	0.279	6.97647e-126
ARMH4	4.81482e-130	-0.692673	0.489	0.682	7.57034e-126
AC008878.3	7.25942e-130	-0.565172	0.01	0.225	1.1414e-125
ACAP3	7.30549e-130	0.449332	0.321	0.078	1.14864e-125
TUT4	8.50771e-130	-0.699277	0.536	0.732	1.33767e-125
MFSD4B	8.97689e-130	-0.81043	0.369	0.57	1.41144e-125
NOD2	1.03778e-129	-0.507391	0.013	0.23	1.6317e-125
EFNB2	1.07331e-129	0.657476	0.357	0.102	1.68756e-125
PDLIM7	1.20292e-129	0.324698	0.23	0.032	1.89135e-125
ETS2	1.27262e-129	0.417139	0.198	0.019	2.00095e-125
JMJD1C	1.30638e-129	-0.639515	0.624	0.834	2.05402e-125
PCDH9	1.35894e-129	-1.51313	0.055	0.294	2.13667e-125
SELENOI	1.4061e-129	1.1458	0.596	0.381	2.21081e-125
CATSPER2	1.66528e-129	0.454403	0.349	0.096	2.61833e-125
CD200R1L	2.15403e-129	0.177291	0.15	0.002	3.38678e-125
LRRK1	2.36399e-129	-1.10585	0.256	0.481	3.71691e-125
FCRL5	2.4965e-129	-0.741974	0.001	0.207	3.92525e-125
SALL4	2.72173e-129	0.203676	0.156	0.004	4.27938e-125
CD19	2.80772e-129	-0.441041	0.001	0.207	4.41458e-125
S100A16	2.99139e-129	0.610208	0.148	0.001	4.70336e-125
KLRG2	3.02766e-129	0.300833	0.173	0.01	4.76038e-125
FLRT2	4.1884e-129	0.337345	0.168	0.008	6.58542e-125
FAM133A	4.21449e-129	-0.530269	0.002	0.207	6.62644e-125
CLNK	6.33472e-129	-0.721501	0.019	0.238	9.96008e-125
PCYT1B	7.35899e-129	0.371735	0.196	0.019	1.15705e-124
PARP6	1.03531e-128	0.656815	0.481	0.206	1.62782e-124
VAV3	1.29232e-128	-0.825412	0.043	0.277	2.03192e-124
AKAP6	1.34853e-128	0.589936	0.245	0.041	2.12029e-124
GLYATL2	1.46532e-128	0.356262	0.161	0.006	2.30393e-124
LRIG1	1.49227e-128	1.51356	0.567	0.349	2.3463e-124
SETD2	1.71433e-128	-0.643238	0.538	0.739	2.69544e-124
TMTC2	1.98743e-128	-0.763232	0.504	0.743	3.12484e-124
ZNF385B	2.1622e-128	0.668437	0.257	0.047	3.39963e-124
MYO7A	4.46487e-128	0.193684	0.146	0.001	7.02012e-124
EPHB1	5.19023e-128	-1.38179	0.175	0.416	8.1606e-124
DOCK6	7.66583e-128	0.401431	0.278	0.057	1.2053e-123
EIF4A2	1.03357e-127	1.13407	0.644	0.497	1.62508e-123
ARHGAP4	1.24269e-127	-0.469209	0.025	0.246	1.95388e-123
ACVR1C	1.39563e-127	0.340904	0.194	0.018	2.19434e-123
MCUB	1.5811e-127	-0.798178	0.153	0.399	2.48596e-123
GNAO1	1.66143e-127	0.341376	0.179	0.012	2.61226e-123
PHC3	1.71256e-127	1.00353	0.709	0.694	2.69266e-123
MLXIPL	2.03138e-127	0.211135	0.166	0.008	3.19394e-123
PDIA5	2.14569e-127	0.572147	0.395	0.127	3.37367e-123
SEMA3E	4.497e-127	0.44223	0.199	0.021	7.07064e-123
FAM114A1	6.61929e-127	0.512083	0.356	0.102	1.04075e-122
TMEM123	6.64322e-127	1.0052	0.443	0.174	1.04451e-122
NCBP2	7.0327e-127	0.848739	0.505	0.225	1.10575e-122
MNT	7.84662e-127	0.41737	0.329	0.084	1.23372e-122
RIT1	9.20174e-127	0.464331	0.333	0.088	1.44679e-122
PPM1L	1.25781e-126	0.718411	0.324	0.084	1.97766e-122
AC019117.3	1.2718e-126	-0.797899	0.04	0.269	1.99966e-122
BMP1	1.74515e-126	0.287679	0.191	0.017	2.7439e-122
PACS2	1.75134e-126	0.629663	0.423	0.151	2.75363e-122
CLDN4	2.88906e-126	0.559666	0.184	0.015	4.54247e-122
TMEM132A	3.53945e-126	0.236087	0.146	0.002	5.56508e-122
DTNB	3.96427e-126	1.41224	0.593	0.425	6.23302e-122
SERPINI1	4.98001e-126	0.595609	0.314	0.078	7.83006e-122
GPR143	5.84214e-126	0.190692	0.149	0.003	9.1856e-122
CASKIN1	8.58668e-126	0.233016	0.157	0.005	1.35008e-121
ARVCF	8.94207e-126	0.230038	0.155	0.005	1.40596e-121
PLGRKT	1.03756e-125	-0.778398	0.15	0.394	1.63136e-121
ZSWIM7	1.10659e-125	0.483276	0.335	0.089	1.73989e-121
ZNF208	1.36031e-125	-0.567773	0.007	0.213	2.13881e-121
LRP1	1.37175e-125	0.419022	0.26	0.049	2.1568e-121
PACSIN2	1.42907e-125	-0.803433	0.468	0.665	2.24693e-121
LRRFIP2	1.47395e-125	-0.685418	0.498	0.69	2.31749e-121
STAP2	1.53353e-125	0.338616	0.262	0.049	2.41116e-121
ATP8B1	2.02771e-125	1.30764	0.603	0.418	3.18816e-121
ABR	2.42002e-125	-0.968289	0.444	0.625	3.805e-121
CCSAP	2.76989e-125	0.330446	0.225	0.032	4.3551e-121
KIDINS220	2.78032e-125	1.09523	0.577	0.352	4.37149e-121
MPZL2	4.01389e-125	0.269573	0.15	0.003	6.31104e-121
OAS2	6.25532e-125	-0.462251	0.006	0.21	9.83524e-121
RAP1GDS1	6.67828e-125	-0.649711	0.443	0.644	1.05003e-120
MTMR9	6.80146e-125	-0.739774	0.204	0.441	1.06939e-120
CTNNA1	8.33968e-125	1.24831	0.635	0.495	1.31125e-120
F3	8.37447e-125	0.45215	0.15	0.003	1.31672e-120
ADAR	9.97474e-125	-0.681092	0.451	0.637	1.56833e-120
S100A11	9.99953e-125	1.17501	0.36	0.109	1.57223e-120
SNCAIP	1.01697e-124	0.432823	0.264	0.051	1.59898e-120
RIN2	1.03458e-124	0.334873	0.233	0.036	1.62668e-120
CAPZB	1.49117e-124	-0.626574	0.505	0.701	2.34456e-120
OGT	1.4942e-124	-0.679651	0.397	0.602	2.34934e-120
CSRNP3	1.51644e-124	0.577731	0.325	0.085	2.3843e-120
ERLIN2	1.8804e-124	0.634157	0.356	0.104	2.95656e-120
FBXO45	2.08902e-124	0.514314	0.269	0.054	3.28457e-120
HMCES	2.13964e-124	0.349987	0.237	0.038	3.36415e-120
HECW1	2.64686e-124	-0.972598	0.048	0.277	4.16166e-120
ARIH1	2.76454e-124	1.2365	0.683	0.675	4.34668e-120
MFGE8	3.60262e-124	0.39605	0.227	0.034	5.6644e-120
ALG1L	3.62349e-124	0.288384	0.148	0.003	5.69722e-120
ENO4	4.00271e-124	0.201873	0.166	0.009	6.29346e-120
HPR	4.09577e-124	-0.822643	0.002	0.202	6.43978e-120
SLC35D2	4.98064e-124	0.402823	0.31	0.075	7.83106e-120
DUSP14	5.18058e-124	0.324859	0.249	0.044	8.14543e-120
ADAM8	5.50323e-124	-0.49042	0.013	0.223	8.65273e-120
TBC1D22A	6.13262e-124	-0.652905	0.561	0.797	9.64231e-120
INSL6	6.67933e-124	-0.553607	0.016	0.226	1.05019e-119
DIXDC1	7.00154e-124	0.296235	0.207	0.026	1.10085e-119
S100A10	7.27115e-124	0.797241	0.262	0.052	1.14324e-119
CAMSAP1	8.86519e-124	0.782397	0.473	0.202	1.39387e-119
STX19	1.01736e-123	0.335916	0.248	0.044	1.5996e-119
PCCA	1.04661e-123	-0.786344	0.405	0.616	1.64558e-119
USP43	1.06129e-123	0.260216	0.187	0.017	1.66867e-119
MMRN1	1.11247e-123	-0.513643	0.001	0.198	1.74914e-119
AKAP11	1.13866e-123	-0.679434	0.174	0.414	1.79032e-119
APOLD1	1.64232e-123	-1.14512	0.163	0.411	2.58223e-119
CTNNAL1	2.06188e-123	0.755287	0.388	0.131	3.2419e-119
CMYA5	2.10196e-123	0.420044	0.243	0.043	3.30491e-119
APBA1	4.52533e-123	0.391937	0.218	0.031	7.11518e-119
TRABD2A	7.93633e-123	-0.574313	0.01	0.213	1.24783e-118
LPA	9.54616e-123	0.247438	0.164	0.009	1.50094e-118
CFAP53	1.09651e-122	0.268175	0.159	0.007	1.72405e-118
PLCH1	1.24844e-122	0.503319	0.247	0.045	1.96292e-118
ADAMTS17	1.41933e-122	0.360064	0.172	0.012	2.23161e-118
SLC16A9	1.76363e-122	0.387431	0.201	0.023	2.77295e-118
AC013470.2	1.80261e-122	0.301665	0.192	0.02	2.83425e-118
BAHCC1	2.04285e-122	0.214721	0.147	0.003	3.21198e-118
ERAP2	2.26327e-122	-0.649764	0.104	0.343	3.55855e-118
S100A13	2.30489e-122	0.334391	0.181	0.016	3.62398e-118
ZNF280B	2.51404e-122	0.197975	0.143	0.002	3.95282e-118
SCFD1	2.64219e-122	-0.70674	0.462	0.651	4.15431e-118
TMEM163	2.85322e-122	0.580257	0.283	0.065	4.48612e-118
PANX2	3.92412e-122	0.217202	0.153	0.005	6.1699e-118
TGFA	4.2466e-122	0.408408	0.158	0.007	6.67693e-118
AGO3	7.38463e-122	-0.678647	0.463	0.65	1.16109e-117
CLEC2B	8.42529e-122	-0.596908	0.044	0.272	1.32471e-117
AGAP3	8.5301e-122	0.676111	0.424	0.156	1.34119e-117
CPPED1	9.42645e-122	-0.939149	0.189	0.426	1.48212e-117
LHFPL6	9.6078e-122	-0.966091	0.054	0.287	1.51063e-117
DNAJC19	1.02696e-121	0.433938	0.314	0.078	1.61469e-117
COL3A1	1.07812e-121	-0.815529	0.041	0.273	1.69513e-117
RGS20	1.19338e-121	0.614717	0.339	0.1	1.87635e-117
[truncated: 13,724 more rows]

## Sheet: DEGs_197PDX_vs_197CDX
	p_val	avg_log2FC	pct.1	pct.2	p_val_adj
ANKRD30A	0	-3.47372	0.036	0.634	0
OSTN	2.19105e-306	-1.16574	0.008	0.439	3.44499e-302
FSTL5	1.98509e-236	-1.51512	0.061	0.476	3.12115e-232
CCDC85A	7.63661e-229	-1.59672	0.055	0.462	1.2007e-224
IGF2BP3	6.76009e-226	-1.3343	0.095	0.54	1.06289e-221
UTS2B	3.07012e-216	-0.635258	0.01	0.334	4.82714e-212
CDC14B	4.78262e-196	-0.886681	0.03	0.366	7.51971e-192
ACTA1	4.25692e-183	-0.723456	0.001	0.262	6.69315e-179
SEMA6D	3.99005e-179	-1.45903	0.29	0.708	6.27356e-175
CNKSR2	2.84273e-153	-0.566426	0.01	0.253	4.46962e-149
PLS3	5.84631e-152	-0.816216	0.049	0.352	9.19215e-148
MYH1	3.20425e-151	-0.743452	0.001	0.217	5.03804e-147
ALPK2	1.7067e-143	-1.14086	0.25	0.635	2.68345e-139
GHR	3.28126e-139	2.19885	0.543	0.152	5.15912e-135
SGCZ	1.0682e-131	-1.70807	0.408	0.729	1.67954e-127
HS6ST3	3.93788e-126	-1.96285	0.023	0.252	6.19152e-122
PCDH9	8.5088e-125	-1.48774	0.036	0.281	1.33784e-120
PHLPP1	5.96567e-124	-0.902329	0.131	0.464	9.37983e-120
CKM	1.69154e-122	-0.47411	0.006	0.198	2.6596e-118
SAA1	4.42393e-120	-0.749382	0.165	0.526	6.95574e-116
COL3A1	1.07706e-118	-0.779907	0.063	0.34	1.69347e-114
IGSF1	1.33837e-116	1.68103	0.457	0.107	2.10432e-112
F13A1	1.10595e-111	-0.77889	0.031	0.251	1.73889e-107
STAT4	3.67599e-109	-0.65093	0.049	0.292	5.77975e-105
LINGO1	1.00955e-108	-0.596366	0.343	0.708	1.58731e-104
CALD1	1.27297e-107	1.67908	0.409	0.082	2.00149e-103
MYLPF	9.14998e-107	-0.463966	0.01	0.189	1.43865e-102
SEPTIN10	2.227e-106	-0.566889	0.055	0.305	3.50152e-102
SLC26A3	4.25879e-103	-0.557481	0.288	0.649	6.6961e-99
RASGEF1B	2.7986e-102	-0.594495	0.479	0.803	4.40024e-98
RNF180	1.0707e-97	-0.821484	0.137	0.435	1.68346e-93
BANK1	1.57395e-94	-0.877991	0.294	0.628	2.47471e-90
SLC8A1	2.02905e-93	-1.05901	0.08	0.324	3.19027e-89
FNBP1L	2.2611e-93	-0.781142	0.047	0.261	3.55513e-89
PLD1	1.01731e-91	-0.907866	0.355	0.68	1.59952e-87
PTPN14	6.34468e-91	-0.709082	0.034	0.231	9.97574e-87
AFF2	1.10833e-90	-0.535199	0.056	0.278	1.74263e-86
PCBP3	1.62597e-90	-0.582099	0.073	0.311	2.55651e-86
LPP	1.80962e-90	-0.915277	0.232	0.557	2.84527e-86
LRRTM4	4.20138e-90	-2.30575	0.095	0.337	6.60583e-86
HABP4	1.04195e-88	-0.433585	0.073	0.308	1.63826e-84
MAP3K20	1.17834e-85	-0.496813	0.185	0.481	1.85271e-81
NRXN3	1.22989e-85	-1.51511	0.191	0.474	1.93376e-81
GPC5	8.38815e-83	-1.00201	0.135	0.402	1.31887e-78
HPR	8.8426e-83	-0.225253	0.044	0.242	1.39032e-78
GNAQ	4.09233e-81	-0.926021	0.16	0.432	6.43437e-77
PDGFC	2.11959e-80	-0.559169	0.061	0.272	3.33263e-76
HDAC7	3.80992e-80	-0.355179	0.047	0.245	5.99033e-76
MED13L	2.54321e-79	-0.871476	0.178	0.454	3.99869e-75
SLC16A4	3.40986e-79	-0.509901	0.163	0.438	5.36132e-75
LNX1	1.98748e-78	-0.853958	0.127	0.383	3.12491e-74
RNF152	4.91417e-77	-0.468186	0.009	0.144	7.72655e-73
NBEA	2.55644e-76	-0.565774	0.132	0.389	4.01949e-72
GABRG3	7.92616e-75	1.55082	0.379	0.116	1.24623e-70
NR3C2	9.10505e-72	-0.430657	0.038	0.211	1.43159e-67
RAPGEF2	9.87085e-71	-0.497005	0.245	0.536	1.55199e-66
KIF13B	1.14966e-70	-0.506762	0.299	0.6	1.80761e-66
DTX1	1.86131e-70	-0.304662	0.012	0.142	2.92654e-66
AHI1	2.97055e-70	-0.517853	0.196	0.468	4.67059e-66
COL1A2	1.5369e-69	-0.124132	0.051	0.235	2.41646e-65
POU6F2	8.49538e-69	1.7801	0.375	0.138	1.33573e-64
KCNJ6	1.43234e-68	-0.428269	0.17	0.437	2.25206e-64
HDAC4	2.30804e-68	-0.438024	0.133	0.374	3.62893e-64
MYO16	4.55751e-67	-0.655206	0.18	0.441	7.16577e-63
FBXL7	6.432e-67	-0.757529	0.155	0.399	1.0113e-62
NAALADL2	1.07705e-65	-0.810601	0.592	0.804	1.69345e-61
CRYAB	1.27765e-65	-0.281766	0.006	0.118	2.00885e-61
PATJ	9.07038e-65	-0.633521	0.269	0.551	1.42614e-60
FILIP1	2.74167e-64	-0.47863	0.103	0.318	4.31073e-60
PAPPA2	7.57092e-63	-0.280917	0.108	0.329	1.19038e-58
MEF2A	4.01107e-62	-0.562049	0.53	0.785	6.30661e-58
IRAK3	1.07074e-61	-0.590391	0.245	0.509	1.68353e-57
RETREG1	8.39129e-61	-0.447888	0.086	0.281	1.31936e-56
COL4A3	7.04054e-59	-0.437054	0.245	0.518	1.10698e-54
CALN1	1.29003e-58	-0.704861	0.237	0.489	2.02831e-54
MT-CO3	1.78348e-58	1.01536	0.845	0.745	2.80417e-54
PRXL2C	2.17221e-58	-0.159543	0.032	0.176	3.41537e-54
CSGALNACT1	2.70022e-58	-0.814897	0.077	0.26	4.24555e-54
LDB2	2.78438e-58	-0.607744	0.091	0.285	4.37789e-54
SH3D19	4.42352e-58	-0.467467	0.093	0.29	6.95511e-54
MT-CO1	8.05194e-58	1.01548	0.86	0.756	1.26601e-53
ECE1	8.08381e-58	-0.47288	0.242	0.505	1.27102e-53
LRRC37A2	8.27927e-58	-0.318913	0.216	0.476	1.30175e-53
ARHGAP10	9.09849e-58	-0.519103	0.485	0.736	1.43055e-53
FHOD3	1.04234e-57	-1.10765	0.085	0.267	1.63886e-53
TTC19	2.91959e-57	-0.311819	0.273	0.546	4.59047e-53
ARHGAP44	6.52217e-57	-0.560016	0.026	0.156	1.02548e-52
SPARC	2.93683e-56	-0.397985	0.059	0.226	4.61758e-52
SLC1A1	3.47308e-56	-0.325969	0.123	0.335	5.46072e-52
TBC1D19	3.62762e-56	-0.286346	0.283	0.566	5.70371e-52
ADARB2	4.31536e-55	-0.669608	0.509	0.733	6.78504e-51
GCNT1	5.07335e-55	-0.444384	0.13	0.338	7.97682e-51
COL1A1	8.0614e-55	-0.103625	0.108	0.31	1.26749e-50
KLHL4	9.73476e-55	1.2166	0.299	0.087	1.5306e-50
NEXN	1.67525e-54	-0.251069	0.049	0.205	2.634e-50
LRRC37A3	2.37793e-54	-0.406064	0.429	0.694	3.73882e-50
AC021660.3	5.67353e-54	-0.18684	0.067	0.236	8.92049e-50
LIPH	1.23543e-53	-0.394421	0.108	0.304	1.94246e-49
TIAM1	1.50961e-53	-0.767186	0.169	0.383	2.37356e-49
CDYL2	1.73718e-53	-0.283616	0.031	0.164	2.73137e-49
VMP1	2.44131e-53	-0.454661	0.574	0.804	3.83848e-49
C8orf34	3.6695e-53	-0.29276	0.052	0.207	5.76955e-49
TPM1	7.99083e-53	-0.207364	0.046	0.194	1.2564e-48
TRIM14	1.07129e-52	-0.283275	0.211	0.46	1.68439e-48
FILIP1L	1.41148e-52	-0.445324	0.26	0.504	2.21927e-48
NCALD	5.35898e-52	1.35979	0.534	0.355	8.42593e-48
STPG2	8.51368e-52	1.68321	0.335	0.138	1.33861e-47
STIL	1.09832e-51	-0.404637	0.201	0.439	1.7269e-47
CDH1	1.42077e-51	-0.499735	0.131	0.337	2.23388e-47
TMSB10	1.80413e-51	0.985744	0.78	0.706	2.83664e-47
DLGAP1	2.24191e-51	0.855846	0.892	0.841	3.52496e-47
HERC2	3.10133e-51	-0.397828	0.368	0.642	4.87622e-47
ENPP2	4.07251e-51	-0.325508	0.105	0.295	6.40321e-47
MALRD1	4.80811e-51	-0.760166	0.124	0.32	7.55979e-47
LRP4	7.6691e-51	-0.305911	0.299	0.559	1.20581e-46
DOCK9	1.36283e-50	-0.336688	0.099	0.284	2.14278e-46
AC058822.1	1.62386e-50	-0.478564	0.291	0.541	2.55319e-46
SRGAP2C	1.8192e-50	-0.232678	0.109	0.299	2.86033e-46
THSD4	1.82898e-50	-0.375943	0.118	0.319	2.87571e-46
TMSB4X	2.92543e-50	0.746789	0.881	0.839	4.59966e-46
NETO1	3.46927e-50	0.814075	0.192	0.021	5.45473e-46
HDAC9	5.36058e-50	-0.352187	0.257	0.512	8.42844e-46
FANCD2	1.19897e-49	-0.35044	0.231	0.473	1.88514e-45
CHTF18	1.89309e-49	-0.250761	0.11	0.302	2.97651e-45
ZNF367	2.48317e-49	-0.405324	0.16	0.374	3.90429e-45
DDX11	3.6486e-49	-0.269706	0.188	0.415	5.73669e-45
PCDH11Y	4.51566e-49	-0.292972	0.077	0.243	7.09997e-45
KNTC1	4.7545e-49	-0.422852	0.268	0.509	7.47549e-45
SSH1	8.82294e-49	-0.353929	0.262	0.512	1.38723e-44
CLEC17A	1.23315e-48	-0.308931	0.188	0.413	1.93887e-44
TPM2	1.29449e-48	-0.166893	0.003	0.082	2.03532e-44
INKA2	1.77319e-48	-0.345005	0.261	0.506	2.78799e-44
SORCS1	2.13231e-48	-0.259779	0.113	0.305	3.35263e-44
RAD51	2.94398e-48	-0.302135	0.1	0.281	4.62881e-44
POTEM	4.97725e-48	-0.236914	0.018	0.124	7.82573e-44
C1orf112	9.14465e-48	-0.438791	0.281	0.521	1.43781e-43
OTUD7A	9.72686e-48	-0.39878	0.16	0.37	1.52935e-43
BLM	1.30485e-47	-0.321762	0.215	0.45	2.05162e-43
BCAS4	1.51112e-47	-0.241114	0.104	0.287	2.37593e-43
CLASP2	2.12168e-47	-0.406656	0.373	0.617	3.33592e-43
CARD18	3.13767e-47	1.3141	0.262	0.074	4.93336e-43
NPIPB4	4.21281e-47	-0.222518	0.21	0.447	6.6238e-43
LRRC7	5.26867e-47	-0.189916	0.102	0.284	8.28393e-43
SCCPDH	6.03539e-47	-0.211517	0.066	0.221	9.48944e-43
SEMA5A	1.30363e-46	-0.662847	0.04	0.169	2.0497e-42
ZEB2	1.85404e-46	-0.0485122	0.195	0.421	2.91511e-42
TMEM200A	2.14655e-46	-0.427186	0.304	0.554	3.37502e-42
SAE1	2.34723e-46	-0.227473	0.281	0.536	3.69056e-42
TIAM2	3.25969e-46	-0.590524	0.5	0.733	5.12522e-42
DIAPH2	4.57175e-46	-0.456573	0.519	0.757	7.18816e-42
CD27	5.12074e-46	-0.149171	0.006	0.088	8.05135e-42
NHSL1	5.53777e-46	-0.607629	0.251	0.483	8.70704e-42
KANSL1L	5.957e-46	-0.399912	0.223	0.454	9.36618e-42
TWSG1	1.05186e-45	-0.274854	0.051	0.191	1.65384e-41
MASTL	1.364e-45	-0.320923	0.203	0.425	2.14461e-41
DERA	1.7675e-45	-0.285675	0.216	0.453	2.77903e-41
NPIPB13	1.84865e-45	-0.187555	0.093	0.264	2.90664e-41
ATAD2	1.96718e-45	-0.423406	0.273	0.514	3.09299e-41
MYT1	2.08016e-45	-0.1033	0.009	0.097	3.27064e-41
FBXO34	3.0718e-45	-0.388818	0.293	0.531	4.82978e-41
PABPN1	8.83582e-45	-0.172176	0.201	0.43	1.38926e-40
AK3	9.75002e-45	-0.28609	0.281	0.533	1.533e-40
SYTL3	1.22081e-44	-0.439933	0.227	0.454	1.91949e-40
C14orf132	1.34026e-44	-0.174002	0.099	0.274	2.10729e-40
ARL17A	1.37108e-44	-0.228944	0.228	0.463	2.15576e-40
DHRSX	2.98161e-44	-0.445298	0.325	0.565	4.68799e-40
FANCA	8.40805e-44	-0.32337	0.255	0.49	1.322e-39
ATP8B1	8.90191e-44	-0.350528	0.214	0.433	1.39965e-39
ASPN	9.64805e-44	-0.204052	0.107	0.283	1.51696e-39
HSD17B12	1.03379e-43	-0.332172	0.377	0.632	1.62542e-39
FRY	1.0422e-43	-0.622149	0.504	0.71	1.63865e-39
EXT1	1.87989e-43	-0.465378	0.357	0.602	2.95575e-39
PKD2L2	2.19321e-43	-0.185819	0.117	0.297	3.44839e-39
ZNF627	2.38035e-43	-0.202189	0.118	0.299	3.74262e-39
RDX	2.83963e-43	-0.518119	0.463	0.698	4.46475e-39
ITGA4	2.91481e-43	-0.40225	0.284	0.523	4.58295e-39
RASA2	3.49105e-43	-0.365039	0.359	0.616	5.48897e-39
USP13	3.78136e-43	-0.242962	0.199	0.42	5.94543e-39
PIP5K1B	5.36038e-43	-0.479572	0.287	0.525	8.42812e-39
COL4A4	5.46031e-43	-0.287882	0.219	0.444	8.58524e-39
DOCK7	6.75385e-43	-0.265352	0.305	0.558	1.06191e-38
HAVCR2	7.08831e-43	-0.380591	0.162	0.357	1.11449e-38
RPA3	7.47692e-43	-0.25993	0.181	0.39	1.1756e-38
SPATA1	8.01909e-43	-0.268166	0.12	0.299	1.26084e-38
ZNF714	8.59391e-43	-0.231847	0.203	0.422	1.35122e-38
RCN2	9.81849e-43	-0.128913	0.094	0.262	1.54376e-38
ANO10	1.13894e-42	-0.325634	0.165	0.368	1.79076e-38
PTPRC	1.61724e-42	-0.476127	0.501	0.721	2.54279e-38
FANCD2OS	1.66864e-42	-0.21061	0.098	0.266	2.6236e-38
REEP3	1.76802e-42	-0.202801	0.198	0.419	2.77986e-38
LDLRAD4	2.00154e-42	-0.489596	0.127	0.307	3.14703e-38
MFSD14B	2.09154e-42	-0.219138	0.25	0.487	3.28854e-38
KLF12	2.11663e-42	-0.333767	0.493	0.718	3.32797e-38
SOGA1	2.6964e-42	-0.258704	0.202	0.416	4.23955e-38
MUS81	2.90058e-42	-0.219935	0.212	0.434	4.56058e-38
MELK	2.90441e-42	-0.401732	0.283	0.51	4.5666e-38
NLGN4X	3.07482e-42	-0.347255	0.048	0.176	4.83454e-38
PMS2	3.24239e-42	-0.246966	0.21	0.43	5.098e-38
ECM2	3.86001e-42	-0.232851	0.11	0.281	6.06909e-38
DNMT1	4.60143e-42	-0.294809	0.358	0.616	7.23483e-38
SEPTIN9	4.95813e-42	-0.341445	0.337	0.579	7.79567e-38
MTFR1	5.68956e-42	-0.259075	0.287	0.522	8.94569e-38
RAPH1	6.64741e-42	-0.290993	0.159	0.356	1.04517e-37
CLNK	8.73228e-42	-0.386064	0.09	0.247	1.37298e-37
PDE4D	1.0736e-41	-0.576426	0.607	0.78	1.68801e-37
TACC2	1.08619e-41	-0.709963	0.028	0.135	1.70782e-37
SMC1A	1.14477e-41	-0.230696	0.244	0.477	1.79991e-37
AC105052.3	1.3073e-41	-0.18795	0.302	0.551	2.05546e-37
KCNH5	1.53005e-41	-0.164353	0.049	0.177	2.4057e-37
LDLR	1.57093e-41	-0.439423	0.115	0.288	2.46998e-37
PLA2G4A	1.82554e-41	-0.174301	0.02	0.117	2.8703e-37
SNX13	1.9162e-41	-0.250706	0.268	0.502	3.01284e-37
MICAL2	2.40434e-41	-0.47892	0.065	0.206	3.78034e-37
MSRA	2.73653e-41	-0.261105	0.127	0.306	4.30265e-37
ANTXR2	2.78239e-41	-0.321098	0.144	0.329	4.37474e-37
CPT1A	4.16895e-41	-0.191258	0.223	0.447	6.55484e-37
LRRC41	4.44958e-41	-0.222977	0.187	0.399	6.99608e-37
SLC25A29	5.04127e-41	-0.174571	0.076	0.227	7.92638e-37
MACROD2	6.2517e-41	-0.530606	0.582	0.777	9.82955e-37
PIK3C3	6.34107e-41	-0.369978	0.361	0.611	9.97006e-37
CAPN2	6.50677e-41	-0.232782	0.269	0.502	1.02306e-36
CPLANE1	6.9062e-41	-0.399902	0.234	0.453	1.08586e-36
PRTFDC1	8.79744e-41	-0.248679	0.131	0.314	1.38322e-36
PGP	1.13855e-40	-0.116052	0.184	0.395	1.79015e-36
LAMA4	1.29212e-40	-0.440053	0.285	0.51	2.0316e-36
BRCA2	1.42754e-40	-0.331373	0.252	0.477	2.24451e-36
CEP152	1.48712e-40	-0.302436	0.245	0.465	2.33819e-36
ADCY3	1.73491e-40	-0.18777	0.183	0.384	2.7278e-36
SEC22C	1.80364e-40	-0.163267	0.154	0.351	2.83587e-36
ARHGAP18	1.89588e-40	-0.217784	0.163	0.36	2.98089e-36
HIST1H1D	2.35306e-40	-0.169979	0.086	0.242	3.69972e-36
AFG3L2	2.65696e-40	-0.195578	0.202	0.417	4.17753e-36
WWC1	3.32034e-40	-0.247193	0.033	0.144	5.22056e-36
PCNX2	4.12451e-40	-0.249001	0.27	0.496	6.48496e-36
OSGIN2	4.62604e-40	-0.295565	0.107	0.277	7.27352e-36
C21orf58	4.77417e-40	-0.362484	0.22	0.439	7.50642e-36
SYCP2	5.65902e-40	-0.195799	0.072	0.217	8.89767e-36
GALNT14	6.16538e-40	0.932237	0.248	0.082	9.69383e-36
SLF1	6.99681e-40	-0.232785	0.238	0.46	1.10011e-35
ASPH	8.31848e-40	-0.442276	0.026	0.129	1.30791e-35
ADK	8.72806e-40	-0.405907	0.61	0.802	1.37231e-35
OPRM1	8.89712e-40	-0.431938	0.356	0.593	1.39889e-35
AC001226.2	9.20635e-40	-0.358982	0.364	0.598	1.44751e-35
PPFIBP1	1.07855e-39	-0.515513	0.252	0.468	1.69581e-35
LENG8	1.13306e-39	-0.218042	0.25	0.479	1.78152e-35
SLFN13	1.21413e-39	-0.187689	0.132	0.314	1.90898e-35
FRMD5	1.22221e-39	-0.216236	0.11	0.278	1.92169e-35
KIF18A	1.49343e-39	-0.270041	0.16	0.355	2.34812e-35
POC1A	1.82527e-39	-0.199335	0.114	0.285	2.86987e-35
HAGH	2.00984e-39	-0.17073	0.123	0.299	3.16008e-35
CENPK	2.06363e-39	-0.320019	0.275	0.495	3.24464e-35
MGMT	2.18544e-39	-0.200232	0.223	0.435	3.43617e-35
AC106741.1	2.64153e-39	1.09391	0.343	0.17	4.15327e-35
SPC24	3.37349e-39	-0.138686	0.103	0.268	5.30414e-35
TMEM44	3.45821e-39	-0.174294	0.139	0.322	5.43735e-35
EPDR1	3.96794e-39	-0.462478	0.268	0.49	6.2388e-35
CDK19	4.34377e-39	-0.399384	0.321	0.547	6.82972e-35
ATAD5	4.93717e-39	-0.293105	0.274	0.497	7.76271e-35
DNAJC1	5.64648e-39	-0.304446	0.379	0.621	8.87796e-35
PPP1R12B	6.56369e-39	-0.337757	0.271	0.498	1.03201e-34
OMD	1.08656e-38	-0.200748	0.114	0.282	1.7084e-34
ACER3	1.24044e-38	-0.292964	0.21	0.416	1.95034e-34
PCCA	1.29616e-38	-0.316809	0.391	0.638	2.03796e-34
ATE1	1.35457e-38	-0.283069	0.319	0.557	2.12979e-34
PTPRJ	1.38696e-38	-0.38717	0.039	0.152	2.18072e-34
ERC1	1.41411e-38	-0.354199	0.464	0.694	2.2234e-34
CBLB	1.89435e-38	-0.552556	0.587	0.78	2.97849e-34
SKAP2	1.93891e-38	-0.240016	0.38	0.617	3.04854e-34
EPHA6	2.11885e-38	1.24206	0.29	0.13	3.33147e-34
LIPI	2.17951e-38	-0.110793	0.021	0.115	3.42684e-34
LYST	2.79902e-38	-0.395119	0.315	0.552	4.40089e-34
HLCS	2.9363e-38	-0.291285	0.25	0.473	4.61675e-34
SLC25A4	3.08781e-38	-0.245716	0.047	0.168	4.85497e-34
UBAC2	3.26448e-38	-0.361037	0.323	0.562	5.13274e-34
DLC1	3.40106e-38	-0.493141	0.511	0.722	5.34748e-34
PKD2	3.68253e-38	-0.339479	0.269	0.491	5.79004e-34
KLHDC2	3.85241e-38	-0.175095	0.107	0.271	6.05715e-34
DNA2	3.9232e-38	-0.28152	0.214	0.423	6.16844e-34
FOXM1	4.0023e-38	-0.207402	0.15	0.333	6.29282e-34
INVS	4.02551e-38	-0.328491	0.385	0.621	6.32931e-34
PTPRD	4.26179e-38	-0.144042	0.094	0.252	6.70082e-34
KIF18B	4.38338e-38	-0.26351	0.183	0.379	6.89199e-34
MDGA2	4.45174e-38	-0.360651	0.089	0.24	6.99948e-34
CRTC3	4.56847e-38	-0.296486	0.359	0.61	7.18301e-34
MTBP	5.84453e-38	-0.153926	0.164	0.357	9.18936e-34
SLC25A46	6.16615e-38	-0.193073	0.289	0.525	9.69504e-34
WDHD1	6.50877e-38	-0.211306	0.214	0.425	1.02337e-33
PLXDC2	7.26445e-38	-0.655942	0.092	0.241	1.14219e-33
DENND1B	7.6309e-38	-0.291614	0.406	0.652	1.19981e-33
EEA1	9.02065e-38	-0.287108	0.328	0.565	1.41832e-33
PLSCR1	9.19055e-38	-0.150749	0.156	0.344	1.44503e-33
EIF2B1	9.29263e-38	-0.209365	0.174	0.37	1.46108e-33
MAST2	9.68988e-38	-0.203306	0.322	0.561	1.52354e-33
TNNC2	1.11159e-37	-0.111116	0.001	0.057	1.74775e-33
EFCAB13	1.14173e-37	-0.212707	0.166	0.355	1.79515e-33
FAM110B	1.48299e-37	-0.282443	0.046	0.163	2.3317e-33
MPPE1	1.72743e-37	-0.238599	0.189	0.39	2.71604e-33
ARHGAP11B	1.89346e-37	-0.340143	0.242	0.45	2.97709e-33
PHACTR2	2.03582e-37	-0.474658	0.11	0.265	3.20091e-33
CIP2A	2.09709e-37	-0.196006	0.196	0.403	3.29725e-33
SUMO2	2.15943e-37	-0.138942	0.152	0.341	3.39527e-33
AL365214.3	2.57049e-37	-0.236014	0.056	0.181	4.04157e-33
NUP43	2.69697e-37	-0.15732	0.176	0.372	4.24044e-33
ICA1L	3.19142e-37	-0.261667	0.174	0.365	5.01786e-33
DOP1A	3.24918e-37	-0.175474	0.276	0.498	5.10868e-33
DLG2	3.34432e-37	-0.399049	0.128	0.303	5.25828e-33
AC005258.1	3.38087e-37	-0.113826	0.027	0.128	5.31574e-33
DDX39A	3.48988e-37	-0.101329	0.205	0.419	5.48714e-33
GINS1	3.73775e-37	-0.171604	0.176	0.372	5.87686e-33
LZTFL1	4.66599e-37	-0.281764	0.048	0.167	7.33634e-33
OGN	5.34352e-37	-0.178496	0.086	0.234	8.40162e-33
AC079594.2	5.8376e-37	-0.153042	0.137	0.312	9.17846e-33
RBL1	6.19918e-37	-0.302599	0.282	0.508	9.74697e-33
VEZT	6.55229e-37	-0.258415	0.312	0.546	1.03022e-32
WDR76	7.54349e-37	-0.19701	0.184	0.378	1.18606e-32
TF	7.66446e-37	-0.155644	0.024	0.12	1.20508e-32
KATNBL1	9.06997e-37	-0.252669	0.375	0.619	1.42607e-32
MCU	9.97017e-37	-0.293862	0.316	0.542	1.56761e-32
CD38	1.02604e-36	-0.290217	0.263	0.483	1.61324e-32
BRCA1	1.04226e-36	-0.287106	0.371	0.596	1.63875e-32
ARPC1B	1.12851e-36	-0.133714	0.275	0.509	1.77436e-32
SATB2	1.17796e-36	-0.337225	0.174	0.358	1.8521e-32
MRPS27	1.23858e-36	-0.258032	0.271	0.495	1.94741e-32
MPHOSPH9	1.26489e-36	-0.276768	0.337	0.561	1.98878e-32
POLM	1.29354e-36	-0.166908	0.185	0.383	2.03383e-32
DLG5	1.33082e-36	-0.142872	0.06	0.19	2.09244e-32
PROSER3	1.33897e-36	-0.0878519	0.122	0.291	2.10526e-32
USP6NL	1.37385e-36	-0.267083	0.274	0.504	2.1601e-32
B3GNTL1	1.4483e-36	-0.098574	0.039	0.15	2.27716e-32
CKAP5	1.5278e-36	-0.28423	0.3	0.523	2.40215e-32
AAMDC	1.90666e-36	-0.235028	0.154	0.333	2.99784e-32
KIFC1	2.0297e-36	-0.103916	0.15	0.332	3.19129e-32
ANKAR	2.33861e-36	-0.179097	0.186	0.386	3.677e-32
DPY19L2	2.34011e-36	-0.165305	0.186	0.38	3.67935e-32
TANGO6	2.4817e-36	-0.198661	0.339	0.574	3.90198e-32
FAR2	2.52156e-36	-0.202977	0.243	0.453	3.96465e-32
SCAPER	2.59922e-36	-0.320094	0.338	0.573	4.08675e-32
MFSD4B	2.65645e-36	-0.308561	0.366	0.595	4.17674e-32
RNF34	2.70655e-36	-0.272036	0.315	0.547	4.25551e-32
PXK	2.78794e-36	-0.148359	0.138	0.309	4.38348e-32
ARAP2	2.95879e-36	-0.22061	0.337	0.579	4.65211e-32
MYBL2	3.05703e-36	-0.207425	0.226	0.435	4.80656e-32
TBC1D1	3.49115e-36	-0.254132	0.368	0.603	5.48913e-32
RBM20	3.67433e-36	-0.403272	0.136	0.305	5.77715e-32
RBM14-RBM4	3.83133e-36	-0.153094	0.164	0.348	6.024e-32
DCAF1	4.41476e-36	-0.209355	0.286	0.512	6.94133e-32
KIF22	4.93368e-36	-0.126156	0.118	0.283	7.75723e-32
ZNF519	5.4493e-36	-0.0725625	0.182	0.38	8.56794e-32
ATF6B	5.47961e-36	-0.192537	0.21	0.418	8.61558e-32
CARF	6.0401e-36	-0.193922	0.125	0.292	9.49685e-32
SPHK2	6.27237e-36	-0.147963	0.13	0.301	9.86205e-32
XRCC2	6.49832e-36	-0.14577	0.135	0.307	1.02173e-31
ELOVL6	7.48896e-36	-0.254871	0.18	0.367	1.17749e-31
DHTKD1	8.3297e-36	-0.199795	0.207	0.411	1.30968e-31
TRAPPC9	8.72055e-36	-0.338862	0.482	0.718	1.37113e-31
HACD3	8.78327e-36	-0.220945	0.164	0.348	1.38099e-31
RPS19	9.46561e-36	0.870948	0.726	0.684	1.48828e-31
HIPK2	1.10401e-35	-0.386486	0.244	0.455	1.73583e-31
DRAM1	1.1326e-35	1.01586	0.711	0.703	1.78079e-31
RAB11FIP3	1.41394e-35	-0.162136	0.226	0.434	2.22314e-31
TMEM135	1.67887e-35	-0.255894	0.301	0.525	2.63969e-31
KIF24	1.69218e-35	-0.112971	0.108	0.264	2.66062e-31
TNRC18	1.81344e-35	-0.224327	0.215	0.419	2.85126e-31
INTS1	1.82017e-35	-0.117272	0.151	0.333	2.86185e-31
MYH8	1.94096e-35	-0.08187	0	0.052	3.05176e-31
OXCT1	2.23153e-35	-0.152259	0.297	0.526	3.50864e-31
LETMD1	2.58834e-35	-0.213955	0.242	0.456	4.06964e-31
NCAPG	2.68441e-35	-0.2473	0.195	0.387	4.2207e-31
NRG3	3.10243e-35	-0.530617	0.025	0.118	4.87795e-31
UST	3.16231e-35	-0.38424	0.354	0.581	4.97209e-31
CMSS1	3.18341e-35	-0.441673	0.332	0.547	5.00528e-31
CMTM7	3.3285e-35	-0.237564	0.132	0.299	5.2334e-31
PIK3CB	3.43952e-35	-0.253621	0.293	0.511	5.40796e-31
RCC1L	3.84767e-35	-0.162781	0.133	0.303	6.04969e-31
CLSPN	4.0633e-35	-0.215824	0.182	0.369	6.38873e-31
ZNF496	4.13905e-35	-0.20805	0.106	0.258	6.50783e-31
SERPINB9	4.38078e-35	-0.370582	0.367	0.593	6.8879e-31
KIAA1328	4.42323e-35	-0.189508	0.239	0.444	6.95465e-31
RYR1	4.57508e-35	-0.0900571	0.019	0.105	7.1934e-31
TGFBR2	4.85171e-35	-0.286123	0.099	0.248	7.62834e-31
GABPB2	5.1445e-35	-0.196848	0.123	0.289	8.0887e-31
RNASEH2B	6.06883e-35	-0.21621	0.195	0.387	9.54202e-31
DIS3L	6.38656e-35	-0.188434	0.135	0.305	1.00416e-30
JUP	6.65981e-35	-0.159755	0.021	0.11	1.04712e-30
GSTCD	6.83421e-35	-0.268659	0.225	0.425	1.07454e-30
KIF14	7.00966e-35	-0.222428	0.188	0.379	1.10213e-30
ARHGEF11	7.37584e-35	-0.214583	0.113	0.271	1.1597e-30
SHCBP1	7.74244e-35	-0.199736	0.142	0.314	1.21734e-30
MND1	7.9263e-35	-0.188921	0.114	0.271	1.24625e-30
CREBZF	8.51564e-35	-0.0909716	0.248	0.468	1.33891e-30
NFATC2	8.6463e-35	-0.226266	0.306	0.538	1.35946e-30
BORCS5	9.30652e-35	-0.278373	0.255	0.464	1.46326e-30
RND3	9.93204e-35	-0.214389	0.07	0.201	1.56161e-30
UBAP2	1.08427e-34	-0.340171	0.426	0.658	1.7048e-30
HAAO	1.08542e-34	-0.194368	0.066	0.194	1.70661e-30
CCDC18	1.25694e-34	-0.269304	0.318	0.537	1.97629e-30
SLC25A16	1.37749e-34	-0.273447	0.201	0.393	2.16582e-30
JAK1	1.38924e-34	-0.265791	0.349	0.586	2.1843e-30
SGO1	1.39109e-34	-0.176738	0.107	0.261	2.18721e-30
ZNF213	1.731e-34	-0.171842	0.099	0.248	2.72165e-30
SIM1	1.75114e-34	-0.190792	0.008	0.077	2.75332e-30
ATL2	2.11355e-34	-0.235918	0.261	0.48	3.32313e-30
JMJD1C	2.26626e-34	-0.39993	0.615	0.792	3.56324e-30
PRIM2	2.34208e-34	-0.382825	0.411	0.632	3.68246e-30
SLX4IP	2.38608e-34	-0.25182	0.307	0.526	3.75163e-30
NUP155	2.41832e-34	-0.154786	0.205	0.403	3.80232e-30
FANCC	2.57708e-34	-0.20391	0.243	0.451	4.05195e-30
DDX46	2.99679e-34	-0.197855	0.414	0.652	4.71186e-30
CREM	3.14582e-34	-0.170758	0.138	0.304	4.94618e-30
LIG1	3.16969e-34	-0.207784	0.171	0.355	4.9837e-30
AL592183.1	3.21394e-34	-0.173288	0.256	0.48	5.05327e-30
XPO4	3.33257e-34	-0.273374	0.386	0.621	5.2398e-30
ATP2A3	3.50325e-34	-0.150181	0.217	0.423	5.50817e-30
CTNNAL1	3.76958e-34	-0.222561	0.049	0.163	5.92691e-30
WDR62	3.91619e-34	-0.182137	0.147	0.32	6.15742e-30
OMG	4.02309e-34	-0.171885	0.103	0.253	6.32551e-30
LRRC37A	4.27973e-34	-0.110206	0.055	0.175	6.72902e-30
NAA25	4.52133e-34	-0.190784	0.312	0.541	7.10888e-30
PAQR3	4.54093e-34	-0.110542	0.218	0.419	7.13971e-30
SLC35E2B	4.7307e-34	-0.182712	0.204	0.403	7.43808e-30
ACTB	4.81396e-34	0.544319	0.877	0.852	7.56898e-30
NSUN6	5.34342e-34	-0.152246	0.26	0.478	8.40147e-30
ANKRD36	5.59285e-34	-0.298451	0.319	0.544	8.79364e-30
CCDC14	5.83382e-34	-0.284786	0.259	0.475	9.17252e-30
SPATS2L	6.31893e-34	-0.223552	0.16	0.336	9.93525e-30
LRP2BP	6.35253e-34	-0.216075	0.208	0.402	9.98808e-30
MYH2	6.82911e-34	-0.178107	0	0.05	1.07374e-29
PTOV1	6.94116e-34	-0.134714	0.122	0.283	1.09136e-29
NSRP1	7.52563e-34	-0.243116	0.367	0.598	1.18325e-29
VPS36	7.60896e-34	-0.151313	0.245	0.463	1.19636e-29
COL4A5	7.65591e-34	0.90513	0.347	0.182	1.20374e-29
NUDT12	7.79933e-34	-0.144051	0.026	0.117	1.22629e-29
NDUFS4	7.95421e-34	-0.128056	0.293	0.52	1.25064e-29
KIAA1841	8.94421e-34	-0.186747	0.141	0.31	1.4063e-29
ST6GAL1	9.42381e-34	-0.530619	0.474	0.711	1.48171e-29
POLE	9.81449e-34	-0.152171	0.169	0.351	1.54313e-29
NUP160	1.0113e-33	-0.216694	0.306	0.529	1.59006e-29
DPP6	1.06984e-33	-0.147976	0.07	0.2	1.68212e-29
TMTC2	1.07054e-33	-0.37693	0.509	0.729	1.68322e-29
SLC9A8	1.18606e-33	-0.247639	0.304	0.524	1.86484e-29
INSL6	1.22047e-33	-0.20337	0.105	0.253	1.91895e-29
ZNF736	1.28448e-33	-0.122244	0.154	0.336	2.01959e-29
FAM122B	1.3586e-33	-0.111374	0.137	0.303	2.13612e-29
UBE2Q2	1.37184e-33	-0.167555	0.219	0.425	2.15695e-29
WARS	1.3876e-33	-0.244228	0.192	0.383	2.18173e-29
NUCKS1	1.45033e-33	-0.284312	0.39	0.615	2.28036e-29
NPLOC4	1.52412e-33	-0.199996	0.345	0.579	2.39637e-29
SLC44A2	1.59143e-33	-0.286494	0.271	0.478	2.5022e-29
EXOG	1.71959e-33	-0.194844	0.248	0.456	2.7037e-29
DISC1	1.73544e-33	-0.207511	0.062	0.186	2.72863e-29
BRIP1	2.08683e-33	-0.402662	0.249	0.448	3.28112e-29
ELOVL7	2.61348e-33	-0.198041	0.061	0.183	4.10917e-29
NLRX1	2.78055e-33	-0.123565	0.044	0.153	4.37186e-29
POLE2	2.79144e-33	-0.175327	0.192	0.383	4.38897e-29
KPNA2	2.86342e-33	-0.165563	0.135	0.298	4.50216e-29
ITGB3BP	3.13169e-33	-0.210753	0.302	0.514	4.92395e-29
PIK3C2A	3.14847e-33	-0.152341	0.296	0.519	4.95034e-29
RFC3	3.17395e-33	-0.147761	0.219	0.421	4.9904e-29
TBL1XR1	3.3802e-33	-0.244957	0.522	0.747	5.31469e-29
RAB27A	3.42851e-33	-0.403062	0.466	0.683	5.39064e-29
TUT4	4.09594e-33	-0.265742	0.487	0.705	6.44005e-29
POLQ	4.14013e-33	-0.392278	0.273	0.467	6.50952e-29
IFI35	4.36538e-33	-0.103223	0.113	0.268	6.86368e-29
PNN	4.40625e-33	-0.185705	0.445	0.681	6.92795e-29
CC2D2A	4.53172e-33	-0.206862	0.079	0.212	7.12523e-29
SEC13	4.74732e-33	-0.149157	0.249	0.462	7.46422e-29
NTM	4.82782e-33	-1.83887	0.04	0.144	7.59078e-29
SNRPD1	5.58874e-33	-0.0931793	0.193	0.384	8.78717e-29
CFAP47	5.95632e-33	-0.16937	0.055	0.172	9.36513e-29
DPH5	5.97397e-33	-0.0665087	0.102	0.25	9.39287e-29
PDCD4	6.04623e-33	-0.257917	0.357	0.584	9.50648e-29
NUMA1	6.15987e-33	-0.178907	0.202	0.395	9.68516e-29
CNTN1	6.1609e-33	-0.262144	0.037	0.138	9.68679e-29
TRAF5	6.36177e-33	-0.0794262	0.146	0.319	1.00026e-28
GRAMD1B	6.7296e-33	-0.409377	0.491	0.698	1.0581e-28
EPHA4	8.17394e-33	-0.234372	0.042	0.146	1.28519e-28
MCM10	8.49122e-33	-0.122854	0.106	0.253	1.33508e-28
ZRANB3	8.5612e-33	-0.246223	0.327	0.545	1.34608e-28
RFWD3	9.36366e-33	-0.189508	0.262	0.469	1.47225e-28
HDGFL3	9.55991e-33	-0.120852	0.179	0.361	1.50311e-28
FN1	1.03406e-32	-0.232653	0.102	0.249	1.62585e-28
CENPI	1.17619e-32	-0.153983	0.182	0.362	1.84932e-28
PDXDC1	1.18774e-32	-0.335646	0.518	0.731	1.86749e-28
HBB	1.24323e-32	-0.100287	0.001	0.051	1.95473e-28
FAM193A	1.31254e-32	-0.206555	0.389	0.618	2.06371e-28
GNE	1.31671e-32	-0.131872	0.128	0.288	2.07026e-28
NUCB2	1.3397e-32	-0.165005	0.052	0.166	2.10641e-28
DIAPH1	1.40254e-32	-0.158592	0.375	0.61	2.20522e-28
TMCO4	1.53741e-32	-0.187726	0.27	0.481	2.41727e-28
SPAG9	1.56867e-32	-0.223604	0.421	0.66	2.46642e-28
CCDC150	1.60481e-32	-0.147583	0.172	0.353	2.52324e-28
TRIB1	1.70965e-32	-0.0889193	0.11	0.261	2.68809e-28
MSH3	1.799e-32	-0.197987	0.324	0.544	2.82856e-28
NOD1	1.80899e-32	-0.198994	0.15	0.32	2.84427e-28
TMEM245	1.86411e-32	-0.221734	0.288	0.507	2.93094e-28
ING5	1.89138e-32	-0.129082	0.18	0.365	2.97382e-28
CDKL1	1.90514e-32	-0.181495	0.184	0.364	2.99545e-28
NUP205	1.96173e-32	-0.195279	0.258	0.467	3.08442e-28
AFDN	1.98279e-32	-0.349133	0.083	0.215	3.11754e-28
RUFY1	2.09923e-32	-0.20415	0.224	0.421	3.30061e-28
ASPSCR1	2.10371e-32	-0.15475	0.162	0.337	3.30767e-28
CPSF6	2.16184e-32	-0.174195	0.396	0.638	3.39906e-28
ORC2	2.18348e-32	-0.134806	0.277	0.491	3.43309e-28
ACO2	2.64795e-32	-0.235104	0.266	0.48	4.16338e-28
SLC4A7	2.7037e-32	-0.21315	0.244	0.441	4.25103e-28
LARS2	2.70387e-32	-0.21149	0.277	0.49	4.25129e-28
RNF170	2.82738e-32	-0.149929	0.13	0.29	4.44549e-28
HACD4	3.22749e-32	-0.120314	0.036	0.136	5.07459e-28
PTK7	3.47502e-32	-0.196503	0.047	0.155	5.46377e-28
DEAF1	3.50036e-32	-0.149137	0.161	0.333	5.50361e-28
PCBD2	3.56194e-32	-0.245848	0.161	0.331	5.60044e-28
TTL	3.79862e-32	-0.164751	0.146	0.315	5.97258e-28
C17orf53	3.87887e-32	-0.151949	0.06	0.178	6.09875e-28
PDSS2	3.93625e-32	-0.170025	0.382	0.61	6.18896e-28
NINJ2	4.10435e-32	-0.256249	0.145	0.309	6.45326e-28
UNC13C	4.15967e-32	-0.462965	0.488	0.691	6.54025e-28
ACVR1	4.40152e-32	-0.168745	0.031	0.124	6.92051e-28
ARHGEF6	4.41195e-32	-0.142437	0.167	0.342	6.93691e-28
NSMAF	4.77858e-32	-0.141348	0.212	0.407	7.51336e-28
TADA2A	4.92332e-32	-0.192761	0.25	0.446	7.74094e-28
HNRNPLL	5.52826e-32	-0.311493	0.118	0.267	8.69209e-28
ZMYND8	5.5315e-32	-0.397564	0.47	0.702	8.69718e-28
TCHP	5.73417e-32	-0.136347	0.233	0.439	9.01583e-28
ACOT7	6.02023e-32	-0.0888633	0.131	0.292	9.46561e-28
GOLGA1	6.21373e-32	-0.163121	0.249	0.455	9.76985e-28
UBE4B	6.25582e-32	-0.23255	0.387	0.617	9.83603e-28
AUP1	6.31041e-32	-0.133192	0.151	0.324	9.92186e-28
ESCO2	6.58868e-32	-0.142608	0.113	0.262	1.03594e-27
RARRES1	6.62765e-32	-0.219945	0.099	0.242	1.04206e-27
NAT9	6.71094e-32	-0.196942	0.148	0.317	1.05516e-27
SPDYE5	6.8757e-32	-0.226993	0.146	0.31	1.08107e-27
LIN9	8.11447e-32	-0.254705	0.153	0.323	1.27584e-27
TCF3	8.37825e-32	-0.214203	0.377	0.594	1.31731e-27
CDK11A	8.54915e-32	-0.131539	0.223	0.428	1.34418e-27
NASP	8.6572e-32	-0.18076	0.316	0.538	1.36117e-27
THADA	9.36275e-32	-0.12112	0.418	0.655	1.47211e-27
HTR7	9.74337e-32	-0.193524	0.029	0.12	1.53195e-27
OFD1	9.93285e-32	-0.112326	0.312	0.544	1.56174e-27
UTRN	1.03517e-31	-0.407769	0.496	0.719	1.62759e-27
CHAF1A	1.07514e-31	-0.137181	0.161	0.334	1.69045e-27
SHISA9	1.19903e-31	-0.242612	0.031	0.124	1.88524e-27
CEP55	1.24643e-31	-0.16463	0.135	0.295	1.95976e-27
CENPH	1.25305e-31	-0.0767263	0.086	0.221	1.97018e-27
AAGAB	1.34595e-31	-0.125853	0.224	0.425	2.11624e-27
TRIM13	1.35002e-31	-0.262816	0.205	0.386	2.12264e-27
PISD	1.35283e-31	-0.144286	0.28	0.5	2.12705e-27
RABGAP1L	1.42383e-31	-0.529154	0.556	0.766	2.23869e-27
PTPN9	1.63697e-31	-0.140854	0.293	0.507	2.57381e-27
KDM3B	1.67677e-31	-0.244835	0.353	0.582	2.63639e-27
INTS12	1.7666e-31	-0.169182	0.273	0.484	2.77763e-27
VPS35L	1.8236e-31	-0.221578	0.314	0.53	2.86725e-27
ZCCHC14	1.82785e-31	-0.196945	0.041	0.142	2.87393e-27
METTL15	1.85742e-31	-0.229678	0.374	0.603	2.92042e-27
WDR12	1.90797e-31	-0.162345	0.205	0.395	2.9999e-27
CNOT10	1.94505e-31	-0.116491	0.3	0.517	3.0582e-27
DIAPH3	1.95923e-31	-0.333858	0.309	0.511	3.0805e-27
DARS2	2.10221e-31	-0.111149	0.091	0.228	3.3053e-27
TUBGCP2	2.10546e-31	-0.164327	0.184	0.368	3.31041e-27
CIT	2.2512e-31	-0.267364	0.231	0.42	3.53956e-27
RERE	2.32034e-31	-0.246302	0.518	0.735	3.64827e-27
CASP7	2.36264e-31	-0.176813	0.079	0.208	3.71478e-27
PARP12	2.37377e-31	-0.126851	0.169	0.348	3.73228e-27
DENND6A	2.57029e-31	-0.23077	0.284	0.492	4.04127e-27
MYH10	2.67566e-31	-0.0873542	0.031	0.124	4.20694e-27
TRIM66	2.74143e-31	-0.215731	0.22	0.408	4.31036e-27
SPOCK3	2.88485e-31	-0.172547	0.077	0.205	4.53586e-27
ECT2	2.89134e-31	-0.165225	0.214	0.407	4.54606e-27
NR2C1	2.89659e-31	-0.137688	0.182	0.363	4.55431e-27
SMC2	3.02864e-31	-0.124018	0.222	0.421	4.76192e-27
OVOL2	3.12675e-31	-0.144748	0.127	0.281	4.91618e-27
XRCC4	3.14497e-31	-0.194529	0.221	0.415	4.94484e-27
PRKRA	3.41475e-31	-0.178762	0.181	0.364	5.36901e-27
E2F7	3.42383e-31	-0.144693	0.237	0.436	5.38329e-27
GLO1	3.50567e-31	-0.132308	0.117	0.267	5.51196e-27
SLC19A1	3.51953e-31	-0.232908	0.078	0.206	5.53375e-27
PTGFRN	3.68587e-31	-0.126613	0.125	0.28	5.7953e-27
DNAJC11	3.76825e-31	-0.142084	0.256	0.46	5.92482e-27
TMEM165	4.38821e-31	-0.244407	0.42	0.661	6.89958e-27
ADAMTS5	4.41291e-31	-0.129759	0.02	0.1	6.93841e-27
WDR72	4.48102e-31	0.655744	0.164	0.039	7.0455e-27
UBE2G1	4.63442e-31	-0.191533	0.357	0.579	7.2867e-27
CALR	4.70581e-31	-0.0511011	0.275	0.49	7.39895e-27
NCAPD3	4.86994e-31	-0.202944	0.265	0.475	7.65701e-27
C19orf54	5.01728e-31	-0.0966647	0.035	0.131	7.88867e-27
NUP98	5.1467e-31	-0.158422	0.411	0.642	8.09216e-27
HSPB11	5.42173e-31	-0.0496178	0.192	0.383	8.52458e-27
MT-ATP6	5.7459e-31	0.928735	0.719	0.647	9.03428e-27
GAREM1	6.2017e-31	-0.167809	0.087	0.222	9.75093e-27
IQCE	6.46794e-31	-0.13899	0.074	0.198	1.01695e-26
RFX2	6.54873e-31	-0.506299	0.188	0.362	1.02966e-26
TRMT9B	6.6011e-31	-0.265019	0.342	0.546	1.03789e-26
ITPK1	6.95669e-31	-0.211083	0.149	0.313	1.0938e-26
RTCA	6.96502e-31	-0.0632207	0.185	0.368	1.09511e-26
ACSL3	7.04961e-31	-0.146066	0.19	0.374	1.10841e-26
PPIH	7.26638e-31	-0.102368	0.132	0.288	1.14249e-26
LPAR6	7.37293e-31	-0.126352	0.1	0.24	1.15925e-26
IPO9	7.39267e-31	-0.210496	0.345	0.57	1.16235e-26
NCAPD2	8.05729e-31	-0.126754	0.223	0.412	1.26685e-26
ARSG	8.94256e-31	-0.174767	0.174	0.348	1.40604e-26
PLPBP	9.00057e-31	-0.104318	0.103	0.247	1.41516e-26
NSUN3	9.42968e-31	-0.170966	0.218	0.414	1.48263e-26
ALG5	9.47383e-31	-0.163537	0.187	0.369	1.48957e-26
CD2BP2	9.54711e-31	-0.1102	0.065	0.185	1.50109e-26
FRMD8	9.69002e-31	-0.114327	0.122	0.278	1.52356e-26
XKR6	1.00216e-30	-0.16987	0.399	0.623	1.5757e-26
NUF2	1.00576e-30	-0.236751	0.192	0.372	1.58135e-26
TM2D1	1.01166e-30	-0.116559	0.261	0.467	1.59064e-26
TYW1B	1.01633e-30	-0.219622	0.288	0.497	1.59798e-26
DEK	1.01959e-30	-0.147893	0.306	0.523	1.6031e-26
ATRNL1	1.04681e-30	-0.223228	0.076	0.199	1.6459e-26
RPGR	1.04747e-30	-0.12087	0.137	0.299	1.64693e-26
EPHB6	1.0776e-30	-0.0664869	0.035	0.13	1.69432e-26
IMMP2L	1.11286e-30	-0.406662	0.376	0.591	1.74975e-26
BRD7	1.36822e-30	-0.0630685	0.229	0.427	2.15125e-26
AP4S1	1.43213e-30	-0.142421	0.169	0.341	2.25174e-26
DTYMK	1.46072e-30	-0.1345	0.159	0.334	2.29669e-26
SHLD2	1.55008e-30	-0.237704	0.356	0.582	2.4372e-26
CD96	1.57708e-30	-0.219251	0.085	0.217	2.47964e-26
SKA2	1.58491e-30	-0.138604	0.203	0.387	2.49195e-26
KIF27	1.58935e-30	-0.14971	0.153	0.32	2.49894e-26
HMGXB4	1.69649e-30	-0.115609	0.238	0.436	2.66738e-26
FAM155A	1.72752e-30	-0.797448	0.067	0.184	2.71618e-26
YEATS4	1.75179e-30	-0.126772	0.099	0.239	2.75434e-26
NCAPH	1.91501e-30	-0.0997257	0.156	0.325	3.01097e-26
GBP2	1.9472e-30	-0.180648	0.086	0.218	3.06158e-26
ERI2	2.00205e-30	-0.191684	0.104	0.244	3.14782e-26
TYW1	2.03215e-30	-0.272122	0.467	0.677	3.19515e-26
ARMCX4	2.03893e-30	-0.200471	0.075	0.198	3.20581e-26
PRKAR1B	2.22399e-30	-0.0535871	0.151	0.316	3.49677e-26
HERC6	2.23214e-30	-0.193901	0.201	0.384	3.50959e-26
MCUB	2.24543e-30	-0.332157	0.244	0.437	3.53048e-26
FOXK2	2.3404e-30	-0.260963	0.425	0.651	3.67981e-26
ODF2L	2.58539e-30	-0.155804	0.175	0.351	4.065e-26
PTPRE	2.62969e-30	-0.380079	0.069	0.187	4.13466e-26
PDLIM5	2.69623e-30	-0.294719	0.294	0.502	4.23929e-26
ZC3H8	2.69661e-30	-0.153653	0.235	0.428	4.23988e-26
ATG5	2.72096e-30	-0.2698	0.432	0.666	4.27816e-26
WRN	2.85344e-30	-0.153402	0.361	0.581	4.48646e-26
KAT6B	2.88435e-30	-0.271947	0.42	0.635	4.53506e-26
KHDC1	2.88833e-30	-0.142406	0.117	0.264	4.54133e-26
ITCH	3.0286e-30	-0.2584	0.401	0.621	4.76187e-26
FBXO4	3.04245e-30	-0.115549	0.067	0.187	4.78364e-26
IFI44L	3.17869e-30	-0.203799	0.36	0.584	4.99785e-26
MAP3K3	3.24382e-30	-0.100054	0.202	0.392	5.10026e-26
CBWD3	3.2873e-30	-0.0946145	0.11	0.257	5.16863e-26
ANAPC1	3.4527e-30	-0.172294	0.331	0.543	5.42868e-26
KIF15	3.48018e-30	-0.138849	0.201	0.385	5.47188e-26
L3MBTL4	3.49742e-30	-0.130599	0.446	0.665	5.49899e-26
RABEP2	3.58971e-30	-0.163954	0.335	0.558	5.6441e-26
SH3GLB1	3.62609e-30	-0.15553	0.282	0.49	5.70131e-26
CMTR1	4.06652e-30	-0.0545264	0.22	0.421	6.39379e-26
RNF169	4.16554e-30	-0.0702544	0.281	0.489	6.54948e-26
EXOC6	4.22564e-30	-0.190132	0.338	0.549	6.64397e-26
STAG2	4.42956e-30	-0.224123	0.443	0.666	6.9646e-26
PTPN11	4.77997e-30	-0.150462	0.3	0.518	7.51554e-26
ATXN7L1	5.08864e-30	-0.240661	0.347	0.554	8.00087e-26
R3HDM2	5.17958e-30	-0.287947	0.436	0.652	8.14385e-26
ASIC2	5.31151e-30	-0.0889314	0.111	0.258	8.35129e-26
PARP4	5.39546e-30	-0.163113	0.371	0.607	8.48329e-26
NCOA1	5.46639e-30	-0.200132	0.483	0.705	8.5948e-26
ATP1B3	5.49335e-30	-0.22522	0.241	0.439	8.6372e-26
ERCC1	5.56282e-30	-0.121167	0.1	0.239	8.74642e-26
KLC1	6.0894e-30	-0.152529	0.257	0.463	9.57437e-26
RBM4	6.12487e-30	-0.124962	0.185	0.362	9.63014e-26
PIK3R6	6.23581e-30	-0.121064	0.016	0.088	9.80457e-26
TCEA1	6.47076e-30	-0.200776	0.242	0.437	1.0174e-25
PPP6R2	6.50935e-30	-0.235988	0.475	0.691	1.02347e-25
RAD54L	6.82907e-30	-0.104008	0.115	0.262	1.07373e-25
EIPR1	7.00448e-30	-0.0941963	0.295	0.51	1.10131e-25
PILRB	7.21661e-30	-0.143996	0.198	0.383	1.13467e-25
TUBGCP5	7.63156e-30	-0.12929	0.076	0.2	1.19991e-25
TMEM209	7.69071e-30	-0.106604	0.147	0.31	1.20921e-25
CEACAM21	7.80772e-30	-0.400632	0.231	0.411	1.22761e-25
DBF4	7.82679e-30	-0.097003	0.231	0.43	1.23061e-25
FARS2	7.89878e-30	-0.271924	0.488	0.693	1.24193e-25
SIL1	7.90367e-30	-0.195328	0.398	0.617	1.24269e-25
RBBP8	8.02947e-30	-0.199313	0.2	0.38	1.26247e-25
MRPL45	8.29929e-30	-0.0966648	0.106	0.247	1.3049e-25
FAM192A	8.38678e-30	-0.145275	0.281	0.499	1.31865e-25
PAG1	8.48196e-30	-0.202454	0.188	0.361	1.33362e-25
PBK	9.07262e-30	-0.112786	0.096	0.233	1.42649e-25
GTF2H2	9.14023e-30	-0.139339	0.12	0.267	1.43712e-25
IPO11	9.83345e-30	-0.0745283	0.21	0.4	1.54611e-25
GMDS	1.0103e-29	-0.315099	0.403	0.621	1.58849e-25
ATP9B	1.06767e-29	-0.148027	0.374	0.617	1.6787e-25
FH	1.07879e-29	-0.120743	0.076	0.201	1.69619e-25
GRAP2	1.07995e-29	-0.315929	0.33	0.538	1.69801e-25
CPSF3	1.08731e-29	-0.0239818	0.156	0.323	1.70957e-25
RACGAP1	1.13094e-29	-0.132276	0.146	0.305	1.77818e-25
CWF19L2	1.15771e-29	-0.154416	0.285	0.488	1.82027e-25
KIF4A	1.15997e-29	-0.115738	0.164	0.327	1.82382e-25
PRMT3	1.19443e-29	-0.128759	0.26	0.46	1.87801e-25
PRKCQ	1.20289e-29	-0.202504	0.014	0.082	1.8913e-25
PIEZO1	1.25968e-29	-0.100949	0.122	0.272	1.9806e-25
NDC1	1.27935e-29	-0.134034	0.229	0.419	2.01151e-25
ENOSF1	1.33049e-29	-0.219786	0.345	0.559	2.09192e-25
ATXN2L	1.34157e-29	-0.163047	0.35	0.574	2.10935e-25
PIGU	1.44995e-29	-0.246604	0.231	0.418	2.27975e-25
E4F1	1.47011e-29	-0.0893179	0.089	0.221	2.31145e-25
CDK5RAP2	1.48e-29	-0.121327	0.349	0.572	2.327e-25
MPP7	1.50896e-29	-0.29691	0.037	0.131	2.37253e-25
WDR36	1.55344e-29	-0.0119336	0.203	0.395	2.44247e-25
TAF1	1.69432e-29	-0.234845	0.288	0.498	2.66397e-25
NR2C2	1.70086e-29	-0.167397	0.336	0.561	2.67426e-25
FANCI	1.73888e-29	-0.170215	0.299	0.509	2.73404e-25
AC010615.4	1.79164e-29	-0.228987	0.076	0.199	2.817e-25
MYRIP	1.83956e-29	-0.124201	0.062	0.177	2.89234e-25
CEP70	1.90634e-29	-0.162934	0.081	0.207	2.99734e-25
SNTB1	1.97461e-29	-0.2319	0.224	0.411	3.10468e-25
CCDC57	2.00336e-29	-0.151693	0.216	0.405	3.14988e-25
GALNT1	2.00941e-29	-0.100488	0.28	0.494	3.15939e-25
ERGIC2	2.11589e-29	-0.112691	0.188	0.365	3.32682e-25
ZSWIM6	2.27021e-29	-0.407429	0.467	0.68	3.56944e-25
NCKAP5	2.29511e-29	-1.42064	0.044	0.143	3.6086e-25
EFCAB7	2.30433e-29	-0.0882148	0.143	0.306	3.6231e-25
EXT2	2.36153e-29	-0.0914169	0.107	0.247	3.71304e-25
WDR70	2.36447e-29	-0.255976	0.48	0.708	3.71765e-25
CLUAP1	2.39371e-29	-0.116958	0.073	0.194	3.76363e-25
IPO7	2.43406e-29	-0.214911	0.313	0.526	3.82707e-25
AC005670.2	2.46793e-29	-0.165785	0.107	0.245	3.88033e-25
RTF1	2.59802e-29	-0.124548	0.253	0.454	4.08486e-25
MTMR6	2.66317e-29	-0.111648	0.161	0.329	4.1873e-25
BCAT1	2.70314e-29	-0.47397	0.398	0.609	4.25015e-25
PDSS1	2.78273e-29	-0.0152203	0.164	0.333	4.37528e-25
URM1	2.80401e-29	-0.108616	0.195	0.374	4.40875e-25
ARL6IP6	2.83075e-29	-0.0972844	0.157	0.322	4.45078e-25
ATP1A1	2.94463e-29	-0.184849	0.287	0.488	4.62984e-25
CDC7	3.08781e-29	-0.0733364	0.142	0.302	4.85497e-25
NEIL3	3.13156e-29	-0.091494	0.122	0.27	4.92375e-25
TATDN3	3.14534e-29	-0.213469	0.151	0.311	4.94542e-25
EHBP1L1	3.18774e-29	-0.146868	0.277	0.486	5.01209e-25
CYB5D2	3.25299e-29	-0.0773924	0.096	0.232	5.11468e-25
NRDE2	3.26809e-29	-0.173246	0.177	0.348	5.13842e-25
KIF11	3.45737e-29	-0.188996	0.229	0.416	5.43602e-25
TELO2	3.59968e-29	-0.106803	0.095	0.231	5.65977e-25
YTHDC2	3.65573e-29	-0.0733841	0.281	0.491	5.74791e-25
XCL1	3.69951e-29	-0.178922	0.015	0.086	5.81675e-25
ACACA	3.8458e-29	-0.208428	0.375	0.598	6.04676e-25
PAICS	3.89449e-29	-0.123244	0.245	0.445	6.12331e-25
SRBD1	3.89811e-29	-0.0803101	0.299	0.512	6.129e-25
TRIM28	3.90132e-29	0.0230648	0.121	0.271	6.13405e-25
NUP107	4.03129e-29	-0.227028	0.316	0.526	6.3384e-25
FRG1	4.5735e-29	-0.0906382	0.185	0.361	7.19092e-25
TFDP2	4.84376e-29	-0.263434	0.282	0.483	7.61584e-25
KIF2C	4.90684e-29	-0.174021	0.153	0.313	7.71503e-25
UFL1	4.90782e-29	-0.0446398	0.209	0.397	7.71657e-25
PARG	5.32753e-29	-0.203879	0.439	0.658	8.37648e-25
CLTA	5.35313e-29	-0.0511042	0.282	0.495	8.41673e-25
PI4KA	6.13821e-29	-0.198054	0.389	0.614	9.65111e-25
SENP1	6.21801e-29	-0.121191	0.265	0.474	9.77657e-25
TTC21B	6.54225e-29	-0.206607	0.152	0.309	1.02864e-24
COL9A2	6.64154e-29	-0.124909	0.126	0.274	1.04425e-24
MLH1	6.9795e-29	-0.107633	0.216	0.406	1.09739e-24
DHX30	7.72546e-29	-0.0333296	0.192	0.374	1.21467e-24
ZNF738	7.74258e-29	-0.114702	0.172	0.342	1.21737e-24
INSYN2B	8.05305e-29	-0.246803	0.295	0.498	1.26618e-24
INO80D	8.44063e-29	-0.182492	0.465	0.705	1.32712e-24
METTL2B	8.67761e-29	-0.0623069	0.211	0.393	1.36438e-24
LARP1B	8.75467e-29	-0.367075	0.254	0.441	1.3765e-24
PARP10	8.8475e-29	-0.0959048	0.114	0.257	1.39109e-24
ULK2	8.85537e-29	-0.160512	0.009	0.068	1.39233e-24
TCIRG1	8.87475e-29	0.0255232	0.178	0.355	1.39538e-24
RHBDD1	8.93381e-29	-0.226349	0.294	0.498	1.40466e-24
RPTOR	9.01185e-29	-0.187332	0.417	0.637	1.41693e-24
DCTN4	9.03519e-29	-0.119665	0.251	0.448	1.4206e-24
SENP5	9.124e-29	-0.109887	0.39	0.622	1.43457e-24
ORC6	9.24494e-29	-0.0815374	0.18	0.353	1.45358e-24
TRAPPC10	9.33971e-29	-0.231478	0.456	0.681	1.46848e-24
STX5	9.95204e-29	-0.21665	0.198	0.376	1.56476e-24
MGME1	1.03553e-28	-0.0953901	0.201	0.381	1.62816e-24
SMG6	1.05498e-28	-0.175381	0.417	0.636	1.65874e-24
PIM3	1.09844e-28	-0.147771	0.116	0.26	1.72708e-24
MCCC2	1.12578e-28	-0.133971	0.26	0.468	1.77006e-24
EXOSC10	1.24531e-28	-0.156809	0.172	0.344	1.95801e-24
CDCA4	1.28541e-28	-0.105107	0.11	0.25	2.02105e-24
SPAG1	1.29575e-28	-0.144381	0.356	0.574	2.03731e-24
CYFIP1	1.32291e-28	-0.184421	0.171	0.341	2.08001e-24
E2F8	1.33993e-28	-0.089511	0.106	0.244	2.10677e-24
SLC30A7	1.36962e-28	-0.14963	0.299	0.514	2.15346e-24
IQGAP3	1.5003e-28	-0.175467	0.063	0.176	2.35893e-24
IL15RA	1.51269e-28	-0.201317	0.195	0.368	2.3784e-24
DTL	1.52326e-28	-0.0317863	0.175	0.346	2.39503e-24
SUMF1	1.52712e-28	-0.101396	0.272	0.474	2.40109e-24
LIN52	1.58015e-28	-0.163202	0.339	0.551	2.48447e-24
TIMELESS	1.5862e-28	-0.13849	0.107	0.246	2.49398e-24
BRDT	1.61752e-28	-0.127545	0.035	0.124	2.54322e-24
KIAA1257	1.6253e-28	-0.129611	0.049	0.15	2.55546e-24
HELLS	1.63563e-28	-0.280553	0.415	0.624	2.57169e-24
CENPJ	1.71217e-28	-0.0489754	0.231	0.423	2.69205e-24
VKORC1L1	1.72011e-28	-0.179741	0.339	0.545	2.70453e-24
MFSD14C	1.72226e-28	-0.188179	0.419	0.638	2.70792e-24
RPRD2	1.7439e-28	-0.280241	0.34	0.552	2.74194e-24
BCL7C	1.75673e-28	-0.0945697	0.15	0.312	2.76211e-24
ERBB4	1.87513e-28	-0.612286	0.054	0.159	2.94826e-24
ARL15	1.88693e-28	-0.302497	0.383	0.596	2.96683e-24
CUTC	1.91912e-28	-0.102431	0.171	0.342	3.01743e-24
TTLL7	1.92935e-28	0.846176	0.315	0.17	3.03351e-24
EYS	2.16491e-28	-0.107203	0.122	0.27	3.40389e-24
MMS22L	2.28296e-28	-0.263525	0.312	0.512	3.58949e-24
FBXO44	2.3571e-28	-0.0840844	0.012	0.075	3.70607e-24
TNFRSF10D	2.37624e-28	-0.153541	0.07	0.186	3.73616e-24
GRIK2	2.3921e-28	-0.107532	0.019	0.093	3.76109e-24
ALDH7A1	2.41555e-28	-0.153036	0.036	0.127	3.79797e-24
TRIM37	2.45894e-28	-0.124012	0.273	0.472	3.8662e-24
PALB2	2.50235e-28	-0.153728	0.102	0.235	3.93444e-24
PPP4R1	2.57592e-28	-0.228424	0.199	0.376	4.05012e-24
PLCE1	2.59001e-28	-0.279828	0.068	0.181	4.07227e-24
LIMS1	2.6191e-28	-0.308017	0.522	0.72	4.11801e-24
ATR	2.65848e-28	-0.22716	0.442	0.67	4.17992e-24
EXOSC8	2.70732e-28	-0.112155	0.211	0.394	4.25672e-24
CCNY	2.73751e-28	-0.184574	0.414	0.636	4.30418e-24
HADH	2.74717e-28	-0.143937	0.087	0.215	4.31938e-24
ANP32B	2.7516e-28	-0.0467341	0.315	0.538	4.32634e-24
SENP2	2.75189e-28	-0.131298	0.21	0.393	4.3268e-24
ZNF7	2.7678e-28	-0.0986433	0.099	0.233	4.35181e-24
CDC25C	2.87098e-28	-0.177895	0.132	0.281	4.51404e-24
PSMG2	2.88963e-28	0.0330882	0.196	0.38	4.54337e-24
CLBA1	3.01279e-28	-0.127251	0.042	0.138	4.73702e-24
METTL25	3.0511e-28	-0.150928	0.147	0.302	4.79725e-24
RPH3AL	3.07226e-28	-0.257798	0.051	0.153	4.83052e-24
SYNC	3.51941e-28	-0.12581	0.143	0.299	5.53357e-24
HOOK3	3.52418e-28	-0.128641	0.33	0.544	5.54107e-24
ZFAND1	3.56486e-28	-0.149502	0.127	0.274	5.60503e-24
FBXW8	3.66339e-28	-0.0847684	0.258	0.453	5.75994e-24
LRRFIP2	3.71976e-28	-0.210899	0.463	0.688	5.84857e-24
PPP2R5C	4.18377e-28	-0.174614	0.348	0.561	6.57814e-24
PTDSS1	4.28123e-28	-0.0776569	0.173	0.346	6.73138e-24
ABHD5	5.0461e-28	-0.215433	0.066	0.179	7.93399e-24
AFG1L	5.20852e-28	-0.241449	0.182	0.346	8.18936e-24
PHACTR4	5.2662e-28	-0.248296	0.419	0.624	8.28005e-24
DYNLT1	5.34141e-28	-0.105975	0.243	0.439	8.3983e-24
APTX	5.56419e-28	-0.186326	0.263	0.464	8.74858e-24
RNF207	5.63042e-28	-0.115407	0.202	0.384	8.85272e-24
DDB2	5.65544e-28	-0.151375	0.323	0.531	8.89204e-24
PDPR	5.71115e-28	-0.139417	0.23	0.42	8.97965e-24
ZBTB8OS	5.83286e-28	-0.141443	0.404	0.631	9.171e-24
RPS4Y1	5.88759e-28	-0.0754821	0.18	0.355	9.25706e-24
SH2B1	5.92013e-28	-0.0487403	0.141	0.299	9.30823e-24
CLDND1	6.10188e-28	-0.155244	0.233	0.418	9.59398e-24
DIS3L2	6.1201e-28	-0.155647	0.378	0.603	9.62263e-24
POC1B	6.19209e-28	-0.0882112	0.198	0.374	9.73582e-24
TSPAN3	6.21527e-28	-0.247891	0.09	0.218	9.77226e-24
STK38L	6.65883e-28	-0.269888	0.495	0.698	1.04697e-23
TRPC4AP	6.69245e-28	-0.166667	0.371	0.593	1.05225e-23
MT-CO2	6.84174e-28	0.692168	0.788	0.721	1.07573e-23
JAK3	6.88917e-28	-0.178876	0.37	0.586	1.08318e-23
POLD3	7.13352e-28	-0.103417	0.181	0.354	1.1216e-23
C2CD5	7.22139e-28	-0.106976	0.34	0.558	1.13542e-23
ZP3	7.22403e-28	-0.104515	0.051	0.152	1.13583e-23
GATD1	7.32111e-28	-0.0831045	0.102	0.236	1.1511e-23
PSMA3	7.66645e-28	-0.0530734	0.282	0.495	1.2054e-23
DNM2	8.18032e-28	-0.164133	0.412	0.635	1.28619e-23
DDX60	8.82987e-28	-0.1813	0.133	0.28	1.38832e-23
LHFPL5	9.03187e-28	-0.0829148	0.14	0.293	1.42008e-23
UCKL1	9.08409e-28	-0.069434	0.1	0.234	1.42829e-23
CAPRIN1	9.10454e-28	-0.0552904	0.318	0.532	1.43151e-23
NCOA7	9.46314e-28	-0.219358	0.348	0.556	1.48789e-23
TBC1D31	1.04324e-27	-0.0949739	0.17	0.334	1.64028e-23
C17orf75	1.08127e-27	-0.056925	0.07	0.185	1.70008e-23
ITGB1BP1	1.17856e-27	-0.144344	0.16	0.322	1.85305e-23
RUFY2	1.19599e-27	-0.11554	0.22	0.403	1.88045e-23
DBF4B	1.19867e-27	-0.112892	0.163	0.321	1.88467e-23
RUVBL1	1.21403e-27	-0.0592536	0.182	0.358	1.90881e-23
TATDN1	1.22897e-27	-0.0546648	0.214	0.396	1.93231e-23
GATAD2A	1.23731e-27	-0.14409	0.328	0.539	1.94543e-23
COQ2	1.24894e-27	-0.107773	0.045	0.142	1.9637e-23
SCMH1	1.32387e-27	-0.222733	0.443	0.665	2.08152e-23
GGA1	1.37988e-27	-0.0599594	0.279	0.486	2.16959e-23
ACADVL	1.43281e-27	-0.0787497	0.16	0.323	2.25281e-23
ATRIP	1.44105e-27	-0.159945	0.059	0.167	2.26577e-23
AC009070.1	1.48334e-27	-0.112183	0.052	0.154	2.33226e-23
HECW1	1.48578e-27	-0.125925	0.125	0.268	2.3361e-23
SNRNP35	1.51552e-27	-0.0915595	0.139	0.29	2.38284e-23
PAXX	1.52066e-27	-0.097977	0.098	0.231	2.39093e-23
XPR1	1.54201e-27	-0.217985	0.321	0.53	2.4245e-23
PBX4	1.55976e-27	-0.283998	0.425	0.624	2.45241e-23
ITPA	1.56068e-27	-0.0608524	0.188	0.364	2.45386e-23
NEDD1	1.56707e-27	-0.0557494	0.222	0.404	2.46391e-23
FDFT1	1.60451e-27	-0.287775	0.226	0.411	2.52277e-23
POTEH	1.63946e-27	-0.0991437	0.004	0.052	2.57773e-23
IRAK4	1.64072e-27	-0.055356	0.216	0.404	2.57971e-23
ATN1	1.7476e-27	-0.0984667	0.082	0.205	2.74774e-23
SUZ12	1.77067e-27	-0.221003	0.44	0.663	2.78403e-23
RBPMS	1.77386e-27	-0.662228	0.027	0.107	2.78904e-23
CDC42BPB	1.7905e-27	-0.191098	0.228	0.41	2.81521e-23
SNX24	1.80702e-27	-0.229016	0.11	0.245	2.84119e-23
SCAF4	1.81508e-27	-0.0799917	0.241	0.434	2.85386e-23
C5orf34	1.81839e-27	-0.0967863	0.093	0.222	2.85906e-23
UGGT2	1.84755e-27	-0.126045	0.303	0.507	2.9049e-23
ABCB4	1.87912e-27	-0.0935837	0.23	0.415	2.95454e-23
ARFGEF2	1.90181e-27	-0.164727	0.413	0.635	2.99022e-23
FBXL4	1.90969e-27	-0.231077	0.17	0.33	3.00261e-23
CEP89	2.01472e-27	-0.137446	0.188	0.355	3.16775e-23
DNM1L	2.03231e-27	-0.0348241	0.343	0.579	3.1954e-23
WASHC1	2.09518e-27	-0.141419	0.371	0.587	3.29425e-23
TMEM63A	2.15302e-27	-0.136424	0.101	0.236	3.38519e-23
PRKG1	2.22772e-27	-0.439093	0.054	0.157	3.50264e-23
MGRN1	2.23367e-27	-0.108391	0.3	0.512	3.512e-23
POU2F3	2.26458e-27	0.84721	0.203	0.076	3.5606e-23
NEMF	2.27385e-27	-0.158412	0.419	0.639	3.57518e-23
ANKRD13A	2.41934e-27	-0.108481	0.246	0.439	3.80393e-23
SLC35B3	2.4524e-27	-0.0651513	0.172	0.341	3.8559e-23
XRCC3	2.49332e-27	-0.0913936	0.135	0.283	3.92024e-23
DHX35	2.5259e-27	-0.102534	0.163	0.324	3.97147e-23
PRDM1	2.58658e-27	-0.239976	0.26	0.449	4.06688e-23
GRAMD2B	2.64826e-27	-0.109913	0.156	0.313	4.16385e-23
METTL17	2.69697e-27	-0.0230805	0.173	0.341	4.24045e-23
SNRK	2.74533e-27	-0.0920741	0.194	0.368	4.31648e-23
NONO	2.76377e-27	-0.00787294	0.276	0.486	4.34547e-23
FAM49B	2.78466e-27	-0.275994	0.456	0.666	4.37832e-23
SFMBT1	2.78536e-27	-0.136797	0.11	0.244	4.37943e-23
DCBLD1	2.89424e-27	-0.122088	0.111	0.249	4.55061e-23
ANKUB1	2.91648e-27	-0.0942616	0.315	0.52	4.58558e-23
TNKS2	3.14192e-27	-0.165407	0.237	0.426	4.94005e-23
ADAMTS12	3.16728e-27	-0.141001	0.08	0.199	4.97992e-23
AC017083.3	3.17262e-27	-0.108484	0.068	0.181	4.9883e-23
P3H2	3.35906e-27	-0.463928	0.028	0.107	5.28144e-23
KIF21A	3.44407e-27	-0.160289	0.264	0.455	5.41511e-23
UQCC1	3.69734e-27	-0.128466	0.295	0.505	5.81334e-23
TOX	3.71341e-27	-0.387577	0.056	0.159	5.83859e-23
GUSB	3.72178e-27	-0.0964583	0.169	0.336	5.85176e-23
PRKD1	3.74945e-27	-0.271896	0.158	0.311	5.89526e-23
RCCD1	3.76037e-27	-0.150529	0.112	0.25	5.91243e-23
ZZEF1	4.03017e-27	-0.0809582	0.351	0.572	6.33664e-23
CCAR1	4.10082e-27	-0.1287	0.413	0.628	6.44772e-23
BCAS1	4.12096e-27	-0.263578	0.173	0.331	6.47939e-23
FAN1	4.17504e-27	-0.0695103	0.203	0.382	6.56442e-23
MYADM	4.19661e-27	-0.140014	0.046	0.142	6.59832e-23
TPX2	4.19727e-27	-0.1227	0.186	0.355	6.59936e-23
BRD9	4.49975e-27	-0.0555693	0.276	0.48	7.07495e-23
HEXD	4.51901e-27	-0.125471	0.098	0.227	7.10523e-23
SKA3	4.58015e-27	-0.0686682	0.104	0.236	7.20138e-23
MTREX	4.63818e-27	-0.18511	0.355	0.567	7.29261e-23
AMD1	4.70915e-27	-0.0374199	0.209	0.392	7.40419e-23
CTNNA1	4.98257e-27	-0.215854	0.34	0.554	7.8341e-23
MOGS	5.04232e-27	-0.127699	0.177	0.343	7.92804e-23
CYSTM1	5.06535e-27	-0.191244	0.305	0.507	7.96425e-23
CEP120	5.10122e-27	-0.0847999	0.194	0.363	8.02064e-23
BCAR3	5.17852e-27	-0.167271	0.196	0.37	8.14219e-23
MTX2	5.20115e-27	-0.0749849	0.284	0.493	8.17778e-23
TXLNG	5.22623e-27	-0.141112	0.135	0.284	8.21721e-23
PLCL2	5.28171e-27	-0.319709	0.498	0.697	8.30443e-23
OPHN1	5.30391e-27	-0.305788	0.032	0.116	8.33934e-23
ZNF623	5.37851e-27	-0.109598	0.075	0.191	8.45663e-23
AC008878.3	5.43435e-27	-0.112921	0.131	0.276	8.54443e-23
L3MBTL3	5.6589e-27	-0.143613	0.1	0.229	8.89749e-23
VRK1	5.81744e-27	-0.0938524	0.275	0.484	9.14677e-23
POM121	5.93903e-27	-0.2061	0.336	0.55	9.33794e-23
OXNAD1	6.05106e-27	-0.212707	0.278	0.473	9.51409e-23
MAGT1	6.0962e-27	-0.169335	0.213	0.391	9.58506e-23
TRIOBP	6.31382e-27	-0.1375	0.142	0.294	9.92723e-23
NVL	6.33727e-27	-0.122521	0.284	0.484	9.96408e-23
EIF1B	6.38375e-27	-0.0863096	0.112	0.25	1.00372e-22
FAM120C	6.48341e-27	-0.135168	0.126	0.267	1.01939e-22
ZNF43	6.49758e-27	-0.182922	0.271	0.458	1.02162e-22
SHROOM3	6.52016e-27	-0.859445	0.014	0.079	1.02516e-22
MYO1F	6.56127e-27	-0.142744	0.181	0.348	1.03163e-22
KCNIP4	6.6185e-27	-0.0815647	0.06	0.168	1.04063e-22
2022-03-01	6.69423e-27	-0.0345995	0.1	0.232	1.05253e-22
PRR11	7.0658e-27	-0.114081	0.103	0.233	1.11096e-22
ENTPD1	7.2602e-27	-0.312445	0.622	0.768	1.14152e-22
CAPN7	7.28229e-27	-0.0990654	0.258	0.458	1.14499e-22
PDE4B	7.53504e-27	-0.233651	0.337	0.532	1.18473e-22
SNRPC	7.62816e-27	-0.0833202	0.113	0.253	1.19937e-22
CBFA2T3	7.79182e-27	-0.0810293	0.009	0.065	1.22511e-22
GOT2	7.85318e-27	-0.100126	0.147	0.3	1.23476e-22
APPL2	7.93228e-27	-0.141087	0.18	0.344	1.24719e-22
ADAM28	8.03413e-27	-0.481067	0.193	0.349	1.26321e-22
STAG1	8.05685e-27	-0.305153	0.635	0.806	1.26678e-22
ZNF276	9.40083e-27	-0.0696123	0.137	0.287	1.47809e-22
IFI27	9.6054e-27	-0.162383	0.127	0.271	1.51026e-22
TM9SF4	9.69176e-27	-0.10957	0.252	0.449	1.52383e-22
PKP4	9.8521e-27	-0.0950154	0.329	0.544	1.54905e-22
CBFA2T2	1.02729e-26	-0.154295	0.341	0.54	1.61521e-22
EIF2B3	1.03422e-26	-0.146719	0.25	0.437	1.6261e-22
NUP214	1.03789e-26	-0.0955105	0.321	0.533	1.63187e-22
TCERG1	1.05581e-26	-0.109216	0.369	0.596	1.66006e-22
ACTR3C	1.1298e-26	-0.20733	0.098	0.225	1.77638e-22
FRAS1	1.13949e-26	-0.18199	0.153	0.303	1.79162e-22
SESTD1	1.15704e-26	-0.258052	0.212	0.389	1.81922e-22
TCOF1	1.18652e-26	-0.0587076	0.136	0.286	1.86557e-22
CKAP2L	1.18668e-26	-0.133022	0.111	0.246	1.86581e-22
PIGX	1.19692e-26	-0.108848	0.128	0.269	1.88192e-22
BBIP1	1.20208e-26	-0.0703495	0.131	0.278	1.89004e-22
TMEM246	1.21104e-26	-0.0995609	0.003	0.05	1.90411e-22
FAM174B	1.2987e-26	-0.216941	0.27	0.46	2.04195e-22
CDK10	1.36093e-26	-0.078241	0.187	0.36	2.1398e-22
WWC3	1.36811e-26	-0.0772718	0.314	0.524	2.15108e-22
AKT1	1.38723e-26	-0.0682335	0.107	0.24	2.18114e-22
AGO3	1.38973e-26	-0.170988	0.446	0.66	2.18508e-22
LRP8	1.39286e-26	-0.171578	0.243	0.425	2.18999e-22
MYB	1.40149e-26	-0.219689	0.289	0.479	2.20356e-22
ELP4	1.42689e-26	-0.126478	0.317	0.521	2.2435e-22
TMEM117	1.4859e-26	-0.17536	0.317	0.522	2.33628e-22
RBM25	1.50304e-26	-0.12168	0.48	0.719	2.36323e-22
ACSF3	1.52851e-26	-0.0766141	0.162	0.323	2.40327e-22
CDK11B	1.60342e-26	-0.0235063	0.193	0.367	2.52105e-22
INO80	1.64312e-26	-0.126498	0.381	0.6	2.58348e-22
MOK	1.67642e-26	-0.156643	0.031	0.113	2.63583e-22
PNPT1	1.67681e-26	-0.132754	0.299	0.5	2.63645e-22
SRP9	1.76344e-26	-0.086486	0.182	0.353	2.77265e-22
CLSTN1	1.79958e-26	-0.113844	0.253	0.442	2.82947e-22
HAT1	1.80578e-26	-0.0578992	0.18	0.345	2.83922e-22
NIPSNAP2	1.83348e-26	-0.110185	0.173	0.334	2.88279e-22
EMC3	1.88971e-26	-0.0442681	0.216	0.393	2.97119e-22
RGS9	1.90885e-26	-0.171496	0.158	0.307	3.00128e-22
MRE11	1.97597e-26	-0.202848	0.263	0.454	3.10682e-22
G3BP2	2.00463e-26	-0.0640996	0.242	0.433	3.15188e-22
TLK2	2.01139e-26	-0.153844	0.443	0.666	3.16252e-22
SMC4	2.01561e-26	-0.209576	0.357	0.568	3.16915e-22
HPS4	2.02648e-26	-0.0963187	0.195	0.371	3.18624e-22
TEX9	2.03565e-26	-0.125705	0.226	0.405	3.20065e-22
SLC16A7	2.11691e-26	-0.140299	0.298	0.505	3.32841e-22
SLC16A6	2.12141e-26	-0.143598	0.051	0.149	3.3355e-22
EIF3J	2.1217e-26	-0.115046	0.248	0.443	3.33595e-22
LAMB1	2.17652e-26	-0.0544449	0.063	0.171	3.42214e-22
DNAJC7	2.17862e-26	-0.10924	0.296	0.504	3.42544e-22
WARS2	2.18367e-26	-0.108436	0.154	0.306	3.43338e-22
ANKRD46	2.20774e-26	-0.0480175	0.11	0.245	3.47123e-22
ZC3H12C	2.24774e-26	-0.283798	0.325	0.525	3.53413e-22
IL13RA2	2.25653e-26	-0.0910039	0.004	0.051	3.54795e-22
ANKMY1	2.26179e-26	-0.112779	0.231	0.411	3.55621e-22
IGF1R	2.28185e-26	-0.244994	0.143	0.291	3.58775e-22
LRBA	2.29244e-26	-0.354994	0.627	0.802	3.60441e-22
SNX10	2.4029e-26	-0.170552	0.284	0.477	3.77808e-22
FARSB	2.40953e-26	-0.0829915	0.226	0.409	3.7885e-22
MRPL52	2.4141e-26	-0.0331885	0.155	0.314	3.79569e-22
LRSAM1	2.47717e-26	-0.13523	0.205	0.376	3.89485e-22
PSTPIP2	2.52221e-26	-0.185407	0.313	0.511	3.96567e-22
MICU2	2.52912e-26	-0.137348	0.386	0.592	3.97653e-22
SLC44A5	2.57188e-26	-0.0570409	0.213	0.39	4.04377e-22
PARP2	2.57675e-26	-0.0905515	0.124	0.265	4.05143e-22
MTOR	2.70811e-26	-0.0913184	0.297	0.5	4.25796e-22
ARHGAP11A	2.70965e-26	-0.0941842	0.165	0.324	4.26038e-22
AKT2	2.74453e-26	-0.11028	0.193	0.365	4.31522e-22
AF241726.2	2.75958e-26	-0.088914	0.08	0.198	4.33888e-22
ELMOD3	2.76536e-26	-0.130562	0.204	0.38	4.34798e-22
ATP2A1	2.77361e-26	-0.186161	0.057	0.159	4.36094e-22
FNDC3B	2.81622e-26	-0.496925	0.515	0.734	4.42795e-22
TACR1	2.85553e-26	-0.02225	0.258	0.439	4.48974e-22
ANKRD26	3.03052e-26	-0.0900473	0.226	0.404	4.76488e-22
PLOD1	3.04664e-26	-0.0356446	0.065	0.173	4.79023e-22
SDCCAG8	3.15821e-26	-0.25041	0.314	0.519	4.96566e-22
ZYG11B	3.2593e-26	-0.17387	0.156	0.307	5.1246e-22
FDPS	3.30986e-26	-0.15855	0.393	0.608	5.20409e-22
SUPT3H	3.40603e-26	-0.239641	0.326	0.529	5.3553e-22
TOPBP1	3.73524e-26	-0.0470858	0.286	0.491	5.87292e-22
PPA2	3.90485e-26	-0.193806	0.326	0.531	6.1396e-22
CLMP	3.91718e-26	-0.107915	0.028	0.107	6.15899e-22
ZNF398	3.96756e-26	-0.127396	0.188	0.351	6.23819e-22
DNAJC17	4.02695e-26	-0.13765	0.143	0.292	6.33158e-22
ACAP2	4.04318e-26	-0.238914	0.448	0.677	6.3571e-22
DLG1	4.06531e-26	-0.242933	0.474	0.697	6.39189e-22
BANP	4.31637e-26	-0.14784	0.229	0.406	6.78663e-22
EXTL3	4.37364e-26	-0.120118	0.059	0.163	6.87668e-22
CEP295	4.50825e-26	-0.0769059	0.265	0.463	7.08832e-22
EDARADD	4.6052e-26	-0.082515	0.102	0.229	7.24076e-22
CD9	4.70371e-26	-0.22212	0.014	0.077	7.39564e-22
ZNF431	4.75679e-26	-0.188578	0.282	0.478	7.4791e-22
FAIM	4.80192e-26	-0.131573	0.05	0.145	7.55006e-22
ZDHHC20	4.84565e-26	-0.123921	0.367	0.585	7.61881e-22
DLGAP5	4.87478e-26	-0.0530709	0.136	0.285	7.66462e-22
EPN2	5.09491e-26	-0.281624	0.052	0.151	8.01073e-22
STRN3	5.13823e-26	-0.198787	0.492	0.713	8.07884e-22
SLC10A7	5.18614e-26	-0.0895479	0.309	0.512	8.15416e-22
COCH	5.27763e-26	-0.09686	0.147	0.298	8.29802e-22
RFX3	5.63827e-26	-0.272223	0.524	0.722	8.86505e-22
KIF23	5.6825e-26	-0.0475148	0.138	0.285	8.93459e-22
SMCHD1	5.93366e-26	-0.196413	0.53	0.742	9.3295e-22
CNTRL	5.96523e-26	-0.248754	0.474	0.68	9.37914e-22
STPG4	5.98352e-26	-0.17304	0.086	0.204	9.40789e-22
TNK2	6.01002e-26	-0.117685	0.201	0.373	9.44956e-22
GAB2	6.10646e-26	-0.121317	0.207	0.377	9.60119e-22
ASAP2	6.36298e-26	-0.215496	0.022	0.095	1.00045e-21
GMFG	6.37299e-26	-0.00682304	0.17	0.334	1.00202e-21
MTMR3	6.50136e-26	-0.189591	0.336	0.543	1.02221e-21
XXYLT1	6.53522e-26	-0.0664449	0.132	0.277	1.02753e-21
UMAD1	6.68025e-26	-0.21551	0.412	0.616	1.05034e-21
CEP112	6.88334e-26	-0.25136	0.058	0.159	1.08227e-21
LPCAT3	7.0788e-26	-0.0958599	0.196	0.363	1.113e-21
SRGAP2B	7.0917e-26	-0.0722529	0.116	0.251	1.11503e-21
NEB	7.32149e-26	-0.126091	0.12	0.257	1.15116e-21
PRKD3	7.35954e-26	-0.144877	0.197	0.368	1.15714e-21
TACC3	7.59566e-26	-0.0598001	0.249	0.44	1.19427e-21
ATP11C	7.6379e-26	-0.127664	0.263	0.451	1.20091e-21
PRDM8	7.77158e-26	-0.0786123	0.027	0.105	1.22193e-21
GPR107	8.12392e-26	-0.161298	0.31	0.512	1.27732e-21
MBTPS2	8.29293e-26	-0.121555	0.089	0.211	1.3039e-21
CEP63	8.33286e-26	-0.0763558	0.147	0.299	1.31017e-21
RAD54B	8.44284e-26	-0.116628	0.118	0.253	1.32747e-21
ZNF589	8.54662e-26	-0.0786172	0.157	0.311	1.34379e-21
CBX1	8.65833e-26	-0.108246	0.136	0.281	1.36135e-21
CYP20A1	8.68153e-26	-0.234159	0.232	0.405	1.365e-21
GPR89B	8.72867e-26	-0.0788658	0.168	0.327	1.37241e-21
NBPF12	8.96306e-26	-0.138384	0.215	0.395	1.40926e-21
SFSWAP	9.07309e-26	-0.0217112	0.359	0.582	1.42656e-21
DGKI	9.0842e-26	-0.51455	0.097	0.22	1.42831e-21
NEK5	9.13904e-26	-0.0927309	0.039	0.127	1.43693e-21
CCNH	9.23632e-26	-0.17512	0.382	0.595	1.45223e-21
PDS5A	9.28071e-26	-0.171203	0.521	0.728	1.45921e-21
UQCC2	9.48951e-26	-0.0655295	0.095	0.222	1.49204e-21
EFNA5	9.62206e-26	-0.276778	0.464	0.675	1.51288e-21
TUBB4B	1.01112e-25	-0.0678069	0.167	0.328	1.58979e-21
SEM1	1.04352e-25	-0.0351566	0.246	0.439	1.64072e-21
GMEB1	1.08608e-25	-0.114944	0.158	0.309	1.70764e-21
BTBD9	1.10629e-25	-0.299233	0.446	0.659	1.73943e-21
PARN	1.12303e-25	-0.139297	0.386	0.609	1.76575e-21
B2M	1.14381e-25	0.425795	0.92	0.914	1.79841e-21
COPG2	1.22484e-25	-0.235182	0.153	0.3	1.92581e-21
PRRC2B	1.26832e-25	-0.205359	0.427	0.647	1.99417e-21
MAP7D3	1.30925e-25	-0.0919655	0.087	0.206	2.05854e-21
GMNN	1.32062e-25	-0.185819	0.17	0.325	2.07641e-21
NEK1	1.33391e-25	-0.16532	0.323	0.523	2.09731e-21
ZNF839	1.35505e-25	-0.113568	0.07	0.18	2.13054e-21
NSUN5	1.39669e-25	-0.00334298	0.124	0.267	2.19601e-21
TP53I13	1.41114e-25	-0.110265	0.084	0.201	2.21874e-21
NPIPA1	1.42388e-25	-0.0824902	0.04	0.128	2.23876e-21
GPM6A	1.44194e-25	-0.593493	0.04	0.127	2.26716e-21
CCSER2	1.47765e-25	-0.193437	0.386	0.6	2.32331e-21
BTRC	1.50753e-25	-0.102372	0.295	0.49	2.3703e-21
CPPED1	1.56196e-25	-0.1919	0.261	0.433	2.45588e-21
TMEM230	1.74072e-25	-0.0690735	0.163	0.322	2.73693e-21
KCNQ3	1.7427e-25	-0.52163	0.069	0.174	2.74005e-21
SLC20A2	1.75346e-25	-0.0607082	0.265	0.454	2.75696e-21
HECTD1	1.80954e-25	-0.108829	0.451	0.677	2.84513e-21
IQCG	1.81323e-25	-0.129966	0.157	0.309	2.85094e-21
RRM1	1.82602e-25	-0.102496	0.165	0.32	2.87105e-21
UHRF1BP1L	1.84217e-25	-0.131566	0.227	0.402	2.89644e-21
SPINDOC	1.89189e-25	-0.135891	0.103	0.23	2.97462e-21
ELP6	1.89526e-25	-0.0924856	0.145	0.293	2.97992e-21
IPO5	1.89778e-25	-0.0955074	0.189	0.356	2.98387e-21
FAF1	1.8986e-25	-0.33852	0.586	0.76	2.98517e-21
PHF2	1.9472e-25	-0.0976951	0.109	0.241	3.06159e-21
ILKAP	1.95757e-25	-0.0979917	0.295	0.503	3.07789e-21
HS3ST4	1.95847e-25	-0.0628619	0.064	0.17	3.0793e-21
ARL16	1.96271e-25	-0.0596838	0.121	0.258	3.08598e-21
ARHGEF12	1.98829e-25	-0.143603	0.307	0.507	3.12619e-21
OTUD4	2.03617e-25	-0.124703	0.265	0.456	3.20147e-21
NCAPG2	2.10115e-25	-0.032151	0.253	0.442	3.30364e-21
PSMA5	2.1488e-25	-0.138857	0.289	0.49	3.37856e-21
MSH6	2.15741e-25	-0.0962473	0.147	0.294	3.39209e-21
QRICH1	2.21553e-25	-0.0951436	0.31	0.512	3.48348e-21
ATP6V0A2	2.2188e-25	-0.101477	0.267	0.453	3.48862e-21
SECISBP2	2.22678e-25	-0.128979	0.39	0.614	3.50117e-21
CARNMT1	2.28736e-25	-0.173613	0.141	0.286	3.59642e-21
DHDDS	2.31925e-25	-0.126419	0.194	0.36	3.64656e-21
FUT8	2.34884e-25	-0.313645	0.162	0.31	3.69308e-21
E2F4	2.39824e-25	-0.0600789	0.117	0.252	3.77075e-21
PKMYT1	2.50216e-25	-0.0837523	0.05	0.145	3.93415e-21
ODF2	2.70267e-25	-0.107748	0.211	0.382	4.24941e-21
CADM2	2.71859e-25	1.02739	0.299	0.165	4.27445e-21
POMZP3	2.79903e-25	-0.122227	0.082	0.198	4.40091e-21
ABL1	2.87955e-25	-0.175933	0.332	0.531	4.52752e-21
NDUFV2	2.91111e-25	0.0344832	0.265	0.46	4.57714e-21
CENPC	2.99188e-25	-0.0504757	0.296	0.495	4.70414e-21
SLC9A1	3.0089e-25	-0.0627921	0.078	0.192	4.7309e-21
GLRX3	3.01401e-25	-0.0833111	0.224	0.402	4.73893e-21
PIEZO2	3.02637e-25	0.581574	0.748	0.639	4.75836e-21
AZI2	3.06932e-25	-0.172675	0.218	0.391	4.8259e-21
DAPK2	3.37538e-25	-0.508039	0.092	0.208	5.30711e-21
KLHDC4	3.41453e-25	-0.176007	0.221	0.4	5.36867e-21
TICRR	3.45883e-25	-0.0899371	0.128	0.267	5.43832e-21
NAE1	3.76355e-25	-0.0774376	0.126	0.264	5.91742e-21
ATG16L1	3.76787e-25	-0.100301	0.155	0.304	5.92423e-21
CHKA	3.77072e-25	-0.209928	0.27	0.457	5.9287e-21
IAH1	3.78512e-25	-0.0623762	0.123	0.263	5.95134e-21
KIF20B	3.9426e-25	-0.0997971	0.229	0.408	6.19894e-21
EIF3L	4.17471e-25	0.0174506	0.273	0.476	6.56389e-21
TRAPPC11	4.23349e-25	-0.134402	0.236	0.417	6.65631e-21
LMNA	4.42223e-25	-0.23111	0.197	0.358	6.95307e-21
PPWD1	4.42635e-25	-0.0774391	0.199	0.369	6.95956e-21
BTBD2	4.67107e-25	-0.0611764	0.148	0.296	7.34433e-21
TRIM73	4.72642e-25	-0.10408	0.19	0.354	7.43135e-21
HJURP	4.73698e-25	0.00249492	0.092	0.215	7.44796e-21
STAG3	4.76195e-25	-0.0640554	0.073	0.183	7.48722e-21
USP54	4.84568e-25	-0.327842	0.12	0.254	7.61887e-21
SKA1	4.92748e-25	-0.0581873	0.066	0.172	7.74748e-21
RINT1	4.93565e-25	-0.177584	0.173	0.331	7.76032e-21
ABCC10	4.95956e-25	-0.0996902	0.094	0.218	7.79791e-21
DNAJC3	4.9848e-25	-0.111222	0.272	0.465	7.8376e-21
ZNF273	4.99816e-25	-0.155108	0.091	0.208	7.85861e-21
ZC2HC1A	5.00762e-25	-0.119525	0.173	0.331	7.87349e-21
CEP290	5.01706e-25	-0.054184	0.241	0.425	7.88833e-21
ZNF789	5.06751e-25	-0.0770225	0.227	0.406	7.96764e-21
FAM161B	5.17341e-25	-0.0663686	0.02	0.089	8.13416e-21
NUP42	5.25522e-25	-0.0718708	0.26	0.453	8.26278e-21
ZNFX1	5.3123e-25	-0.202868	0.22	0.39	8.35253e-21
YES1	5.40675e-25	-0.121378	0.34	0.542	8.50103e-21
INCENP	5.44829e-25	-0.135326	0.133	0.273	8.56634e-21
NFX1	5.47923e-25	-0.156399	0.371	0.581	8.61499e-21
SELL	5.54658e-25	-0.184523	0.362	0.558	8.72089e-21
AACS	5.57121e-25	-0.123831	0.113	0.243	8.75962e-21
RESF1	5.66256e-25	-0.0801743	0.298	0.498	8.90324e-21
TMEM192	5.74944e-25	-0.12067	0.142	0.286	9.03985e-21
ANGPT2	5.89058e-25	-0.0846999	0.194	0.357	9.26175e-21
COPZ1	5.95233e-25	0.00813085	0.16	0.315	9.35886e-21
TMEM263	5.99693e-25	-0.0950135	0.207	0.379	9.42897e-21
SLC11A2	6.09863e-25	-0.0220989	0.176	0.338	9.58888e-21
PLEKHM3	6.13219e-25	-0.139849	0.129	0.268	9.64164e-21
TIMM23	6.16064e-25	-0.0101923	0.189	0.357	9.68638e-21
WDYHV1	6.19347e-25	-0.114773	0.127	0.266	9.738e-21
AXDND1	6.47108e-25	-0.21687	0.027	0.102	1.01745e-20
MAPKAPK5	6.5329e-25	-0.122961	0.199	0.364	1.02717e-20
FAM135A	6.57605e-25	-0.193233	0.425	0.635	1.03395e-20
SASS6	7.0803e-25	-0.0715195	0.217	0.393	1.11324e-20
IGFBP4	7.08549e-25	-0.144828	0.07	0.177	1.11405e-20
CLIP3	7.12768e-25	-0.0958511	0.061	0.163	1.12069e-20
SHMT1	7.24933e-25	-0.0866838	0.09	0.209	1.13981e-20
LY6E	7.34062e-25	-0.0714136	0.117	0.251	1.15417e-20
SAMD3	7.64943e-25	-0.217108	0.399	0.607	1.20272e-20
ANP32E	7.71672e-25	-0.129049	0.212	0.382	1.2133e-20
RAD54L2	8.07508e-25	-0.047753	0.221	0.398	1.26965e-20
DCAKD	8.08033e-25	-0.117981	0.192	0.355	1.27047e-20
BICDL1	8.1005e-25	-0.118445	0.135	0.273	1.27364e-20
SNX25	8.27392e-25	-0.397309	0.572	0.75	1.30091e-20
SPDYE2	8.31119e-25	-0.171776	0.278	0.467	1.30677e-20
OGDH	8.38779e-25	-0.158302	0.429	0.652	1.31881e-20
CD19	8.45972e-25	-0.0274132	0.147	0.297	1.33012e-20
NOL10	8.52217e-25	-0.131795	0.31	0.507	1.33994e-20
CENPE	8.65325e-25	-0.0757804	0.211	0.38	1.36055e-20
NKIRAS1	8.77091e-25	-0.0883164	0.098	0.222	1.37905e-20
GSR	9.16353e-25	-0.137087	0.111	0.239	1.44078e-20
PRPSAP1	9.37822e-25	-0.0737378	0.111	0.241	1.47454e-20
MTA3	9.39975e-25	-0.0930265	0.33	0.539	1.47792e-20
RNPEP	9.54683e-25	-0.133284	0.106	0.234	1.50105e-20
WNT5B	9.59347e-25	1.0229	0.329	0.198	1.50838e-20
ANAPC7	9.76197e-25	-0.0755389	0.256	0.446	1.53487e-20
GTSE1	1.00411e-24	0.00722119	0.2	0.368	1.57876e-20
STMN1	1.01569e-24	0.0552081	0.183	0.348	1.59697e-20
ATG16L2	1.03627e-24	-0.00260228	0.254	0.445	1.62932e-20
TYMS	1.08385e-24	-0.0633296	0.187	0.35	1.70413e-20
ZFAND6	1.09161e-24	-0.168905	0.483	0.696	1.71634e-20
MED24	1.09673e-24	-0.0345623	0.128	0.268	1.72439e-20
DGLUCY	1.10924e-24	-0.173568	0.407	0.61	1.74405e-20
RHBDF2	1.12562e-24	-0.0950124	0.188	0.35	1.76982e-20
PIAS4	1.14024e-24	-0.0544252	0.08	0.194	1.7928e-20
TCF24	1.15794e-24	-0.0668345	0.063	0.166	1.82063e-20
DEF6	1.16308e-24	-0.0413986	0.096	0.221	1.82871e-20
MPRIP	1.17122e-24	-0.134594	0.26	0.446	1.84151e-20
AC069368.1	1.20716e-24	-0.012677	0.111	0.242	1.89802e-20
CASP2	1.20865e-24	-0.0378544	0.131	0.27	1.90035e-20
CENPP	1.2142e-24	-0.253013	0.381	0.573	1.90909e-20
ECSIT	1.23074e-24	-0.137774	0.113	0.243	1.9351e-20
CARD8	1.2381e-24	-0.0739884	0.322	0.526	1.94666e-20
UBR3	1.28501e-24	-0.140847	0.375	0.582	2.02042e-20
CERS6	1.29328e-24	-0.137146	0.355	0.55	2.03343e-20
TROAP	1.29526e-24	-0.080364	0.061	0.162	2.03654e-20
AC011043.1	1.32126e-24	-0.15226	0.128	0.263	2.07741e-20
NCOR1	1.3214e-24	-0.190536	0.53	0.733	2.07763e-20
OPA3	1.33043e-24	-0.0945358	0.247	0.421	2.09184e-20
RAB31	1.34625e-24	-0.266689	0.33	0.533	2.11671e-20
TP53BP2	1.35047e-24	-0.13891	0.238	0.418	2.12335e-20
GKAP1	1.41645e-24	-0.144328	0.128	0.263	2.22708e-20
DNAJC15	1.42849e-24	-0.0869474	0.192	0.356	2.24602e-20
ELAC2	1.43079e-24	-0.0241852	0.096	0.219	2.24964e-20
FAM160B1	1.46298e-24	-0.0228341	0.195	0.368	2.30025e-20
GALNT11	1.46681e-24	-0.0790741	0.217	0.386	2.30627e-20
B3GAT3	1.48238e-24	-0.09811	0.11	0.238	2.33075e-20
TIMM17A	1.50281e-24	-0.161271	0.173	0.327	2.36287e-20
MED27	1.54899e-24	-0.143113	0.323	0.523	2.43547e-20
ENTPD5	1.63982e-24	-0.116774	0.092	0.21	2.57829e-20
AP3M2	1.64743e-24	-0.145368	0.253	0.432	2.59025e-20
AC004076.1	1.66731e-24	-0.111315	0.072	0.18	2.62151e-20
RPE	1.66756e-24	-0.0509443	0.189	0.358	2.62191e-20
UGGT1	1.67401e-24	-0.0769853	0.298	0.498	2.63204e-20
KLF6	1.67841e-24	-0.170569	0.315	0.516	2.63897e-20
FBXL5	1.68656e-24	-0.189508	0.284	0.477	2.65178e-20
AP2B1	1.69638e-24	-0.0754682	0.35	0.564	2.66722e-20
ATAD3B	1.72883e-24	-0.128269	0.116	0.247	2.71825e-20
INTS2	1.77252e-24	-0.0963775	0.177	0.335	2.78694e-20
PKD1	1.84829e-24	-0.0720775	0.134	0.275	2.90606e-20
NIPSNAP1	1.85897e-24	-0.099248	0.086	0.201	2.92286e-20
NBPF11	1.87244e-24	-0.0812188	0.152	0.302	2.94404e-20
PTPN2	1.87298e-24	-0.129429	0.441	0.645	2.94489e-20
TSTD3	1.90807e-24	-0.154235	0.252	0.432	3.00007e-20
FAM177A1	1.95907e-24	-0.144622	0.194	0.358	3.08024e-20
VPS53	1.96187e-24	-0.0885513	0.413	0.631	3.08465e-20
GBP4	1.98433e-24	-0.109594	0.13	0.267	3.11996e-20
INPP5B	2.00079e-24	-0.0970189	0.285	0.481	3.14584e-20
RANGAP1	2.00462e-24	-0.051617	0.157	0.308	3.15186e-20
DDX50	2.03867e-24	-0.160725	0.26	0.442	3.2054e-20
RAP1GDS1	2.06164e-24	-0.159165	0.427	0.644	3.24152e-20
SGCE	2.06953e-24	-0.041344	0.274	0.465	3.25392e-20
SAMD5	2.07901e-24	-0.111383	0.038	0.123	3.26882e-20
ITGAL	2.24184e-24	-0.186536	0.45	0.657	3.52484e-20
ZNF717	2.25464e-24	-0.106971	0.143	0.286	3.54497e-20
MDN1	2.26549e-24	-0.223935	0.328	0.526	3.56202e-20
MAST3	2.4104e-24	-0.0628669	0.099	0.22	3.78987e-20
ABCB8	2.45235e-24	-0.0910948	0.149	0.295	3.85583e-20
MROH1	2.51367e-24	-0.133443	0.16	0.308	3.95225e-20
NDUFA5	2.62543e-24	-0.0445039	0.144	0.29	4.12797e-20
PCGF2	2.63135e-24	-0.0774032	0.016	0.078	4.13727e-20
ZNF507	2.64696e-24	-0.0149382	0.181	0.343	4.16182e-20
CENPO	2.65264e-24	-0.101815	0.117	0.248	4.17075e-20
REXO1	2.76218e-24	-0.0476218	0.135	0.275	4.34298e-20
MAT2A	2.77369e-24	-0.116991	0.248	0.428	4.36107e-20
PDCD7	2.77427e-24	-0.0473715	0.146	0.292	4.36199e-20
ARHGAP33	2.78188e-24	-0.0975772	0.071	0.179	4.37395e-20
RALGDS	2.79197e-24	-0.153813	0.108	0.233	4.38981e-20
GOLIM4	2.7965e-24	-0.161204	0.343	0.547	4.39693e-20
TRIM56	2.82158e-24	-0.0566286	0.301	0.499	4.43637e-20
UHRF1BP1	3.07591e-24	-0.072863	0.207	0.373	4.83626e-20
NELL2	3.09952e-24	-0.116694	0.128	0.261	4.87337e-20
TPGS2	3.14876e-24	-0.0455244	0.149	0.294	4.9508e-20
C18orf54	3.20716e-24	-0.0722587	0.092	0.21	5.04261e-20
PRDX6	3.298e-24	-0.131141	0.088	0.205	5.18545e-20
SNCA	3.32277e-24	-0.205029	0.116	0.243	5.22439e-20
ATIC	3.3662e-24	-0.101219	0.248	0.428	5.29268e-20
CNOT6L	3.36926e-24	-0.154447	0.1	0.221	5.29749e-20
PLCB1	3.39486e-24	-0.320088	0.681	0.799	5.33773e-20
PYROXD1	3.423e-24	-0.0719959	0.163	0.317	5.38199e-20
FAXDC2	3.42706e-24	-0.160693	0.079	0.189	5.38837e-20
GSDME	3.43517e-24	-0.133942	0.066	0.169	5.40112e-20
INTS8	3.52362e-24	-0.116912	0.209	0.375	5.54018e-20
HP1BP3	3.53615e-24	-0.195736	0.433	0.642	5.55989e-20
MED21	3.58645e-24	-0.0572325	0.122	0.255	5.63898e-20
CSPP1	3.66551e-24	-0.128837	0.31	0.502	5.76327e-20
HPRT1	3.82498e-24	-0.0485732	0.19	0.354	6.01401e-20
ABHD2	3.9416e-24	-0.148296	0.258	0.441	6.19737e-20
DDX58	3.98553e-24	-0.0621985	0.211	0.38	6.26645e-20
LIN7A	4.02999e-24	-0.269075	0.077	0.184	6.33636e-20
TEX10	4.03852e-24	-0.0797064	0.197	0.363	6.34976e-20
ARHGAP1	4.097e-24	-0.0678544	0.139	0.28	6.44171e-20
RSRC1	4.14143e-24	-0.245492	0.516	0.712	6.51157e-20
EMG1	4.19154e-24	-0.110849	0.108	0.234	6.59036e-20
ZFHX4	4.19965e-24	-0.110871	0.017	0.081	6.60311e-20
CALM1	4.24134e-24	-0.00954426	0.218	0.393	6.66866e-20
TIMM9	4.32669e-24	-0.00216467	0.124	0.259	6.80286e-20
PIGN	4.34949e-24	-0.10712	0.282	0.477	6.8387e-20
LYPLA1	4.35588e-24	-0.049897	0.333	0.534	6.84876e-20
GALC	4.39254e-24	-0.0649737	0.097	0.219	6.9064e-20
TENT5A	4.47519e-24	-0.233353	0.144	0.282	7.03635e-20
PCGF6	4.54546e-24	-0.153634	0.135	0.274	7.14682e-20
PITPNC1	4.58923e-24	-0.303248	0.591	0.74	7.21565e-20
PRKX	4.63051e-24	-0.128055	0.2	0.36	7.28055e-20
TRIM24	4.71393e-24	-0.00736986	0.285	0.485	7.41172e-20
EZH2	4.73572e-24	-0.184859	0.417	0.621	7.44598e-20
ZNF831	4.83351e-24	-0.0959177	0.016	0.077	7.59973e-20
BRAF	4.88042e-24	-0.1991	0.518	0.74	7.67348e-20
RGS20	5.02913e-24	-0.0853612	0.048	0.138	7.9073e-20
ZGRF1	5.09957e-24	-0.0285473	0.198	0.365	8.01806e-20
DNAJC9	5.14079e-24	-0.0297005	0.189	0.355	8.08287e-20
C11orf49	5.15325e-24	-0.138833	0.401	0.605	8.10245e-20
PPP3CB	5.16453e-24	-0.205096	0.38	0.578	8.12019e-20
CBX6	5.59466e-24	-0.108631	0.154	0.302	8.79649e-20
TTLL5	5.59543e-24	-0.107127	0.318	0.51	8.7977e-20
USP39	5.67918e-24	-0.0436358	0.301	0.494	8.92938e-20
FBXL12	5.69934e-24	-0.115035	0.102	0.226	8.96108e-20
PAX5	5.77319e-24	-0.0357643	0.336	0.537	9.07719e-20
BDH1	5.77569e-24	-0.145222	0.086	0.198	9.08111e-20
CLNS1A	5.84661e-24	-0.100395	0.216	0.386	9.19263e-20
PWWP3A	5.8559e-24	-0.163564	0.179	0.334	9.20723e-20
GMEB2	5.93004e-24	-0.0959604	0.106	0.232	9.32381e-20
VIRMA	5.98185e-24	-0.0757377	0.262	0.449	9.40527e-20
NARS2	6.05889e-24	-0.170801	0.254	0.43	9.52639e-20
WDR7	6.06306e-24	-0.0575334	0.346	0.549	9.53296e-20
CTBS	6.16809e-24	-0.0973361	0.096	0.217	9.6981e-20
NFATC3	6.17063e-24	-0.0543616	0.342	0.547	9.70209e-20
THUMPD2	6.31039e-24	-0.0351618	0.187	0.348	9.92183e-20
RAD51AP1	6.5893e-24	-0.0751984	0.127	0.263	1.03604e-19
IL1RAP	6.61861e-24	-0.209709	0.023	0.092	1.04064e-19
IBTK	6.76562e-24	-0.18773	0.364	0.569	1.06376e-19
ABI3	6.85436e-24	-0.0220107	0.155	0.302	1.07771e-19
ACAT1	6.91073e-24	-0.130458	0.142	0.283	1.08657e-19
KIF7	7.09345e-24	-0.0780442	0.074	0.182	1.1153e-19
NAGLU	7.13766e-24	-0.093841	0.121	0.254	1.12225e-19
CRLF3	7.36376e-24	-0.10799	0.346	0.554	1.1578e-19
SEC61A2	7.38101e-24	-0.0988913	0.291	0.486	1.16052e-19
ANKS1B	7.43366e-24	-0.177894	0.061	0.16	1.16879e-19
MRI1	7.5139e-24	-0.0200655	0.128	0.265	1.18141e-19
MAFIP	7.55444e-24	-0.0701819	0.032	0.109	1.18778e-19
PSMB5	7.61224e-24	-0.0787106	0.093	0.211	1.19687e-19
TMEM154	7.86921e-24	-0.106046	0.105	0.227	1.23728e-19
PFKFB3	7.9343e-24	-0.264685	0.279	0.463	1.24751e-19
NBPF26	8.02403e-24	-0.0601775	0.096	0.216	1.26162e-19
SCYL3	8.07562e-24	-0.0484254	0.184	0.341	1.26973e-19
SPATA6L	8.07828e-24	-0.163656	0.036	0.117	1.27015e-19
EMID1	8.09017e-24	-0.125555	0.153	0.298	1.27202e-19
GTF2E2	8.15609e-24	-0.153028	0.296	0.487	1.28238e-19
BUB1B	8.23686e-24	-0.147152	0.235	0.407	1.29508e-19
RABL6	8.60374e-24	-0.0595018	0.279	0.47	1.35277e-19
TPRG1	8.76409e-24	0.840017	0.379	0.249	1.37798e-19
TIMMDC1	9.1112e-24	-0.12494	0.209	0.373	1.43255e-19
CEP44	9.28786e-24	-0.0786254	0.157	0.305	1.46033e-19
YIPF4	9.46183e-24	-0.0801563	0.253	0.433	1.48768e-19
CDC25A	9.4946e-24	-0.0212798	0.046	0.136	1.49284e-19
TBC1D8B	9.52575e-24	-0.0350335	0.016	0.078	1.49773e-19
FBXO43	9.7287e-24	-0.0854023	0.051	0.144	1.52964e-19
USP46	9.73332e-24	-0.0634088	0.14	0.279	1.53037e-19
CRTAC1	1.0059e-23	-0.0642287	0.011	0.067	1.58158e-19
RMI2	1.01785e-23	-0.0947658	0.081	0.193	1.60036e-19
TGS1	1.05524e-23	-0.0922166	0.212	0.379	1.65916e-19
TMLHE	1.10449e-23	-0.128298	0.153	0.298	1.73659e-19
IRF7	1.12344e-23	-0.0459189	0.089	0.204	1.76639e-19
ATG4B	1.13523e-23	-0.0458243	0.254	0.441	1.78492e-19
ANKRD36B	1.13592e-23	-0.0861445	0.184	0.344	1.78601e-19
IRF9	1.13618e-23	-0.040213	0.064	0.166	1.78642e-19
MTHFD1	1.16645e-23	-0.0382787	0.255	0.44	1.83402e-19
ALPL	1.17054e-23	-0.235491	0.029	0.103	1.84043e-19
SPIDR	1.20485e-23	-0.200556	0.524	0.721	1.89439e-19
TRABD	1.20489e-23	-0.0486232	0.2	0.366	1.89444e-19
AC068234.1	1.20801e-23	-0.113625	0.029	0.103	1.89935e-19
BTK	1.23097e-23	-0.0676187	0.148	0.294	1.93546e-19
SUCLG2	1.234e-23	-0.0650739	0.349	0.56	1.94021e-19
TMCC1	1.25157e-23	-0.191119	0.406	0.61	1.96784e-19
CDC42EP3	1.29939e-23	-0.130891	0.274	0.457	2.04303e-19
VCL	1.33067e-23	-0.311226	0.139	0.274	2.09222e-19
ZCCHC4	1.3603e-23	-0.0486603	0.123	0.257	2.13881e-19
CDK1	1.40024e-23	-0.0906536	0.129	0.264	2.2016e-19
SPC25	1.4133e-23	-0.0526816	0.151	0.295	2.22213e-19
TAMM41	1.425e-23	-0.179433	0.205	0.369	2.24053e-19
ELP3	1.45979e-23	-0.117629	0.19	0.348	2.29523e-19
PLK4	1.4609e-23	0.0171555	0.14	0.284	2.29698e-19
TMEM62	1.47248e-23	-0.0480439	0.209	0.372	2.31519e-19
MAGI3	1.49376e-23	-0.460626	0.145	0.285	2.34865e-19
TNPO2	1.50776e-23	-0.0820845	0.218	0.386	2.37065e-19
CNOT9	1.51271e-23	-0.0909071	0.285	0.473	2.37844e-19
INO80E	1.51658e-23	-0.0676533	0.135	0.271	2.38453e-19
CRYBG1	1.52121e-23	-0.287116	0.529	0.72	2.39179e-19
NUP35	1.54654e-23	-0.10288	0.154	0.299	2.43162e-19
DPP8	1.54707e-23	-0.0806423	0.349	0.558	2.43246e-19
PPIL3	1.55426e-23	-0.0858669	0.136	0.275	2.44377e-19
HNRNPAB	1.62969e-23	-0.00786059	0.17	0.323	2.56236e-19
ATG14	1.6334e-23	-0.0515221	0.164	0.313	2.5682e-19
DENND2D	1.64107e-23	-0.0497958	0.143	0.286	2.58026e-19
TOP3A	1.65901e-23	-0.0621633	0.224	0.398	2.60846e-19
PPCDC	1.67204e-23	-0.159453	0.247	0.415	2.62895e-19
DECR1	1.7016e-23	-0.0864277	0.225	0.397	2.67542e-19
HSD17B7	1.72114e-23	-0.146892	0.136	0.271	2.70615e-19
CARHSP1	1.73691e-23	-0.105841	0.19	0.355	2.73095e-19
AC013394.1	1.74255e-23	-0.165745	0.342	0.549	2.73981e-19
CHAMP1	1.76804e-23	-0.0301261	0.096	0.215	2.77989e-19
ZNF85	1.77517e-23	-0.0525296	0.129	0.265	2.7911e-19
AZIN1	1.78596e-23	-0.0766794	0.339	0.539	2.80807e-19
HAUS6	1.80571e-23	-0.0223434	0.19	0.348	2.83912e-19
GPR89A	1.84207e-23	-0.0981652	0.113	0.24	2.89628e-19
RNF168	1.87123e-23	-0.144701	0.34	0.537	2.94214e-19
DIMT1	1.87313e-23	-0.0673603	0.166	0.316	2.94512e-19
BUD13	1.88039e-23	-0.0100279	0.102	0.226	2.95654e-19
PHLPP2	1.91483e-23	-0.00517514	0.185	0.344	3.01068e-19
RBM45	1.97735e-23	-0.053201	0.085	0.2	3.10899e-19
METAP2	2.0011e-23	-0.0278231	0.233	0.41	3.14633e-19
ITPR2	2.0095e-23	-0.301199	0.485	0.684	3.15954e-19
SLMAP	2.04132e-23	-0.109692	0.451	0.653	3.20957e-19
NQO1	2.07022e-23	-0.0380477	0.043	0.128	3.25501e-19
HACD2	2.08009e-23	-0.102024	0.143	0.28	3.27052e-19
HMGN1	2.08287e-23	-0.00735391	0.32	0.526	3.27489e-19
EFTUD2	2.1608e-23	-0.0562211	0.212	0.379	3.39742e-19
SGPL1	2.16595e-23	-0.0468602	0.167	0.318	3.40552e-19
SELENOI	2.17122e-23	-0.11651	0.26	0.445	3.4138e-19
AC027644.4	2.17639e-23	-0.124489	0.142	0.28	3.42193e-19
ST7L	2.21073e-23	-0.105977	0.14	0.276	3.47593e-19
GCN1	2.29094e-23	-0.0765759	0.212	0.38	3.60204e-19
CD8B2	2.29506e-23	-0.0897677	0.123	0.254	3.60853e-19
MDGA1	2.30362e-23	-0.0960726	0.111	0.237	3.62198e-19
AGK	2.31294e-23	-0.155351	0.329	0.526	3.63663e-19
KCNN3	2.37277e-23	-0.705956	0.074	0.178	3.73071e-19
TCP11L1	2.38678e-23	-0.0394365	0.25	0.428	3.75273e-19
ERMAP	2.4338e-23	-0.0697669	0.044	0.131	3.82667e-19
MBIP	2.44432e-23	-0.217016	0.097	0.214	3.8432e-19
NEK7	2.49094e-23	-0.217282	0.41	0.615	3.91651e-19
TVP23B	2.504e-23	-0.134814	0.106	0.227	3.93704e-19
ADNP2	2.60638e-23	-0.0164107	0.17	0.322	4.09801e-19
AVEN	2.651e-23	-0.195488	0.154	0.293	4.16817e-19
PHF19	2.65199e-23	-0.0456546	0.143	0.285	4.16972e-19
MFSD12	2.73383e-23	-0.141244	0.084	0.193	4.2984e-19
CHEK2	2.75371e-23	-0.0889098	0.158	0.304	4.32966e-19
SLC30A9	2.86704e-23	-0.0762589	0.278	0.463	4.50785e-19
CBX5	2.9815e-23	-0.0271685	0.287	0.484	4.68782e-19
DDX52	3.0147e-23	-0.0775688	0.188	0.348	4.74002e-19
CWF19L1	3.0905e-23	-0.0861004	0.197	0.356	4.85919e-19
KIAA0355	3.11301e-23	-0.17191	0.203	0.367	4.89458e-19
UBTF	3.24906e-23	-0.0936452	0.169	0.319	5.1085e-19
ESRRA	3.33967e-23	-0.0621823	0.22	0.386	5.25097e-19
CCDC137	3.34505e-23	-0.0804627	0.197	0.359	5.25943e-19
IFI6	3.38538e-23	-0.109197	0.075	0.181	5.32283e-19
MECP2	3.41871e-23	-0.0634182	0.303	0.498	5.37524e-19
HEATR5A	3.41901e-23	-0.162028	0.068	0.17	5.3757e-19
RPA2	3.49043e-23	0.0132629	0.178	0.333	5.488e-19
RUNX1	3.55501e-23	-0.169667	0.072	0.176	5.58955e-19
TP53	3.56507e-23	-0.0595288	0.167	0.319	5.60537e-19
IMP4	3.59484e-23	-0.0545315	0.098	0.217	5.65217e-19
RFX5	3.62112e-23	-0.0151554	0.13	0.267	5.69348e-19
STIM2	3.6362e-23	-0.111283	0.369	0.57	5.7172e-19
CYP7B1	3.64487e-23	-0.558183	0.237	0.379	5.73084e-19
TASP1	3.66597e-23	-0.131208	0.341	0.545	5.764e-19
UHRF2	3.72406e-23	-0.100021	0.413	0.637	5.85533e-19
RBAK-RBAKDN	3.80294e-23	-0.117824	0.156	0.299	5.97936e-19
CCDC73	3.8649e-23	0.0506652	0.277	0.456	6.07678e-19
SLC25A36	3.88501e-23	-0.0819841	0.293	0.493	6.10841e-19
AGAP6	3.88756e-23	-0.0680537	0.188	0.344	6.11241e-19
SPATA5	3.94174e-23	-0.101763	0.362	0.556	6.19759e-19
TONSL	3.99611e-23	-0.0629357	0.059	0.155	6.28308e-19
PITPNA	4.01208e-23	-0.140187	0.276	0.461	6.30819e-19
VPS45	4.01669e-23	-0.15835	0.267	0.446	6.31544e-19
RCN3	4.02314e-23	-0.0690485	0.016	0.077	6.32559e-19
MON2	4.14387e-23	-0.180984	0.491	0.701	6.5154e-19
GSTK1	4.15488e-23	0.0106704	0.216	0.39	6.53271e-19
S100A10	4.20117e-23	-0.151069	0.017	0.079	6.60549e-19
FRMD4B	4.23357e-23	-0.15183	0.106	0.228	6.65644e-19
NEDD9	4.32737e-23	-0.242178	0.413	0.615	6.80392e-19
PGAM2	4.57821e-23	-0.137966	0.006	0.053	7.19833e-19
HACE1	4.59548e-23	-0.0777561	0.216	0.384	7.22548e-19
SEC31B	4.63258e-23	-0.066613	0.115	0.244	7.28381e-19
UBXN4	4.77587e-23	-0.098185	0.354	0.561	7.5091e-19
PDE5A	4.88481e-23	-0.112977	0.179	0.33	7.68039e-19
GEN1	4.89541e-23	-0.0922413	0.296	0.491	7.69706e-19
ANKRD36C	4.92251e-23	-0.164895	0.334	0.532	7.73967e-19
ALG8	4.93689e-23	-0.0479103	0.201	0.364	7.76227e-19
SPATA21	4.94183e-23	-0.113536	0.103	0.223	7.77003e-19
YME1L1	4.99772e-23	0.00460538	0.32	0.528	7.85791e-19
SUN2	5.00512e-23	-0.0587138	0.212	0.379	7.86955e-19
INTS10	5.07056e-23	-0.0173325	0.21	0.376	7.97244e-19
RDH13	5.15594e-23	-0.126939	0.095	0.212	8.10669e-19
PEX6	5.22019e-23	-0.096118	0.126	0.257	8.20771e-19
DMD	5.22136e-23	0.951773	0.577	0.586	8.20955e-19
OCLN	5.33263e-23	0.514794	0.224	0.103	8.38449e-19
SIAH2	5.38786e-23	-0.126514	0.17	0.32	8.47133e-19
CRY1	5.47675e-23	-0.0714058	0.184	0.337	8.6111e-19
MSH2	5.53357e-23	-0.0335564	0.195	0.353	8.70043e-19
SMURF2	5.61122e-23	-0.222199	0.233	0.392	8.82252e-19
MAN1A1	5.69031e-23	-0.183333	0.328	0.516	8.94687e-19
STK3	5.79069e-23	-0.173413	0.437	0.637	9.10469e-19
COQ5	6.11592e-23	-0.124479	0.071	0.174	9.61607e-19
BMPR1A	6.11677e-23	-0.116447	0.359	0.56	9.61741e-19
SOAT1	6.24539e-23	-0.0862063	0.235	0.41	9.81963e-19
CCDC84	6.29233e-23	-0.16004	0.301	0.495	9.89344e-19
FAM185A	6.35483e-23	-0.0742947	0.238	0.414	9.9917e-19
GGA2	6.42449e-23	-0.0873473	0.28	0.469	1.01012e-18
ZNF236	6.4492e-23	-0.0234516	0.293	0.491	1.01401e-18
CD101	6.49755e-23	-0.084652	0.017	0.077	1.02161e-18
MCM6	6.58886e-23	-0.159553	0.1	0.217	1.03597e-18
CERS5	6.64756e-23	-0.10778	0.211	0.376	1.0452e-18
METTL16	6.64865e-23	-0.0783144	0.259	0.436	1.04537e-18
RBM17	6.65195e-23	-0.0480893	0.256	0.442	1.04589e-18
MBOAT7	6.83958e-23	-0.0539594	0.062	0.159	1.07539e-18
EXOC4	7.04349e-23	-0.185834	0.598	0.787	1.10745e-18
SCRN1	7.12134e-23	-0.117147	0.005	0.05	1.11969e-18
WASF2	7.22456e-23	-0.105239	0.361	0.56	1.13592e-18
CENPA	7.24761e-23	-0.0293732	0.094	0.211	1.13954e-18
ASPM	7.28732e-23	-0.116973	0.236	0.412	1.14579e-18
GPCPD1	7.3174e-23	-0.163713	0.48	0.693	1.15052e-18
CEP78	7.37518e-23	-0.125818	0.152	0.294	1.1596e-18
HIVEP2	7.431e-23	-0.273311	0.555	0.752	1.16838e-18
THOC1	7.49692e-23	0.00397281	0.298	0.498	1.17874e-18
CECR2	7.56287e-23	-0.167774	0.032	0.108	1.18911e-18
SEC24B	7.62802e-23	-0.119634	0.414	0.618	1.19935e-18
NDUFAF6	7.85229e-23	-0.15098	0.436	0.643	1.23461e-18
INTS3	8.07943e-23	-0.131726	0.242	0.416	1.27033e-18
ATP13A3	8.15402e-23	-0.104964	0.348	0.554	1.28206e-18
CTNNB1	8.33433e-23	-0.223226	0.379	0.595	1.31041e-18
COMMD10	8.39761e-23	-0.0537332	0.431	0.646	1.32036e-18
ESPL1	8.55529e-23	-0.0972327	0.126	0.257	1.34515e-18
MTIF2	8.79692e-23	-0.0429807	0.125	0.254	1.38314e-18
PPM1L	8.81608e-23	-0.515418	0.046	0.132	1.38615e-18
FAM83D	8.87048e-23	-0.110398	0.085	0.195	1.3947e-18
SNRPA1	8.93702e-23	-0.0450747	0.249	0.43	1.40517e-18
ABI2	9.00953e-23	-0.104318	0.292	0.478	1.41657e-18
DCLRE1C	9.12839e-23	-0.0437472	0.254	0.432	1.43526e-18
IL1RAPL2	9.17025e-23	-0.14357	0.048	0.135	1.44184e-18
PTPN4	9.23139e-23	-0.009934	0.278	0.463	1.45145e-18
SLC9B2	9.35001e-23	-0.207126	0.163	0.31	1.4701e-18
TTC39C	9.62775e-23	-0.198783	0.116	0.24	1.51377e-18
ACO1	9.82457e-23	-0.0863483	0.055	0.149	1.54472e-18
SKP1	1.00479e-22	-0.0826134	0.19	0.351	1.57983e-18
NMT1	1.02062e-22	-0.0792382	0.339	0.547	1.60473e-18
KLHL22	1.02219e-22	-0.0631631	0.161	0.303	1.60719e-18
PAK2	1.03117e-22	-0.0801551	0.396	0.605	1.6213e-18
ARHGEF39	1.03242e-22	-0.0621888	0.046	0.132	1.62327e-18
GREB1L	1.03246e-22	-0.0892971	0.053	0.145	1.62334e-18
MYO10	1.03392e-22	-0.256921	0.03	0.103	1.62563e-18
LAMP5	1.05337e-22	-0.0549062	0.176	0.327	1.65621e-18
RALGAPA1	1.05477e-22	-0.136429	0.44	0.648	1.65841e-18
DHX36	1.07446e-22	-0.0954197	0.351	0.554	1.68937e-18
FBXW11	1.08288e-22	-0.162788	0.469	0.69	1.70261e-18
ZCCHC17	1.09646e-22	-0.0886625	0.148	0.284	1.72396e-18
NUP188	1.10346e-22	-0.170281	0.163	0.306	1.73498e-18
DND1	1.11469e-22	-0.0344128	0.072	0.175	1.75263e-18
CDCA2	1.14508e-22	-0.107424	0.147	0.285	1.80041e-18
PTBP2	1.14784e-22	-0.141366	0.481	0.685	1.80475e-18
COL24A1	1.20702e-22	-0.314153	0.068	0.167	1.89779e-18
ZNF441	1.2368e-22	-0.0465481	0.083	0.192	1.94462e-18
HM13	1.25851e-22	-0.130487	0.28	0.474	1.97876e-18
SHFL	1.29051e-22	-0.0692556	0.237	0.414	2.02907e-18
FANCL	1.31063e-22	-0.0846544	0.367	0.572	2.06071e-18
PIGK	1.31561e-22	-0.014825	0.114	0.24	2.06854e-18
MLYCD	1.31579e-22	-0.12428	0.049	0.138	2.06881e-18
POLG2	1.3251e-22	-0.167204	0.207	0.365	2.08346e-18
ARL17B	1.34587e-22	-0.198503	0.559	0.74	2.11611e-18
EFCAB2	1.37e-22	-0.171655	0.065	0.163	2.15405e-18
CAMK1D	1.41936e-22	-0.393058	0.649	0.8	2.23167e-18
NFXL1	1.51352e-22	-0.128954	0.171	0.321	2.37971e-18
WDFY2	1.51662e-22	-0.154044	0.275	0.458	2.38458e-18
UTP18	1.58299e-22	-0.0887347	0.17	0.318	2.48894e-18
TPCN1	1.59661e-22	-0.0291015	0.183	0.34	2.51035e-18
ZSWIM4	1.61295e-22	-0.126638	0.095	0.209	2.53604e-18
NIPA1	1.61901e-22	-0.0932677	0.211	0.373	2.54556e-18
HNRNPF	1.64809e-22	-0.0339901	0.369	0.582	2.5913e-18
PIGB	1.65281e-22	0.00167191	0.205	0.368	2.59871e-18
RBM23	1.664e-22	-0.0618369	0.243	0.417	2.6163e-18
BRI3BP	1.67601e-22	0.0222289	0.17	0.321	2.63519e-18
HTT	1.70678e-22	-0.107732	0.363	0.567	2.68357e-18
TRERF1	1.70915e-22	-0.178207	0.029	0.101	2.6873e-18
C18orf25	1.71085e-22	-0.0872742	0.215	0.377	2.68996e-18
SNX4	1.71527e-22	-0.129844	0.317	0.513	2.69692e-18
DAP	1.72045e-22	-0.0661207	0.224	0.396	2.70506e-18
CTPS1	1.7494e-22	-0.0643764	0.182	0.334	2.75058e-18
DRG2	1.75326e-22	-0.030118	0.088	0.201	2.75665e-18
VPS39	1.79518e-22	-0.0892777	0.243	0.418	2.82255e-18
MYH14	1.82493e-22	-0.232403	0.025	0.093	2.86934e-18
TMX4	1.83025e-22	-0.20542	0.1	0.215	2.8777e-18
RBSN	1.83333e-22	-0.0493805	0.135	0.27	2.88255e-18
TBC1D14	1.867e-22	-0.0703792	0.219	0.386	2.93548e-18
ATAD2B	1.91376e-22	-0.205227	0.482	0.688	3.00901e-18
MICU1	1.95648e-22	-0.0671038	0.356	0.551	3.07618e-18
NDUFB1	1.96343e-22	-0.0933987	0.155	0.297	3.0871e-18
REPS1	1.99636e-22	-0.189921	0.393	0.595	3.13888e-18
GHRL	2.00126e-22	-0.0396817	0.087	0.198	3.14658e-18
DICER1	2.00563e-22	0.000880257	0.295	0.488	3.15345e-18
RFC1	2.02296e-22	-0.00830606	0.325	0.523	3.18071e-18
ITGAV	2.02861e-22	-0.0823078	0.294	0.488	3.18959e-18
TCF12	2.03913e-22	-0.204424	0.605	0.785	3.20612e-18
WDR34	2.08727e-22	-0.0121994	0.131	0.264	3.28181e-18
SOD2.1	2.11592e-22	-0.0584477	0.086	0.196	3.32687e-18
EPS8	2.17473e-22	-0.528385	0.056	0.148	3.41933e-18
WASL	2.19064e-22	-0.0526308	0.22	0.385	3.44434e-18
TTK	2.2335e-22	0.0044567	0.13	0.261	3.51174e-18
DNAH14	2.25332e-22	-0.201708	0.098	0.212	3.5429e-18
TAZ	2.25683e-22	-0.116744	0.181	0.332	3.54841e-18
MAGI2	2.27255e-22	-0.349521	0.067	0.165	3.57313e-18
ULK4	2.32851e-22	-0.206687	0.262	0.428	3.66112e-18
KLHL2	2.36992e-22	-0.111995	0.341	0.537	3.72623e-18
TRAFD1	2.38378e-22	-0.146358	0.151	0.289	3.74802e-18
NAIP	2.38909e-22	-0.0651428	0.359	0.558	3.75637e-18
PPP2R3B	2.42482e-22	-0.0561226	0.075	0.181	3.81254e-18
TRAF2	2.42618e-22	-0.0794749	0.221	0.389	3.81469e-18
XPOT	2.44904e-22	-0.126754	0.186	0.337	3.85063e-18
NDEL1	2.46204e-22	-0.0749886	0.214	0.379	3.87106e-18
FKBP4	2.47695e-22	-0.0737565	0.057	0.151	3.89451e-18
PSMD11	2.51126e-22	-0.00213745	0.23	0.405	3.94846e-18
LUC7L	2.52168e-22	-0.141266	0.399	0.602	3.96484e-18
DMAC2L	2.53248e-22	-0.0331774	0.127	0.257	3.98182e-18
EIF2AK4	2.54719e-22	-0.066265	0.167	0.316	4.00495e-18
UFSP2	2.6115e-22	-0.132005	0.134	0.268	4.10606e-18
STXBP5	2.62202e-22	-0.0363547	0.285	0.47	4.12261e-18
SLC30A10	2.6473e-22	-0.107417	0.028	0.1	4.16235e-18
SULF2	2.66314e-22	-0.0579586	0.028	0.1	4.18726e-18
CLIP1	2.7008e-22	-0.0959669	0.372	0.572	4.24647e-18
NKAIN2	2.72385e-22	0.987474	0.291	0.173	4.28271e-18
IDH2	2.72928e-22	-0.0842583	0.072	0.175	4.29125e-18
DMC1	2.73938e-22	-0.073702	0.064	0.162	4.30713e-18
SRGAP2	2.76276e-22	-0.0788447	0.123	0.251	4.34389e-18
MRPL4	2.79097e-22	-0.0553263	0.14	0.278	4.38824e-18
COX5A	2.81008e-22	0.021686	0.183	0.337	4.41829e-18
MNS1	2.886e-22	-0.0728548	0.062	0.158	4.53765e-18
CDC40	2.89545e-22	-0.0467712	0.175	0.327	4.55252e-18
PCDH11X	2.91744e-22	-0.0437193	0.033	0.108	4.58708e-18
ORC1	2.99203e-22	-0.0572549	0.061	0.156	4.70437e-18
DUS2	3.03653e-22	-0.0691722	0.11	0.233	4.77433e-18
MYO9A	3.05679e-22	-0.224511	0.4	0.599	4.80618e-18
NCLN	3.10325e-22	-0.104189	0.159	0.302	4.87925e-18
RASSF1	3.12558e-22	-0.0400553	0.179	0.331	4.91435e-18
COL10A1	3.16589e-22	-0.0753017	0.132	0.264	4.97772e-18
SRRT	3.33465e-22	-0.081905	0.167	0.317	5.24307e-18
RPS6KC1	3.39413e-22	-0.104473	0.366	0.557	5.3366e-18
C19orf48	3.45164e-22	0.0094249	0.148	0.289	5.42702e-18
ASCC2	3.77958e-22	-0.0952778	0.216	0.379	5.94264e-18
SLC35E2A	3.78151e-22	-0.10028	0.156	0.299	5.94567e-18
POU2F1	3.79607e-22	-0.28209	0.406	0.606	5.96856e-18
PARP9	3.84316e-22	-0.0644897	0.31	0.498	6.04261e-18
NDOR1	3.85051e-22	-0.0540702	0.132	0.264	6.05415e-18
PRIMPOL	3.89522e-22	-0.115992	0.194	0.347	6.12446e-18
RIPK1	3.96494e-22	-0.134046	0.166	0.312	6.23408e-18
SNX14	4.04403e-22	-0.102601	0.324	0.516	6.35843e-18
RFT1	4.05587e-22	-0.106545	0.079	0.184	6.37704e-18
NIPSNAP3A	4.08104e-22	-0.0645719	0.06	0.154	6.41662e-18
CRYBG3	4.08609e-22	-0.127103	0.064	0.161	6.42457e-18
RMDN1	4.09171e-22	-0.0490831	0.247	0.42	6.43339e-18
BX004987.1	4.10514e-22	-0.0788479	0.03	0.102	6.45451e-18
GPS2	4.17306e-22	-0.0113872	0.143	0.279	6.56131e-18
RAD23A	4.24991e-22	-0.0824421	0.225	0.393	6.68213e-18
KAT2B	4.30445e-22	-0.0694819	0.238	0.408	6.76788e-18
MCM5	4.32866e-22	-0.0590619	0.118	0.244	6.80595e-18
WASF1	4.41308e-22	-0.0800481	0.018	0.079	6.93869e-18
TMC7	4.52568e-22	-0.0519851	0.015	0.072	7.11573e-18
UEVLD	4.55961e-22	-0.0458727	0.226	0.388	7.16908e-18
SEC23B	4.65074e-22	-0.0500317	0.213	0.373	7.31236e-18
E2F5	4.67265e-22	-0.0959601	0.237	0.407	7.34681e-18
RAB6A	4.72585e-22	-0.0962881	0.367	0.577	7.43045e-18
LUC7L3	4.74223e-22	-0.201642	0.567	0.763	7.45621e-18
SPDYE1	4.80929e-22	-0.118544	0.069	0.169	7.56165e-18
RBM6	4.95174e-22	-0.252274	0.61	0.783	7.78562e-18
PSMB3	5.1207e-22	-0.0491364	0.154	0.295	8.05127e-18
OIP5	5.1815e-22	-0.0706936	0.139	0.27	8.14687e-18
MTMR12	5.19975e-22	-0.103216	0.293	0.481	8.17556e-18
COG1	5.20866e-22	-0.108797	0.079	0.185	8.18958e-18
CNDP2	5.24878e-22	-0.00022572	0.178	0.333	8.25266e-18
PRELID3A	5.29721e-22	-0.0768563	0.019	0.081	8.3288e-18
USP40	5.39079e-22	-0.14852	0.204	0.364	8.47593e-18
TTBK2	5.39957e-22	-0.121777	0.259	0.431	8.48974e-18
SDHAF4	5.41251e-22	-0.0540906	0.069	0.168	8.51009e-18
R3HDM1	5.42655e-22	-0.193889	0.504	0.694	8.53217e-18
MKRN2OS	5.48125e-22	-0.0979409	0.066	0.163	8.61817e-18
BCAT2	5.58928e-22	-0.051477	0.125	0.253	8.78803e-18
SREBF2	5.63341e-22	-0.291996	0.567	0.746	8.85741e-18
PPP1R3E	5.65984e-22	-0.0857287	0.057	0.149	8.89897e-18
CYB5B	5.69866e-22	-0.0704264	0.257	0.435	8.96e-18
DHRS7	5.80463e-22	-0.111265	0.11	0.231	9.12662e-18
COQ8B	5.85927e-22	-0.122536	0.089	0.201	9.21252e-18
KHSRP	5.91507e-22	0.07351	0.156	0.299	9.30026e-18
ITFG1	6.02852e-22	-0.0657242	0.483	0.692	9.47864e-18
GLE1	6.04463e-22	-0.0230389	0.185	0.337	9.50397e-18
PSMD14	6.10587e-22	-0.0332777	0.332	0.534	9.60027e-18
RFC5	6.12924e-22	-0.00685187	0.092	0.205	9.63701e-18
FMNL1	6.24439e-22	-0.0475739	0.322	0.515	9.81805e-18
N4BP2	6.24733e-22	-0.100718	0.219	0.38	9.82267e-18
AGAP4	6.33804e-22	-0.0377454	0.146	0.285	9.9653e-18
ZWILCH	6.36563e-22	-0.0104402	0.135	0.268	1.00087e-17
TUBGCP3	6.4964e-22	-0.0503333	0.289	0.473	1.02143e-17
CUL5	6.58425e-22	-0.152181	0.416	0.628	1.03524e-17
REV1	6.70248e-22	-0.103137	0.341	0.549	1.05383e-17
IL19	6.78318e-22	-0.0761615	0.15	0.289	1.06652e-17
MBTPS1	6.89679e-22	-0.0580413	0.242	0.418	1.08438e-17
CENPN	6.92203e-22	-0.0322657	0.104	0.222	1.08835e-17
CENPL	6.97272e-22	-0.0654506	0.084	0.192	1.09632e-17
SLC18A2	7.05292e-22	-0.0790068	0.015	0.072	1.10893e-17
FLT1	7.06997e-22	-0.223217	0.041	0.121	1.11161e-17
RASSF6	7.0775e-22	0.738453	0.599	0.537	1.11279e-17
CHEK1	7.18961e-22	-0.0889404	0.17	0.314	1.13042e-17
TMEM41B	7.41461e-22	-0.177718	0.165	0.309	1.1658e-17
MIF4GD	7.57116e-22	-0.0814653	0.048	0.134	1.19041e-17
NDC80	7.59665e-22	-0.0188719	0.172	0.32	1.19442e-17
PI4K2B	7.66959e-22	-0.13449	0.352	0.555	1.20589e-17
NUP133	7.68729e-22	-0.0945159	0.184	0.337	1.20867e-17
NDUFB5	7.73439e-22	-0.144108	0.099	0.216	1.21608e-17
ITGB1	7.79866e-22	-0.0891804	0.135	0.268	1.22618e-17
CLCN6	7.86383e-22	-0.107266	0.155	0.295	1.23643e-17
UGT8	7.92801e-22	-0.150134	0.111	0.231	1.24652e-17
H3F3B	7.99293e-22	0.113093	0.37	0.571	1.25673e-17
AC098850.3	8.00624e-22	-0.0969092	0.09	0.202	1.25882e-17
TRDMT1	8.09374e-22	-0.0177583	0.14	0.276	1.27258e-17
PARPBP	8.2009e-22	-0.0979307	0.258	0.428	1.28943e-17
GPSM2	8.20736e-22	-0.0304799	0.176	0.324	1.29044e-17
RAD9A	8.20764e-22	-0.114562	0.238	0.405	1.29049e-17
MZF1	8.25291e-22	-0.0372684	0.189	0.345	1.2976e-17
RGS3	8.27371e-22	-0.0537035	0.259	0.433	1.30087e-17
TNPO1	8.28562e-22	-0.0184466	0.309	0.498	1.30275e-17
CSE1L	8.48148e-22	-0.0196557	0.35	0.544	1.33354e-17
GTF3C2	8.61288e-22	-0.0249901	0.225	0.392	1.3542e-17
GCDH	8.71874e-22	-0.097775	0.142	0.274	1.37085e-17
GCFC2	8.74164e-22	-0.0150289	0.181	0.332	1.37445e-17
POLA1	8.75919e-22	-0.151507	0.331	0.51	1.37721e-17
ZWINT	8.88873e-22	-0.00759764	0.096	0.21	1.39758e-17
LMNB1	8.90649e-22	0.0441581	0.31	0.501	1.40037e-17
ARL10	9.00457e-22	-0.0540929	0.061	0.156	1.41579e-17
EARS2	9.13625e-22	-0.100544	0.13	0.26	1.43649e-17
TUBA1A	9.15758e-22	-0.0473361	0.085	0.194	1.43985e-17
MT-CYB	9.17498e-22	1.01908	0.551	0.477	1.44258e-17
HIVEP1	9.19504e-22	-0.300723	0.573	0.756	1.44574e-17
PHF11	9.53605e-22	-0.0142411	0.222	0.388	1.49935e-17
CBWD5	9.8058e-22	-0.055552	0.349	0.547	1.54177e-17
RNF38	1.00009e-21	-0.0650702	0.425	0.635	1.57244e-17
MEGF8	1.0063e-21	-0.0871999	0.057	0.149	1.5822e-17
2022-03-06	1.0283e-21	-0.142815	0.415	0.625	1.6168e-17
IFT88	1.0411e-21	-0.0707056	0.153	0.291	1.63692e-17
KANSL2	1.06025e-21	-0.0460087	0.141	0.274	1.66702e-17
FAM133B	1.06737e-21	-0.0571599	0.3	0.492	1.67823e-17
MX1	1.08652e-21	-0.0501976	0.377	0.589	1.70834e-17
CCT4	1.1081e-21	-0.0278015	0.285	0.476	1.74227e-17
STXBP5L	1.1611e-21	-0.0872587	0.048	0.134	1.8256e-17
LIN54	1.16185e-21	-0.0372012	0.227	0.39	1.82677e-17
IPP	1.1651e-21	-0.0806037	0.09	0.2	1.83189e-17
MAGED1	1.19012e-21	0.0172309	0.21	0.369	1.87122e-17
NDUFAF1	1.21028e-21	-0.0718594	0.063	0.158	1.90292e-17
SRP68	1.22524e-21	-0.100372	0.095	0.206	1.92645e-17
RAB11FIP4	1.25683e-21	-0.139701	0.065	0.161	1.97611e-17
ZNF726	1.28034e-21	-0.106642	0.088	0.196	2.01308e-17
CLOCK	1.28805e-21	-0.173573	0.401	0.599	2.0252e-17
SRP54	1.29857e-21	-0.0848705	0.319	0.511	2.04174e-17
DYNC1I2	1.29861e-21	-0.0688884	0.3	0.489	2.0418e-17
MYO6	1.30671e-21	-0.169833	0.336	0.533	2.05454e-17
NPC1	1.30743e-21	-0.150355	0.291	0.478	2.05567e-17
MRPL48	1.30853e-21	-0.0525468	0.15	0.286	2.05741e-17
NUP37	1.34471e-21	-0.0783298	0.175	0.323	2.1143e-17
ODC1	1.34624e-21	0.00774807	0.172	0.321	2.11669e-17
FGFR1OP	1.35595e-21	-0.134263	0.283	0.464	2.13196e-17
TMEM143	1.35807e-21	-0.0989712	0.059	0.151	2.13529e-17
STRN	1.39932e-21	-0.144856	0.303	0.488	2.20015e-17
APOBEC3G	1.42836e-21	-0.00460864	0.274	0.46	2.24581e-17
POLR3E	1.4407e-21	-0.0541614	0.122	0.249	2.26522e-17
PYHIN1	1.46397e-21	-0.13587	0.053	0.142	2.3018e-17
GINS4	1.46455e-21	-0.06335	0.074	0.176	2.30271e-17
CDCA7	1.46465e-21	-0.1242	0.04	0.118	2.30287e-17
IFT74	1.4803e-21	-0.0699316	0.143	0.273	2.32748e-17
LDAH	1.48622e-21	-0.00270405	0.294	0.481	2.33679e-17
MAP3K10	1.49657e-21	-0.0905844	0.135	0.265	2.35305e-17
NADK	1.50649e-21	-0.180227	0.162	0.302	2.36865e-17
CBWD6	1.50873e-21	-0.0759776	0.095	0.208	2.37218e-17
TSEN2	1.54041e-21	-0.133243	0.164	0.303	2.42199e-17
RNF135	1.581e-21	-0.0901677	0.102	0.217	2.4858e-17
FAM50A	1.59356e-21	-0.0219456	0.101	0.218	2.50556e-17
MAP4K1	1.61045e-21	-0.0718163	0.277	0.456	2.53211e-17
XRRA1	1.63202e-21	-0.048564	0.211	0.367	2.56603e-17
NSMCE2	1.63203e-21	-0.435957	0.685	0.807	2.56604e-17
SEMA3C	1.69483e-21	-0.158857	0.019	0.079	2.66478e-17
AGAP1	1.70604e-21	-0.409289	0.056	0.145	2.6824e-17
PMVK	1.73688e-21	-0.134301	0.187	0.337	2.73089e-17
MTMR2	1.75349e-21	-0.00399095	0.186	0.338	2.75701e-17
ARNTL2	1.79636e-21	-0.236325	0.457	0.659	2.82441e-17
GSDMD	1.8003e-21	0.0361517	0.115	0.238	2.83061e-17
TCTN2	1.80069e-21	-0.0913736	0.04	0.118	2.83122e-17
SYNCRIP	1.82367e-21	-0.0733995	0.266	0.441	2.86735e-17
CRADD	1.82664e-21	-0.239906	0.117	0.237	2.87202e-17
MORC2	1.85328e-21	-0.0714097	0.12	0.243	2.91391e-17
PAAF1	1.89627e-21	-0.08614	0.169	0.312	2.9815e-17
ZNF451	1.91284e-21	-0.11491	0.333	0.533	3.00755e-17
USP25	1.92082e-21	-0.187095	0.402	0.607	3.0201e-17
SMYD2	1.96641e-21	-0.0932584	0.133	0.262	3.09179e-17
DPP10	1.99021e-21	-0.0593421	0.045	0.128	3.1292e-17
C11orf80	1.99891e-21	-0.227085	0.235	0.396	3.14288e-17
MED23	1.99955e-21	-0.0751876	0.241	0.41	3.14389e-17
AGFG1	2.00125e-21	-0.1692	0.526	0.737	3.14656e-17
TANC2	2.00562e-21	-0.579226	0.039	0.115	3.15344e-17
NME7	2.05506e-21	-0.061091	0.187	0.337	3.23117e-17
GPC6	2.06662e-21	-0.277016	0.053	0.142	3.24935e-17
IDNK	2.07785e-21	-0.0805446	0.075	0.177	3.267e-17
MRPL39	2.08348e-21	-0.0681344	0.13	0.26	3.27586e-17
MCM3	2.10991e-21	-0.0859574	0.209	0.365	3.31741e-17
PSMD12	2.14399e-21	-0.107493	0.188	0.341	3.37099e-17
PCCB	2.18085e-21	-0.110303	0.093	0.202	3.42895e-17
TBCK	2.18416e-21	-0.21027	0.432	0.642	3.43416e-17
SMPD4	2.18939e-21	-0.0217511	0.209	0.372	3.44238e-17
SEMA3A	2.19048e-21	-0.13056	0.231	0.39	3.44409e-17
PEX10	2.23119e-21	-0.0274667	0.076	0.178	3.50809e-17
E2F2	2.24241e-21	-0.0979934	0.118	0.24	3.52574e-17
SLC66A3	2.243e-21	-0.148031	0.06	0.152	3.52666e-17
GAS8	2.26124e-21	-0.101391	0.06	0.152	3.55535e-17
FBXO21	2.27554e-21	-0.0471585	0.161	0.306	3.57783e-17
SLC17A9	2.27863e-21	-0.0795222	0.071	0.169	3.58268e-17
CNTN5	2.30117e-21	-0.193268	0.11	0.229	3.61812e-17
VPS29	2.30268e-21	-0.0335006	0.314	0.51	3.6205e-17
CLEC2D	2.31067e-21	-0.218639	0.176	0.313	3.63307e-17
KCNQ1	2.32703e-21	-0.12543	0.151	0.285	3.65878e-17
KIF1B	2.33828e-21	-0.15218	0.285	0.462	3.67648e-17
DCC	2.34338e-21	-0.486129	0.118	0.235	3.6845e-17
CEP162	2.34705e-21	-0.134104	0.188	0.337	3.69027e-17
SCARB1	2.36765e-21	-0.148292	0.283	0.456	3.72266e-17
IZUMO4	2.38887e-21	-0.0738635	0.136	0.264	3.75602e-17
BACH2	2.40335e-21	-0.343779	0.034	0.107	3.77878e-17
ASXL2	2.40805e-21	-0.120447	0.338	0.536	3.78618e-17
C12orf42	2.43827e-21	-0.018477	0.122	0.247	3.8337e-17
MYH11	2.44636e-21	0.00543614	0.089	0.198	3.84641e-17
ARFIP1	2.47353e-21	-0.040072	0.269	0.448	3.88913e-17
DCDC1	2.49003e-21	-0.0423718	0.037	0.114	3.91507e-17
NSD2	2.54739e-21	-0.0758773	0.462	0.663	4.00526e-17
COL14A1	2.55096e-21	-0.0791458	0.014	0.068	4.01088e-17
RCAN3	2.61894e-21	-0.0859491	0.049	0.133	4.11775e-17
OSBPL10	2.64534e-21	-0.176719	0.028	0.096	4.15927e-17
RNF214	2.69457e-21	-0.0117845	0.187	0.339	4.23667e-17
IVD	2.73908e-21	-0.0101681	0.169	0.317	4.30665e-17
NSF	2.89132e-21	-0.192043	0.45	0.646	4.54602e-17
SYNGAP1	2.91312e-21	-0.023602	0.093	0.205	4.5803e-17
SNX6	2.96478e-21	-0.0193413	0.348	0.545	4.66152e-17
RRNAD1	3.01404e-21	-0.0786507	0.09	0.198	4.73897e-17
RPF1	3.02776e-21	-0.0441481	0.106	0.223	4.76055e-17
STARD7	3.05963e-21	0.00176743	0.225	0.389	4.81065e-17
CCAR2	3.16216e-21	-0.0502222	0.117	0.24	4.97186e-17
SHLD1	3.17375e-21	-0.186476	0.251	0.417	4.99009e-17
ZNF165	3.1834e-21	-0.057883	0.011	0.061	5.00526e-17
UBE2T	3.19333e-21	-0.0385304	0.085	0.192	5.02088e-17
GBF1	3.26596e-21	-0.127452	0.467	0.677	5.13506e-17
C12orf40	3.29913e-21	-0.0229382	0.078	0.181	5.18722e-17
WBP11	3.32863e-21	-0.078375	0.152	0.288	5.23361e-17
TUBA1C	3.37085e-21	-0.00250483	0.151	0.288	5.29999e-17
P4HA3	3.42051e-21	-0.0782753	0.135	0.264	5.37806e-17
PRDM10	3.42103e-21	-0.0754797	0.115	0.236	5.37888e-17
NPEPPS	3.45728e-21	-0.178832	0.506	0.721	5.43588e-17
CBLN2	3.48077e-21	-0.0987725	0.002	0.038	5.47282e-17
CHRM2	3.50574e-21	0.609294	0.245	0.125	5.51208e-17
FGR	3.52286e-21	-0.0397589	0.324	0.519	5.53899e-17
SFI1	3.55639e-21	-0.042631	0.373	0.58	5.5917e-17
PHF7	3.61641e-21	-0.0495981	0.062	0.156	5.68608e-17
FMR1	3.69295e-21	-0.0281106	0.181	0.332	5.80643e-17
PRKCSH	3.69758e-21	-0.0590023	0.125	0.253	5.81371e-17
MAPK1IP1L	3.74541e-21	-0.0503223	0.31	0.499	5.8889e-17
PPIG	3.74879e-21	-0.0260494	0.348	0.552	5.89423e-17
NUP153	3.77415e-21	-0.134003	0.458	0.653	5.9341e-17
PON2	3.81072e-21	-0.168392	0.209	0.361	5.9916e-17
EIF2AK2	3.82247e-21	-0.0670492	0.359	0.554	6.01007e-17
WEE1	3.85166e-21	-0.128346	0.117	0.239	6.05596e-17
USP28	3.90125e-21	-0.121516	0.21	0.371	6.13394e-17
RANBP17	3.93153e-21	-0.520636	0.028	0.095	6.18154e-17
EIF1AY	4.04285e-21	-0.00783191	0.11	0.231	6.35657e-17
COPS3	4.05737e-21	-0.0317734	0.124	0.249	6.37941e-17
IL10	4.17858e-21	-0.184905	0.038	0.114	6.56999e-17
ERP44	4.18673e-21	-0.0248145	0.323	0.515	6.5828e-17
PDHX	4.19147e-21	-0.0371037	0.195	0.349	6.59024e-17
C1S	4.19908e-21	-0.0477229	0.098	0.212	6.60221e-17
OSBPL8	4.20806e-21	-0.0980213	0.375	0.575	6.61634e-17
SMG9	4.21751e-21	0.0456757	0.176	0.325	6.6312e-17
ADSS	4.22671e-21	-0.128285	0.219	0.381	6.64566e-17
PXMP2	4.37042e-21	-0.0322502	0.062	0.156	6.87162e-17
EFR3A	4.39287e-21	-0.0528778	0.28	0.463	6.90691e-17
ECD	4.52241e-21	-0.0451742	0.158	0.302	7.11058e-17
NBPF10	4.55655e-21	-0.109629	0.088	0.194	7.16427e-17
TMEM243	4.61984e-21	-0.150912	0.33	0.519	7.26377e-17
SDHC	4.62064e-21	-0.0452605	0.158	0.297	7.26503e-17
CHD3	4.67362e-21	-0.023608	0.229	0.397	7.34833e-17
CACNB4	4.68707e-21	-0.206479	0.033	0.104	7.36947e-17
USP22	4.73603e-21	-0.0468156	0.335	0.539	7.44647e-17
PPIL2	4.84263e-21	-0.102869	0.225	0.385	7.61407e-17
PSMD1	4.87197e-21	-0.0902033	0.378	0.573	7.6602e-17
FTO	4.90558e-21	-0.095638	0.47	0.681	7.71304e-17
ZNF680	4.90872e-21	0.00525895	0.228	0.392	7.71798e-17
MAP2K2	4.93934e-21	-0.0274024	0.191	0.343	7.76613e-17
POC5	4.95854e-21	-0.0825269	0.186	0.336	7.79631e-17
ANGEL2	5.00291e-21	-0.14778	0.192	0.344	7.86608e-17
MBD6	5.05633e-21	-0.0764649	0.118	0.242	7.95007e-17
TLR10	5.06811e-21	-0.0904618	0.288	0.467	7.96858e-17
AP3B1	5.06967e-21	-0.121546	0.501	0.709	7.97104e-17
RWDD4	5.08569e-21	-0.0719746	0.06	0.152	7.99623e-17
MZT2A	5.12966e-21	0.00611561	0.144	0.278	8.06537e-17
PHRF1	5.13366e-21	-0.0192304	0.198	0.355	8.07165e-17
CIRBP	5.19539e-21	-0.017079	0.336	0.536	8.16872e-17
EML2	5.20355e-21	-0.102419	0.317	0.504	8.18154e-17
MRPL42	5.27099e-21	0.0130475	0.169	0.313	8.28758e-17
DOK3	5.27256e-21	-0.132866	0.05	0.134	8.29005e-17
PLAA	5.38471e-21	-0.0424346	0.199	0.357	8.46638e-17
RHOT1	5.46749e-21	-0.150182	0.315	0.507	8.59653e-17
IL1RAPL1	5.53386e-21	-0.0866742	0.073	0.172	8.70089e-17
ARRDC3	5.62325e-21	-0.0957338	0.051	0.136	8.84143e-17
ERO1B	5.62805e-21	-0.253996	0.328	0.509	8.84899e-17
FGD4	5.67917e-21	-0.680075	0.048	0.129	8.92936e-17
SHARPIN	5.95005e-21	-0.0999508	0.113	0.231	9.35527e-17
EIF2S3	5.99126e-21	-0.0269083	0.322	0.515	9.42005e-17
GAPVD1	6.04286e-21	-0.126607	0.337	0.52	9.50119e-17
UBALD2	6.08118e-21	0.0167979	0.168	0.311	9.56144e-17
ASTN2	6.12156e-21	-0.093879	0.211	0.366	9.62493e-17
LCLAT1	6.13409e-21	-0.0389653	0.293	0.474	9.64462e-17
ACIN1	6.15196e-21	-0.0236275	0.336	0.534	9.67273e-17
OTUB1	6.25222e-21	-0.00089128	0.124	0.248	9.83037e-17
SRC	6.28355e-21	-0.0199967	0.13	0.257	9.87962e-17
TRMT1L	6.33551e-21	-0.0484381	0.093	0.203	9.96133e-17
EOMES	6.42718e-21	-0.0521985	0.075	0.175	1.01055e-16
DPY19L4	6.46959e-21	-0.100173	0.198	0.348	1.01721e-16
FBXL18	6.47226e-21	-0.133569	0.093	0.201	1.01763e-16
TMEM94	6.77172e-21	-0.0983238	0.124	0.248	1.06472e-16
QRSL1	6.85052e-21	0.0117758	0.175	0.322	1.07711e-16
UBE2E3	6.94633e-21	-0.0641977	0.319	0.506	1.09217e-16
PDCD11	7.3442e-21	-0.0408495	0.213	0.376	1.15473e-16
GOLGA3	7.34903e-21	-0.0315021	0.197	0.355	1.15549e-16
GTF2F2	7.40555e-21	-0.085015	0.345	0.54	1.16437e-16
XKR4	7.60648e-21	1.24527	0.287	0.177	1.19597e-16
SLC12A2	7.65873e-21	-0.0301986	0.226	0.386	1.20418e-16
SCAF8	7.75742e-21	-0.0903824	0.434	0.644	1.2197e-16
CMIP	7.98966e-21	-0.153977	0.393	0.582	1.25621e-16
EIF1AX	8.17692e-21	-0.097879	0.162	0.304	1.28566e-16
CHODL	8.82673e-21	-0.240088	0.226	0.377	1.38783e-16
OSBP2	8.82792e-21	-0.132185	0.038	0.114	1.38801e-16
DHX57	8.90566e-21	-0.0655194	0.183	0.33	1.40024e-16
OASL	9.11778e-21	-0.0526972	0.011	0.061	1.43359e-16
ZMYM1	9.12284e-21	-0.107297	0.086	0.19	1.43438e-16
SFXN2	9.13029e-21	-0.0461766	0.089	0.198	1.43556e-16
GIGYF2	9.3628e-21	-0.152576	0.437	0.638	1.47211e-16
ZC3HC1	9.37973e-21	-0.0917232	0.146	0.276	1.47477e-16
AL138752.2	9.42088e-21	-0.107043	0.233	0.399	1.48124e-16
EIF3C	9.48763e-21	-0.0671265	0.043	0.123	1.49174e-16
VPS54	9.53904e-21	-0.0175235	0.326	0.526	1.49982e-16
PLPP1	9.54271e-21	-0.168891	0.123	0.243	1.5004e-16
DNAJA3	9.70783e-21	-0.0950887	0.154	0.29	1.52636e-16
DNAJA2	9.80061e-21	-0.0453499	0.131	0.26	1.54095e-16
MAP3K2	9.88129e-21	-0.0668203	0.394	0.595	1.55364e-16
NDUFA12	9.90736e-21	-0.057727	0.138	0.267	1.55773e-16
PAWR	9.94122e-21	-0.0635711	0.318	0.505	1.56306e-16
ME2	9.94901e-21	-0.043469	0.295	0.481	1.56428e-16
SYMPK	9.95947e-21	-0.0677417	0.382	0.595	1.56593e-16
RERG	1.0082e-20	0.465043	0.135	0.041	1.5852e-16
ATF7IP	1.00923e-20	-0.119172	0.51	0.713	1.58681e-16
RWDD1	1.01212e-20	-0.0348004	0.105	0.219	1.59136e-16
CLYBL	1.01965e-20	-0.0412216	0.196	0.343	1.60319e-16
NUP85	1.02892e-20	-0.0407584	0.182	0.33	1.61777e-16
SCARB2	1.03251e-20	-0.0587897	0.084	0.187	1.62341e-16
MYBPC2	1.0356e-20	-0.087998	0.01	0.059	1.62827e-16
LRPPRC	1.03722e-20	-0.10723	0.411	0.607	1.63082e-16
IDH3A	1.0978e-20	0.00581446	0.178	0.325	1.72608e-16
CCNB1	1.10215e-20	-0.017152	0.078	0.179	1.73291e-16
ZDHHC17	1.10732e-20	-0.132748	0.28	0.458	1.74104e-16
IFT81	1.12404e-20	-0.050223	0.119	0.238	1.76732e-16
CBWD2	1.14408e-20	-0.054921	0.222	0.383	1.79883e-16
NFYB	1.15063e-20	-0.080007	0.059	0.149	1.80914e-16
TBX18	1.15587e-20	0.328199	0.121	0.032	1.81737e-16
SBF2	1.17182e-20	-0.250347	0.076	0.175	1.84245e-16
UBXN2A	1.17816e-20	-0.0344635	0.266	0.441	1.85242e-16
F5	1.19828e-20	-0.275279	0.163	0.295	1.88406e-16
C1orf56	1.20361e-20	-0.0932811	0.067	0.162	1.89244e-16
CDC123	1.21742e-20	-0.104467	0.298	0.487	1.91414e-16
ZCRB1	1.23345e-20	-0.00687627	0.104	0.219	1.93936e-16
DGKQ	1.23643e-20	-0.0440729	0.054	0.141	1.94403e-16
SVIL	1.24425e-20	-0.494582	0.045	0.124	1.95634e-16
[truncated: 13,724 more rows]

## Sheet: DEGs_150_vs_197
	p_val	avg_log2FC	pct.1	pct.2	p_val_adj
SPP1	0	2.07031	0.293	0.004	0
MAP1B	0	2.58815	0.313	0.014	0
IGF2BP3	0	1.69449	0.589	0.228	0
AKR1C2	0	2.61805	0.324	0.014	0
NTS	0	2.14716	0.319	0.01	0
KRT19	0	2.59662	0.354	0.013	0
ALDH3A1	1.07124e-305	1.9236	0.288	0.007	1.6843e-301
DLGAP1	3.25597e-296	-1.22776	0.675	0.877	5.11935e-292
GULP1	3.00399e-289	2.69136	0.293	0.017	4.72317e-285
CES1	1.17714e-287	1.5178	0.266	0.002	1.85082e-283
SCN9A	2.79408e-286	2.34841	0.292	0.019	4.39314e-282
CDC14B	3.47676e-285	1.15508	0.451	0.131	5.46652e-281
AKR1B10	6.73198e-285	1.75919	0.267	0.005	1.05847e-280
AKR1C3	2.70317e-281	1.57467	0.276	0.01	4.2502e-277
PERP	8.48468e-276	1.49484	0.267	0.008	1.33405e-271
ITGA2	1.31882e-274	1.77213	0.264	0.007	2.07359e-270
COBLL1	5.17203e-272	1.93788	0.285	0.018	8.13198e-268
KRT6A	1.02763e-271	1.95224	0.257	0.004	1.61574e-267
ASPH	1.99931e-270	1.89175	0.341	0.057	3.14352e-266
PTPRZ1	1.79276e-263	1.88069	0.259	0.009	2.81876e-259
IGF2BP2	3.54897e-263	2.1058	0.29	0.028	5.58004e-259
ADH7	2.49392e-258	1.64889	0.244	0.003	3.9212e-254
LPP	1.10784e-257	1.83713	0.602	0.329	1.74185e-253
SOX2	2.29237e-253	1.37295	0.248	0.007	3.6043e-249
ABCA13	6.59306e-252	2.2879	0.263	0.017	1.03663e-247
GCLC	3.96036e-250	2.75218	0.406	0.135	6.22687e-246
PHLDB2	3.76535e-249	1.88497	0.277	0.024	5.92026e-245
NTRK2	1.10241e-248	2.35443	0.417	0.14	1.73331e-244
AKR1C1	1.37198e-248	1.53143	0.27	0.023	2.15716e-244
EPS8	1.77689e-242	1.88607	0.353	0.084	2.79381e-238
SDC1	7.8867e-242	1.22995	0.24	0.008	1.24003e-237
SLCO3A1	3.8981e-240	2.62933	0.365	0.097	6.12899e-236
GRHL2	9.7636e-237	1.41617	0.245	0.012	1.53513e-232
MAP2	4.04456e-235	1.68486	0.27	0.027	6.35926e-231
SIPA1L2	4.57064e-234	1.5554	0.245	0.014	7.18641e-230
SDK1	1.52815e-231	2.62625	0.337	0.083	2.40271e-227
DSP	2.84993e-231	1.26686	0.228	0.006	4.48094e-227
NFIB	1.088e-228	1.61998	0.294	0.045	1.71067e-224
CD9	1.45922e-227	1.21535	0.274	0.033	2.29434e-223
BCL11A	1.23756e-225	1.26223	0.225	0.007	1.94581e-221
FAM83B	2.74446e-224	0.998497	0.219	0.004	4.31511e-220
PLCB4	1.37593e-222	1.55495	0.249	0.022	2.16338e-218
ITGB4	1.50318e-221	1.03074	0.222	0.007	2.36345e-217
RIMS2	7.99231e-221	2.13415	0.278	0.043	1.25663e-216
TM4SF1	2.22491e-215	0.987511	0.212	0.004	3.49823e-211
JUP	3.79181e-213	1.04141	0.284	0.048	5.96186e-209
ESRP1	2.31166e-212	0.994716	0.238	0.019	3.63463e-208
CNTN1	1.14814e-211	1.74199	0.308	0.067	1.80521e-207
B2M	1.96214e-211	-0.718864	0.672	0.919	3.08507e-207
ADAM23	3.12825e-211	2.31492	0.417	0.168	4.91855e-207
RAPGEF5	2.85618e-210	1.28906	0.262	0.034	4.49077e-206
PIEZO2	4.17278e-210	-1.07231	0.441	0.715	6.56086e-206
ARHGEF28	8.70185e-208	1.78069	0.26	0.037	1.36819e-203
DRAM1	1.42915e-206	-1.29876	0.478	0.709	2.24706e-202
TMSB4X	2.34398e-206	-0.888976	0.678	0.869	3.68544e-202
PLEKHA5	1.72022e-205	1.8483	0.301	0.067	2.7047e-201
PTGR1	4.44819e-205	1.43166	0.235	0.022	6.99389e-201
EGFR	1.33027e-204	1.25271	0.233	0.019	2.09158e-200
ADAMTSL1	3.26793e-204	2.75388	0.318	0.082	5.13816e-200
WNK2	1.11588e-203	1.00937	0.206	0.007	1.7545e-199
GRB10	1.90881e-203	1.15885	0.228	0.017	3.00122e-199
ALDH1A1	4.97659e-203	0.972383	0.228	0.018	7.82469e-199
THRB	1.27064e-202	1.08744	0.226	0.017	1.99783e-198
KRT8	1.82524e-202	1.13674	0.225	0.016	2.86983e-198
PARD3	3.08936e-202	2.26589	0.336	0.098	4.8574e-198
MID1	7.54235e-202	1.92326	0.29	0.061	1.18588e-197
UCHL1	4.4067e-201	0.844526	0.207	0.008	6.92866e-197
MEIS1	9.97074e-201	1.08138	0.222	0.016	1.5677e-196
FKBP10	8.82742e-199	0.584916	0.196	0.003	1.38794e-194
MDK	2.0212e-197	0.831261	0.197	0.004	3.17793e-193
NCKAP1	4.56381e-195	0.7643	0.229	0.021	7.17567e-191
EPCAM	4.86693e-195	0.87402	0.224	0.02	7.65227e-191
CTBP2	8.26318e-195	1.19703	0.245	0.031	1.29922e-190
PKP1	2.39235e-194	0.795436	0.19	0.002	3.76149e-190
ENAH	4.74433e-194	0.973352	0.235	0.027	7.4595e-190
TANC2	5.45089e-193	1.23271	0.291	0.062	8.57044e-189
PHLPP1	1.01967e-192	0.937377	0.494	0.231	1.60323e-188
FGF12	1.36878e-192	1.96997	0.302	0.078	2.15213e-188
VWDE	8.94637e-191	0.952	0.234	0.028	1.40664e-186
ASAP2	2.371e-190	1.18218	0.259	0.044	3.72792e-186
TJP1	4.32444e-190	1.08599	0.258	0.042	6.79932e-186
NAALADL2	7.04651e-190	0.949441	0.824	0.655	1.10792e-185
TRIM2	6.02771e-189	1.1239	0.236	0.03	9.47738e-185
CYP4F11	9.0824e-189	0.64214	0.185	0.002	1.42803e-184
SESN3	4.867e-188	1.2788	0.283	0.06	7.65238e-184
CNTN5	6.03461e-187	2.72669	0.371	0.146	9.48822e-183
MYO10	8.3128e-186	1.36087	0.267	0.052	1.30702e-181
SBF2	2.57139e-185	1.71316	0.332	0.106	4.043e-181
RASSF9	4.19422e-185	1.15573	0.246	0.039	6.59457e-181
MAP4K3	6.08481e-185	1.13429	0.308	0.083	9.56715e-181
MPDZ	7.17346e-185	0.659933	0.196	0.009	1.12788e-180
LAPTM4B	3.07489e-184	0.682826	0.193	0.008	4.83465e-180
ABCC5	4.27354e-184	1.58634	0.357	0.129	6.71929e-180
FGFR1	4.52751e-184	1.16106	0.226	0.026	7.1186e-180
BCAS3	5.53603e-184	1.39433	0.713	0.523	8.7043e-180
MS4A1	3.1213e-183	-0.913985	0.458	0.699	4.90761e-179
GLI2	5.63831e-183	1.08971	0.202	0.014	8.86512e-179
TEAD1	5.98281e-183	1.09938	0.254	0.041	9.40677e-179
PELI2	9.0843e-183	0.817063	0.195	0.009	1.42833e-178
GPC1	2.03162e-182	0.699913	0.179	0.002	3.19431e-178
CACNA1B	5.18013e-182	1.04048	0.209	0.018	8.14472e-178
HLA-B	6.46817e-182	-0.736184	0.571	0.831	1.01699e-177
B3GNT5	7.98878e-182	0.83826	0.229	0.028	1.25608e-177
STON2	1.49149e-181	0.840948	0.202	0.014	2.34507e-177
KLHL4	3.51329e-181	-1.08485	0.051	0.235	5.52395e-177
DSC3	4.40071e-181	0.77099	0.221	0.024	6.91923e-177
ZNF618	2.01002e-179	0.764417	0.192	0.01	3.16035e-175
CMTM4	2.64678e-179	0.819932	0.221	0.024	4.16153e-175
NIBAN2	4.23916e-179	0.727104	0.202	0.014	6.66523e-175
MAP7	3.67182e-178	0.938174	0.235	0.034	5.7732e-174
SLC7A11	3.56036e-177	1.44585	0.306	0.086	5.59795e-173
APP	4.03524e-177	1.04488	0.266	0.054	6.3446e-173
PTPRF	1.35493e-176	0.632174	0.208	0.019	2.13035e-172
NHS	6.58283e-176	1.41414	0.241	0.04	1.03502e-171
DSG3	2.34966e-175	0.912952	0.182	0.007	3.69437e-171
MEGF9	4.62261e-175	1.24675	0.286	0.071	7.26813e-171
ARHGAP32	7.3479e-175	0.784451	0.233	0.032	1.15531e-170
DOCK1	2.5487e-174	1.03559	0.249	0.044	4.00732e-170
PTPN14	2.91493e-174	0.698966	0.33	0.093	4.58314e-170
NHSL1	3.09152e-174	1.33083	0.553	0.321	4.8608e-170
MAST4	5.29534e-174	0.916085	0.238	0.037	8.32586e-170
TCF7L2	1.0009e-173	1.05197	0.258	0.049	1.57371e-169
TENM4	1.39599e-173	1.33846	0.229	0.034	2.19491e-169
AGAP1	2.25822e-173	1.56138	0.298	0.083	3.5506e-169
COL7A1	2.76133e-173	0.632923	0.169	0.001	4.34164e-169
MET	5.3707e-173	0.640238	0.188	0.01	8.44435e-169
PPP2R3A	3.44598e-172	1.19556	0.29	0.077	5.41812e-168
CD74	1.02583e-171	-0.697977	0.547	0.83	1.61291e-167
RAB6B	1.13066e-171	0.513177	0.168	0.001	1.77773e-167
SH3RF2	2.23298e-171	0.854928	0.193	0.014	3.51091e-167
TMPRSS4	7.35383e-171	0.703436	0.192	0.014	1.15624e-166
CSTA	7.64749e-171	0.755413	0.173	0.004	1.20242e-166
JAKMIP2	1.45413e-170	1.76724	0.294	0.082	2.28633e-166
EIF4EBP1	1.51485e-170	0.750515	0.224	0.031	2.3818e-166
PARD6G	1.74371e-170	0.567786	0.176	0.006	2.74164e-166
KCNIP4	2.02317e-170	1.88068	0.303	0.093	3.18103e-166
PBX1	4.30067e-170	1.10655	0.225	0.032	6.76195e-166
IGFBP2	5.10562e-170	0.943314	0.171	0.003	8.02756e-166
SVIL	2.23559e-169	1.11363	0.283	0.068	3.51503e-165
FSTL4	5.33532e-169	0.765482	0.185	0.011	8.38872e-165
CUEDC1	1.20539e-168	0.739521	0.204	0.021	1.89524e-164
ITGA6	2.71276e-168	0.879567	0.221	0.031	4.26527e-164
JPH1	8.00882e-168	0.676789	0.179	0.008	1.25923e-163
GPNMB	6.41192e-167	0.894725	0.186	0.012	1.00815e-162
GMNC	1.60913e-166	0.663024	0.174	0.006	2.53004e-162
DIP2C	2.0336e-166	0.716188	0.201	0.019	3.19742e-162
TBL1XR1	3.52138e-166	0.946473	0.766	0.59	5.53666e-162
TNRC6C	1.03589e-164	0.887849	0.248	0.05	1.62874e-160
PLEKHG4B	1.04079e-164	0.48592	0.168	0.004	1.63644e-160
CRIM1	1.39595e-164	0.724852	0.219	0.031	2.19485e-160
SERPINB13	2.12496e-164	1.03586	0.163	0.002	3.34108e-160
WDFY3	1.82861e-163	1.18616	0.265	0.064	2.87513e-159
KIAA1549	2.24975e-163	0.754201	0.204	0.024	3.53728e-159
FAM110C	2.83969e-163	0.713752	0.159	0.001	4.46484e-159
PTPN3	8.65001e-163	0.633688	0.223	0.033	1.36004e-158
SLC12A7	9.39107e-163	0.443745	0.165	0.003	1.47656e-158
LRP6	1.4031e-162	0.679675	0.226	0.036	2.2061e-158
CARD18	3.52788e-162	-1.12018	0.042	0.206	5.54688e-158
SLC12A8	4.39938e-162	0.734016	0.224	0.035	6.91714e-158
SMAD3	2.46754e-161	0.659996	0.198	0.02	3.87971e-157
KCNH8	6.05456e-161	1.21639	0.244	0.05	9.51959e-157
CBR1	7.4821e-161	1.00343	0.292	0.083	1.17641e-156
GCNT2	8.39512e-161	1.03552	0.228	0.038	1.31997e-156
PPP2R2C	1.49515e-160	0.568902	0.174	0.009	2.35082e-156
SULT1A1	1.8399e-160	0.40854	0.16	0.002	2.89287e-156
MAL2	4.88331e-160	0.680016	0.183	0.013	7.67803e-156
NFIA	7.46229e-160	0.992792	0.256	0.056	1.1733e-155
FGFBP1	1.01267e-159	0.835368	0.158	0.002	1.59222e-155
PTH2R	1.06333e-159	1.01467	0.267	0.068	1.67187e-155
SOX5	1.89832e-159	1.47606	0.359	0.139	2.98473e-155
RIMKLB	2.11259e-159	0.444172	0.181	0.012	3.32163e-155
PSD3	3.78334e-159	1.14947	0.256	0.058	5.94854e-155
HMGA2	1.76085e-158	1.03961	0.21	0.03	2.76858e-154
MPP3	1.03898e-157	0.489879	0.171	0.008	1.6336e-153
YAP1	2.4731e-157	0.601447	0.226	0.037	3.88845e-153
STOX2	2.74537e-157	1.07561	0.241	0.048	4.31655e-153
PRAME	2.99816e-157	0.377681	0.155	0.001	4.714e-153
DNAH14	6.93796e-157	1.44606	0.34	0.132	1.09086e-152
PTCHD1	8.57202e-157	0.474266	0.158	0.003	1.34778e-152
XDH	1.20192e-156	0.476773	0.167	0.007	1.88978e-152
RANBP17	1.29095e-156	0.973255	0.239	0.048	2.02976e-152
KRT18	1.35977e-156	0.748102	0.16	0.003	2.13796e-152
CTDSPL	2.05327e-156	0.562541	0.193	0.019	3.22836e-152
PRKCA	1.98543e-155	1.24954	0.276	0.077	3.12169e-151
PLOD2	2.04268e-155	0.635731	0.18	0.014	3.21171e-151
DLG1	2.3067e-155	1.09701	0.707	0.541	3.62682e-151
SCD5	6.2281e-155	1.02197	0.242	0.051	9.79244e-151
TRERF1	1.22171e-154	0.82869	0.24	0.051	1.92089e-150
EVPL	1.33593e-154	0.424898	0.161	0.005	2.10049e-150
SEMA6D	2.71768e-154	0.608564	0.694	0.416	4.27301e-150
CORO2A	2.9328e-154	0.677885	0.217	0.035	4.61125e-150
XXYLT1	4.14858e-154	1.34364	0.383	0.175	6.52281e-150
HS6ST2	8.37581e-154	0.924379	0.2	0.026	1.31693e-149
PLA2R1	3.73388e-153	0.894465	0.199	0.026	5.87078e-149
MELTF	7.79436e-153	0.607281	0.223	0.041	1.22551e-148
BCHE	1.27801e-152	0.475375	0.159	0.005	2.00941e-148
MVB12B	1.62268e-152	0.483825	0.172	0.011	2.55133e-148
ZNF532	3.13714e-152	0.818642	0.253	0.061	4.93252e-148
ZNF516	4.53613e-152	0.520027	0.195	0.022	7.13216e-148
FAM160A1	4.85051e-152	0.812274	0.202	0.027	7.62645e-148
SYT14	7.79451e-152	0.650338	0.203	0.029	1.22553e-147
APBA2	1.20827e-151	0.53192	0.184	0.018	1.89977e-147
EPN2	1.22786e-151	0.831461	0.282	0.082	1.93056e-147
ATP8A1	1.46626e-151	-0.859017	0.6	0.763	2.30539e-147
SOX6	1.64475e-151	1.15634	0.229	0.046	2.58604e-147
TSPAN13	2.73648e-151	0.461522	0.155	0.003	4.30257e-147
KRT15	3.96739e-151	0.769459	0.151	0.002	6.23792e-147
TXNRD3	4.93271e-151	0.394696	0.156	0.004	7.75571e-147
LGALS3BP	7.02777e-151	0.58691	0.155	0.004	1.10498e-146
NEO1	2.0186e-150	0.865894	0.276	0.078	3.17385e-146
CRYBG3	5.33626e-150	0.868678	0.295	0.093	8.3902e-146
NETO1	2.47289e-149	-0.598396	0.014	0.141	3.88812e-145
GRIP1	5.86603e-149	1.31953	0.294	0.097	9.22316e-145
DMD	1.83619e-148	-1.14728	0.412	0.58	2.88705e-144
TMEM116	4.48504e-148	1.47312	0.37	0.166	7.05182e-144
VSNL1	4.59513e-148	0.746016	0.158	0.007	7.22493e-144
PLEKHA1	1.71093e-147	0.456014	0.18	0.016	2.69009e-143
NCS1	1.94218e-147	0.355354	0.154	0.005	3.05369e-143
CDC42BPA	2.436e-147	0.800616	0.239	0.052	3.83012e-143
EIF4G1	2.82542e-147	1.01523	0.474	0.26	4.4424e-143
PDGFC	3.41411e-147	0.682533	0.345	0.124	5.36801e-143
FGD4	3.6561e-147	0.874882	0.27	0.072	5.74849e-143
ARHGAP28	3.92919e-147	0.866007	0.162	0.009	6.17787e-143
SLC6A8	3.94456e-147	0.544149	0.147	0.002	6.20204e-143
PLXNB1	9.10238e-147	0.460645	0.196	0.026	1.43117e-142
FGF14	1.36571e-146	1.17931	0.192	0.026	2.14731e-142
KIAA1522	1.40136e-146	0.383314	0.161	0.008	2.20335e-142
TCIM	1.71083e-146	0.671531	0.152	0.004	2.68994e-142
PIR	1.84467e-146	0.815619	0.281	0.085	2.90037e-142
ANK3	3.75953e-146	0.89694	0.263	0.07	5.91111e-142
P3H4	1.42089e-145	0.420638	0.148	0.003	2.23407e-141
EMP2	1.43915e-145	0.435958	0.214	0.035	2.26277e-141
ACAP2	2.4396e-145	1.0024	0.681	0.517	3.83578e-141
IGFBP3	4.02367e-145	0.879905	0.156	0.007	6.32642e-141
ANXA1	5.51735e-145	1.06167	0.335	0.124	8.67494e-141
MECOM	6.02327e-145	1.2708	0.467	0.264	9.47039e-141
NYX	8.19233e-145	0.345893	0.158	0.008	1.28808e-140
GTF2IRD1	2.10374e-144	0.772531	0.234	0.052	3.30771e-140
GALNT13	2.2548e-144	1.29652	0.252	0.066	3.54523e-140
BDH1	2.47599e-144	0.775302	0.322	0.12	3.89301e-140
EHHADH	4.20089e-144	0.503298	0.19	0.025	6.60506e-140
ANKS6	4.39609e-144	0.407271	0.173	0.015	6.91198e-140
CNTNAP3B	4.57462e-144	0.626291	0.182	0.02	7.19268e-140
MED13L	2.60382e-143	0.786095	0.491	0.261	4.09399e-139
GPX2	4.67103e-143	0.696088	0.194	0.027	7.34427e-139
MACROD1	5.69764e-143	0.59737	0.211	0.038	8.9584e-139
PTK2	5.78326e-143	1.37705	0.313	0.117	9.09301e-139
GLI3	9.26086e-143	0.569514	0.169	0.014	1.45609e-138
KRTCAP3	1.66358e-142	0.408601	0.182	0.021	2.61565e-138
FOXP2	2.04541e-142	1.32857	0.293	0.101	3.21599e-138
DTNA	3.6491e-142	0.962957	0.255	0.066	5.73748e-138
LRAT	6.34028e-142	0.493426	0.156	0.008	9.96883e-138
CD44	1.51703e-141	0.976205	0.46	0.243	2.38522e-137
FAXC	1.77175e-141	0.382773	0.15	0.005	2.78573e-137
DDR1	3.0006e-141	0.645394	0.197	0.029	4.71784e-137
STK39	6.14429e-141	0.75385	0.26	0.07	9.66067e-137
KRT13	2.08039e-140	1.03742	0.141	0.002	3.27099e-136
PHLDA1	2.25421e-140	0.699698	0.191	0.027	3.54429e-136
LLGL2	3.81242e-140	0.735559	0.259	0.072	5.99426e-136
KLF5	1.02932e-139	0.683137	0.197	0.03	1.6184e-135
SYK	1.41165e-139	0.438088	0.182	0.022	2.21954e-135
BZW2	3.77938e-139	0.681815	0.227	0.049	5.94231e-135
ATP8B1	4.39245e-139	0.957591	0.492	0.28	6.90625e-135
DAB2IP	5.02317e-139	0.409439	0.168	0.015	7.89793e-135
PATJ	5.57845e-139	0.946652	0.551	0.353	8.771e-135
JAZF1	2.26939e-138	0.977988	0.297	0.099	3.56816e-134
S100A2	2.55514e-138	0.888953	0.143	0.003	4.01745e-134
EGF	3.23544e-138	0.468106	0.149	0.006	5.08709e-134
TBC1D16	4.00681e-138	0.449101	0.183	0.024	6.29991e-134
OBSCN	4.03576e-138	0.435888	0.184	0.024	6.34542e-134
CACNA2D3	4.42827e-138	1.25982	0.262	0.078	6.96257e-134
SLC1A3	6.18799e-138	0.672882	0.184	0.024	9.72938e-134
NINL	6.31736e-138	0.49605	0.18	0.022	9.93279e-134
MFHAS1	1.23088e-137	1.06433	0.323	0.126	1.93532e-133
FUT9	1.41397e-137	0.557282	0.15	0.007	2.22319e-133
PROS1	1.48637e-137	0.472781	0.156	0.01	2.33703e-133
KIAA1217	1.53901e-137	1.83915	0.323	0.135	2.41979e-133
MYH10	2.42411e-137	0.647432	0.239	0.059	3.81143e-133
CD109	3.66572e-137	0.667664	0.203	0.035	5.76361e-133
GBP6	5.19895e-137	0.401869	0.14	0.003	8.17432e-133
KIAA1671	5.21088e-136	0.743575	0.226	0.052	8.19307e-132
EXT1	7.90726e-136	1.06016	0.628	0.43	1.24326e-131
CLMN	9.63795e-136	0.450103	0.169	0.017	1.51538e-131
TMSB10	1.61695e-135	-0.841485	0.609	0.758	2.54234e-131
ADGRL1	1.79836e-135	0.4351	0.183	0.024	2.82756e-131
NQO1	7.08722e-135	0.71542	0.251	0.068	1.11432e-130
SMAD1	8.6687e-135	0.41974	0.158	0.012	1.36298e-130
EPHX1	1.73751e-134	0.547905	0.175	0.021	2.73188e-130
GRHL1	2.51513e-134	0.755618	0.22	0.049	3.95453e-130
COL17A1	5.21603e-134	0.45379	0.139	0.004	8.20116e-130
GNGT1	5.35183e-134	1.89192	0.368	0.182	8.41469e-130
LCP1	7.31324e-134	-0.766899	0.461	0.675	1.14986e-129
UACA	3.5131e-133	0.548459	0.174	0.021	5.52365e-129
SH3D19	7.35585e-133	0.913333	0.349	0.152	1.15656e-128
SHROOM2	1.52372e-132	0.537328	0.191	0.031	2.39574e-128
KCNE3	1.59047e-132	0.529201	0.132	0.001	2.50069e-128
KIF13A	2.12266e-132	0.92979	0.267	0.081	3.33746e-128
GPR160	2.15088e-132	0.445334	0.19	0.03	3.38182e-128
ELF3	2.76137e-132	0.876105	0.161	0.014	4.34169e-128
SHTN1	4.21003e-132	0.743062	0.254	0.073	6.61942e-128
SHANK2	5.15843e-132	1.09204	0.242	0.065	8.1106e-128
ADD2	8.9898e-132	0.600192	0.18	0.025	1.41347e-127
SEPTIN10	2.03059e-131	0.436458	0.347	0.13	3.19269e-127
CMSS1	2.73538e-131	0.92593	0.593	0.396	4.30084e-127
DENND2C	3.02527e-131	0.489554	0.169	0.019	4.75664e-127
GRTP1	6.73853e-131	0.325708	0.153	0.011	1.0595e-126
PCSK6	1.96452e-130	0.423803	0.157	0.013	3.08882e-126
MYLK	2.01024e-130	0.487579	0.177	0.024	3.1607e-126
BAIAP2	2.5953e-130	0.343312	0.156	0.012	4.08058e-126
CDCP1	3.3463e-130	0.387714	0.154	0.012	5.26139e-126
LTBR	5.09464e-130	0.306671	0.146	0.008	8.0103e-126
PLD1	6.61338e-130	0.595572	0.689	0.453	1.03982e-125
ACTB	7.93941e-130	-0.658686	0.737	0.869	1.24831e-125
ARHGEF26	8.22389e-130	0.446032	0.195	0.034	1.29304e-125
HS3ST3A1	1.02588e-129	0.500344	0.143	0.007	1.61298e-125
DGKG	1.18154e-129	0.896741	0.291	0.105	1.85773e-125
HLA-DRB1	2.38782e-129	-0.659416	0.518	0.756	3.75437e-125
STK32B	4.25769e-129	1.29012	0.231	0.061	6.69436e-125
WWC1	6.80182e-129	0.851749	0.24	0.066	1.06945e-124
ADGRG1	1.28143e-128	0.387443	0.139	0.005	2.01479e-124
SLC35F3	1.57729e-128	1.00675	0.255	0.076	2.47998e-124
SLIT2	1.92985e-128	0.793507	0.174	0.024	3.0343e-124
TBC1D2	3.41496e-128	0.651222	0.202	0.04	5.36934e-124
AASS	1.30251e-127	0.613381	0.222	0.053	2.04794e-123
MICU3	2.36389e-127	0.264624	0.141	0.007	3.71674e-123
HLA-A	3.98906e-127	-0.649748	0.562	0.784	6.272e-123
LDLRAD3	6.24805e-127	0.489587	0.178	0.026	9.82381e-123
PRKAA2	7.29629e-127	0.317667	0.133	0.004	1.1472e-122
GABRE	7.93903e-127	0.331353	0.127	0.001	1.24825e-122
HOMER1	2.11418e-126	0.52704	0.187	0.031	3.32413e-122
CTNND1	3.53464e-126	0.592057	0.241	0.065	5.55752e-122
TP63	4.95225e-126	0.83818	0.607	0.405	7.78642e-122
DNM1	5.71904e-126	0.532336	0.207	0.045	8.99205e-122
ADAM9	8.20863e-126	1.24742	0.4	0.213	1.29064e-121
ETV5	2.54234e-125	0.517103	0.179	0.028	3.99733e-121
RNF130	3.11506e-125	0.585171	0.212	0.048	4.89781e-121
TBL1X	3.28361e-125	1.25406	0.456	0.261	5.16282e-121
BTBD11	3.37976e-125	0.85877	0.196	0.039	5.314e-121
TMEM108	3.46909e-125	0.600473	0.178	0.027	5.45444e-121
MYO1B	4.12047e-125	0.368667	0.171	0.021	6.47861e-121
FOXO3	6.01849e-125	0.64975	0.24	0.064	9.46288e-121
CBLC	6.98938e-125	0.303665	0.147	0.011	1.09894e-120
PKP3	9.53999e-125	0.354455	0.125	0.001	1.49997e-120
FOSL2	1.46164e-124	0.45632	0.15	0.012	2.29814e-120
CLCN2	1.67405e-124	0.316562	0.136	0.006	2.63211e-120
SMS	2.73868e-124	1.10835	0.445	0.251	4.30603e-120
MAPRE3	2.74816e-124	0.36512	0.177	0.027	4.32094e-120
RASEF	4.67186e-124	0.346493	0.158	0.016	7.34556e-120
TCF7L1	4.8105e-124	0.463433	0.169	0.022	7.56356e-120
ADAM32	9.44649e-124	0.430358	0.163	0.019	1.48527e-119
ACTN1	1.23069e-123	0.409881	0.16	0.017	1.93502e-119
EPHA7	1.67317e-123	0.484788	0.125	0.002	2.63073e-119
MAP3K21	2.29316e-123	0.348727	0.151	0.013	3.60554e-119
DOCK10	2.89434e-123	-0.730722	0.547	0.749	4.55077e-119
TMC4	2.90421e-123	0.305215	0.175	0.026	4.56629e-119
AATK	3.07534e-123	0.238882	0.133	0.005	4.83535e-119
ANKRD30A	3.91205e-123	0.86899	0.439	0.215	6.15091e-119
CMTM8	4.52748e-123	0.544975	0.182	0.03	7.11855e-119
EPHB4	1.43483e-122	0.322531	0.136	0.007	2.25598e-118
GNAQ	1.53295e-122	0.573074	0.469	0.241	2.41026e-118
SENP5	1.8667e-122	0.866352	0.62	0.46	2.93501e-118
LMLN	1.90692e-122	0.399691	0.179	0.03	2.99825e-118
HLA-DRA	3.00811e-122	-0.679392	0.514	0.751	4.72965e-118
ARTN	3.20344e-122	0.301705	0.128	0.003	5.03676e-118
CELF2	3.4238e-122	-0.863069	0.515	0.698	5.38325e-118
PPP1R13L	6.06747e-122	0.409057	0.206	0.045	9.53989e-118
FGFR2	6.8979e-122	0.506305	0.161	0.02	1.08456e-117
TANC1	8.1702e-122	1.07165	0.278	0.099	1.2846e-117
ZCCHC14	9.46698e-122	0.551237	0.242	0.071	1.48849e-117
DHRS3	1.05351e-121	0.387903	0.155	0.016	1.65644e-117
SCARB2	1.7962e-121	0.626217	0.302	0.115	2.82416e-117
RBMS1	2.0013e-121	0.587444	0.259	0.079	3.14665e-117
NRG1	3.94655e-121	0.928855	0.228	0.062	6.20516e-117
FIGN	5.51926e-121	0.42941	0.146	0.012	8.67793e-117
NOTCH3	5.75439e-121	0.304674	0.131	0.005	9.04762e-117
ST14	6.61274e-121	0.385109	0.133	0.006	1.03972e-116
PRKCI	7.94254e-121	0.781751	0.356	0.168	1.24881e-116
QRFPR	1.02606e-120	0.335043	0.125	0.003	1.61328e-116
ABLIM1	1.45492e-120	0.711107	0.274	0.093	2.28757e-116
RASSF6	1.48394e-120	-0.99505	0.393	0.58	2.3332e-116
NMNAT3	1.68408e-120	0.59191	0.204	0.045	2.64788e-116
ANTXR1	1.91529e-120	0.403501	0.145	0.012	3.01142e-116
MIPOL1	6.31914e-120	0.521997	0.188	0.036	9.93559e-116
WIPF3	7.29906e-120	0.318995	0.13	0.005	1.14763e-115
FNBP1L	7.48758e-120	0.470715	0.308	0.111	1.17727e-115
ADAMTS3	7.65024e-120	0.671658	0.18	0.031	1.20285e-115
PTHLH	7.98173e-120	0.505338	0.122	0.002	1.25497e-115
KCNS3	1.994e-119	0.408216	0.162	0.021	3.13516e-115
RASGEF1C	2.00051e-119	0.380224	0.153	0.017	3.1454e-115
NCEH1	2.95233e-119	1.11978	0.333	0.148	4.64194e-115
CEP112	3.18455e-119	0.679743	0.265	0.088	5.00707e-115
TACC2	4.4009e-119	0.484034	0.226	0.06	6.91953e-115
HBEGF	4.47403e-119	0.590974	0.13	0.006	7.03451e-115
TMEM44	5.41927e-119	0.77655	0.38	0.194	8.52072e-115
FAM102A	5.62334e-119	0.606353	0.248	0.075	8.84158e-115
OSBPL1A	6.80947e-119	0.565845	0.206	0.048	1.07065e-114
NAV2	8.37333e-119	-1.13221	0.497	0.627	1.31654e-114
TDRD5	2.3627e-118	0.301849	0.149	0.015	3.71487e-114
ULK2	2.82839e-118	0.359369	0.171	0.027	4.44707e-114
PLEKHG4	4.05249e-118	0.214301	0.125	0.004	6.37173e-114
CDS1	5.7916e-118	0.314436	0.143	0.012	9.10613e-114
ST5	7.08145e-118	0.540847	0.213	0.051	1.11342e-113
STYK1	7.34359e-118	0.352935	0.146	0.014	1.15463e-113
ANKMY2	7.62439e-118	0.265616	0.129	0.006	1.19878e-113
SPIN1	7.73257e-118	0.805698	0.368	0.183	1.21579e-113
FBN2	7.84188e-118	1.02528	0.186	0.037	1.23298e-113
SH3BP4	9.66436e-118	0.297318	0.141	0.011	1.51953e-113
AOPEP	1.25518e-117	1.03992	0.587	0.423	1.97352e-113
MYOF	5.23664e-117	0.488234	0.2	0.043	8.23357e-113
HEY1	6.08018e-117	0.642118	0.172	0.028	9.55987e-113
PIK3C2G	6.22238e-117	0.568259	0.184	0.036	9.78345e-113
CACHD1	7.75679e-117	0.457457	0.154	0.018	1.2196e-112
OLFM2	8.19754e-117	0.474749	0.189	0.038	1.2889e-112
RAI14	1.50721e-116	0.589343	0.217	0.055	2.36979e-112
ABCC3	2.30323e-116	0.641377	0.188	0.038	3.62137e-112
NECTIN1	2.43654e-116	0.652284	0.247	0.077	3.83097e-112
CTCFL	6.79876e-116	0.291647	0.123	0.004	1.06897e-111
FST	7.72705e-116	0.596068	0.126	0.005	1.21492e-111
JAKMIP3	7.82381e-116	0.243311	0.128	0.006	1.23014e-111
TMEM184A	8.67941e-116	0.271006	0.134	0.009	1.36466e-111
NDRG1	5.02513e-115	1.24592	0.166	0.026	7.90101e-111
SH3PXD2B	5.74401e-115	0.330248	0.165	0.024	9.03131e-111
KCND2	1.0746e-114	-0.744577	0.662	0.813	1.6896e-110
STEAP2	1.15816e-114	0.28851	0.148	0.016	1.82097e-110
CDH1	2.45038e-114	0.657891	0.39	0.193	3.85272e-110
FOXK2	2.60689e-114	0.777299	0.637	0.493	4.09882e-110
FNDC3B	3.12039e-114	0.66835	0.73	0.58	4.90619e-110
STX3	4.28039e-114	0.360498	0.183	0.035	6.73006e-110
PLEKHA8	4.39136e-114	0.342355	0.199	0.044	6.90454e-110
PGAP1	6.03906e-114	0.710579	0.273	0.1	9.49522e-110
PYGO1	6.78152e-114	0.259881	0.121	0.003	1.06626e-109
AC024558.2	1.85554e-113	0.279445	0.121	0.004	2.91747e-109
AFDN	2.05547e-113	0.476575	0.309	0.123	3.23181e-109
PTPRJ	3.18849e-113	0.542439	0.241	0.073	5.01326e-109
MYH14	3.2701e-113	0.554473	0.197	0.045	5.14158e-109
SPRED2	6.3735e-113	0.918713	0.337	0.161	1.00211e-108
PRELID2	9.39379e-113	0.90598	0.228	0.067	1.47699e-108
BLVRB	1.14335e-112	0.375083	0.187	0.037	1.79769e-108
EML1	1.37946e-112	0.409866	0.155	0.021	2.16893e-108
OSBP2	1.44396e-112	0.468712	0.22	0.061	2.27034e-108
CDC42BPG	1.78698e-112	0.265814	0.128	0.007	2.80967e-108
RASAL2	1.80046e-112	0.590383	0.261	0.087	2.83086e-108
ERC1	1.95866e-112	0.552457	0.702	0.533	3.07961e-108
SLC9A3R1	2.11781e-112	0.592876	0.231	0.067	3.32984e-108
FAM117B	2.87261e-112	0.637809	0.232	0.069	4.51661e-108
ZFYVE9	7.15741e-112	0.396802	0.194	0.043	1.12536e-107
SERPINB5	7.84412e-112	0.320651	0.142	0.014	1.23333e-107
PAX3	8.49182e-112	0.264774	0.114	0.001	1.33517e-107
CD70	9.28966e-112	-0.60159	0.493	0.699	1.46061e-107
PRKG1	1.03504e-111	0.601062	0.252	0.085	1.6274e-107
TSKU	1.1785e-111	0.264374	0.112	0.001	1.85296e-107
CHCHD6	1.84193e-111	0.739192	0.355	0.173	2.89606e-107
LAMA5	1.97817e-111	0.227109	0.123	0.005	3.11027e-107
CD276	2.1979e-111	0.357088	0.176	0.032	3.45576e-107
TKT	3.36088e-111	0.662723	0.328	0.143	5.28431e-107
PCDH17	3.54141e-111	0.39794	0.122	0.005	5.56816e-107
LPIN3	3.55066e-111	0.21521	0.126	0.007	5.58271e-107
CERS6	3.70008e-111	0.909791	0.583	0.413	5.81763e-107
HSBP1L1	4.13909e-111	0.251109	0.145	0.016	6.50789e-107
SNX30	4.72533e-111	0.271493	0.17	0.028	7.42964e-107
SH3GL3	8.19827e-111	0.316144	0.126	0.007	1.28901e-106
LNX1	8.83001e-111	0.580288	0.409	0.203	1.38834e-106
SLC29A2	9.10702e-111	0.278477	0.143	0.016	1.4319e-106
KIRREL1	1.34958e-110	0.371332	0.126	0.007	2.12195e-106
CXADR	2.36526e-110	0.314367	0.14	0.014	3.7189e-106
MEST	2.77897e-110	0.292462	0.142	0.015	4.36937e-106
SUGCT	5.3815e-110	0.536322	0.2	0.05	8.46133e-106
ANKRD17	1.21424e-109	0.676912	0.768	0.635	1.90915e-105
PRDM5	1.5171e-109	0.279952	0.135	0.012	2.38533e-105
MCOLN2	1.53443e-109	-0.673561	0.543	0.701	2.41258e-105
BACH2	2.72224e-109	0.719517	0.213	0.056	4.28018e-105
SH2D4A	5.11777e-109	0.260889	0.127	0.008	8.04667e-105
IGSF9	6.28796e-109	0.199143	0.108	0	9.88656e-105
DYNC2H1	6.63249e-109	0.471505	0.197	0.047	1.04283e-104
JAG2	8.58853e-109	0.270181	0.11	0.001	1.35037e-104
ALDH3A2	1.05996e-108	0.59389	0.275	0.104	1.66658e-104
ATP9A	1.10633e-108	0.352504	0.162	0.026	1.73948e-104
NSD3	1.1108e-108	0.792003	0.675	0.536	1.74652e-104
PLS3	1.13318e-108	0.530806	0.332	0.14	1.7817e-104
GHR	1.20772e-108	-1.41034	0.275	0.426	1.89891e-104
FNIP2	1.61749e-108	0.411244	0.182	0.037	2.54318e-104
FAM131A	2.02491e-108	0.251302	0.146	0.017	3.18376e-104
LGR4	2.19339e-108	0.580929	0.17	0.031	3.44866e-104
CHST15	2.21659e-108	0.342201	0.157	0.023	3.48515e-104
PLEKHB2	2.84405e-108	1.00361	0.392	0.223	4.47171e-104
DZIP1	3.8757e-108	0.215237	0.118	0.005	6.09376e-104
RILPL1	4.50464e-108	0.383339	0.199	0.048	7.08265e-104
GPR135	6.63046e-108	0.372667	0.15	0.021	1.04251e-103
HS3ST5	7.01073e-108	0.635745	0.131	0.011	1.1023e-103
TLN2	8.50928e-108	0.524226	0.181	0.039	1.33791e-103
KCNK1	9.09391e-108	0.375109	0.166	0.029	1.42984e-103
SEPTIN9	1.0798e-107	0.843959	0.577	0.41	1.69777e-103
GLRB	1.10023e-107	0.284682	0.138	0.014	1.72989e-103
TSPAN9	1.14543e-107	0.379336	0.153	0.022	1.80096e-103
PCLO	1.42726e-107	0.658019	0.2	0.051	2.24407e-103
ST3GAL1	1.46132e-107	0.920995	0.424	0.24	2.29763e-103
TSEN54	2.82583e-107	0.332244	0.215	0.059	4.44305e-103
ANKRD50	7.38971e-107	0.280242	0.129	0.01	1.16188e-102
DAPL1	7.95855e-107	0.450635	0.147	0.02	1.25132e-102
CLIP4	8.52316e-107	0.747165	0.381	0.201	1.3401e-102
ACVR1	9.59323e-107	0.386856	0.215	0.059	1.50834e-102
EPS8L2	1.03115e-106	0.266338	0.153	0.022	1.62128e-102
MARVELD3	1.14794e-106	0.217764	0.12	0.006	1.80491e-102
SCNN1A	1.16234e-106	0.403338	0.133	0.012	1.82755e-102
BCL6	1.49882e-106	0.289533	0.15	0.021	2.35659e-102
WASF1	1.66732e-106	0.405412	0.177	0.037	2.62152e-102
GAREM1	1.9176e-106	0.848528	0.293	0.127	3.01504e-102
QSOX1	2.1585e-106	0.295574	0.153	0.022	3.39381e-102
TFAP2A	2.36414e-106	0.262588	0.129	0.01	3.71714e-102
PLEKHG3	3.91391e-106	0.210235	0.11	0.002	6.15384e-102
ABCA1	8.85281e-106	0.599488	0.189	0.044	1.39193e-101
LYPD6B	8.96489e-106	0.319939	0.13	0.011	1.40955e-101
CTTN	9.21885e-106	0.602639	0.291	0.12	1.44948e-101
AUTS2	9.36061e-106	-0.642936	0.824	0.881	1.47177e-101
ZNRF3	1.30456e-105	0.562027	0.233	0.074	2.05115e-101
LTBP1	1.96396e-105	0.585835	0.215	0.063	3.08794e-101
SPEF2	2.83968e-105	0.362125	0.177	0.037	4.46483e-101
SYT1	3.52716e-105	0.757432	0.223	0.069	5.54576e-101
OSBPL10	3.67144e-105	0.505971	0.193	0.048	5.7726e-101
MAML3	3.77493e-105	0.700538	0.187	0.044	5.93533e-101
SLC49A4	5.32082e-105	0.383217	0.196	0.048	8.36593e-101
LRMP	5.72832e-105	-0.737051	0.395	0.587	9.00664e-101
RNF152	7.68933e-105	0.495284	0.2	0.05	1.20899e-100
IQANK1	9.43458e-105	0.297177	0.123	0.008	1.4834e-100
DOCK2	1.49995e-104	-0.721295	0.514	0.71	2.35837e-100
IGKC	2.23981e-104	-0.211087	0.592	0.937	3.52165e-100
FREM1	3.30784e-104	0.314105	0.125	0.01	5.20091e-100
NOXA1	6.15267e-104	0.20102	0.114	0.004	9.67384e-100
FGD6	7.97414e-104	0.412494	0.17	0.033	1.25377e-99
KATNAL2	8.90429e-104	0.508049	0.209	0.06	1.40002e-99
TOM1L1	1.38803e-103	0.516264	0.316	0.141	2.1824e-99
RAB40B	2.65477e-103	0.267824	0.139	0.017	4.1741e-99
ETV1	3.31523e-103	0.467744	0.177	0.038	5.21254e-99
TPD52L1	3.7302e-103	0.39831	0.165	0.031	5.865e-99
TNFRSF1A	7.50952e-103	0.226493	0.124	0.009	1.18072e-98
SFN	1.4532e-102	0.581032	0.109	0.003	2.28487e-98
POU2F3	1.76233e-102	-0.748686	0.044	0.165	2.77091e-98
ME1	3.13345e-102	1.03312	0.371	0.203	4.92673e-98
SLC20A2	3.60583e-102	0.937476	0.492	0.322	5.66944e-98
CLTCL1	5.06485e-102	0.384396	0.179	0.04	7.96346e-98
MGST2	5.85641e-102	0.316394	0.149	0.023	9.20804e-98
FKBP9	6.58448e-102	0.26395	0.116	0.006	1.03528e-97
CYP2S1	1.30723e-101	0.268458	0.112	0.004	2.05536e-97
KANK1	1.86775e-101	0.639382	0.26	0.098	2.93666e-97
PSMD2	3.35713e-101	0.789901	0.345	0.168	5.27842e-97
MT-CO1	3.84997e-101	-0.7061	0.712	0.829	6.05331e-97
SCRN1	4.06528e-101	0.243123	0.141	0.019	6.39184e-97
LRRC1	4.27064e-101	0.43398	0.195	0.05	6.71473e-97
GPAT3	4.30529e-101	0.438044	0.148	0.023	6.76921e-97
POLR2H	4.45987e-101	0.519353	0.29	0.119	7.01226e-97
RGS12	1.04522e-100	0.346767	0.187	0.046	1.6434e-96
SASH1	1.16662e-100	0.333345	0.182	0.043	1.83427e-96
ANXA2	1.5198e-100	0.661272	0.482	0.294	2.38958e-96
TTC7B	1.74514e-100	0.410023	0.191	0.049	2.74388e-96
TEAD3	1.95235e-100	0.185024	0.122	0.01	3.06967e-96
FRAS1	2.24432e-100	0.629951	0.386	0.198	3.52875e-96
DOCK3	5.12239e-100	0.676378	0.219	0.071	8.05394e-96
ZNF208	8.13573e-100	-0.619834	0.131	0.29	1.27918e-95
DOK6	1.05283e-99	0.756672	0.168	0.036	1.65536e-95
STPG2	1.38541e-99	-1.32387	0.131	0.276	2.17827e-95
SYTL1	1.9565e-99	0.236763	0.126	0.013	3.0762e-95
NOS1AP	2.58553e-99	0.333155	0.143	0.021	4.06522e-95
TRIM29	2.62215e-99	0.311978	0.105	0.003	4.12281e-95
PARD3B	3.56093e-99	0.584253	0.253	0.094	5.59886e-95
TTC23	4.88196e-99	0.240575	0.157	0.028	7.6759e-95
ABCA2	5.21348e-99	0.205796	0.116	0.008	8.19716e-95
CEP170B	5.38833e-99	0.179412	0.102	0.002	8.47208e-95
THEMIS	6.5623e-99	-0.907187	0.247	0.426	1.03179e-94
SLC44A1	6.60036e-99	0.705526	0.359	0.181	1.03777e-94
KCTD1	6.69921e-99	0.382483	0.209	0.06	1.05332e-94
SRGAP3	1.67127e-98	0.540994	0.169	0.037	2.62774e-94
BMP7	1.82077e-98	0.306315	0.122	0.01	2.8628e-94
GJA1	2.13502e-98	0.352687	0.111	0.006	3.35689e-94
SAMD12	2.65935e-98	1.16008	0.673	0.522	4.1813e-94
HDAC4	3.30208e-98	0.622723	0.383	0.205	5.19186e-94
ARHGEF5	4.80819e-98	0.273758	0.151	0.025	7.55992e-94
HLA-C	5.79611e-98	-0.637987	0.51	0.679	9.11322e-94
BICDL2	7.12865e-98	0.165463	0.102	0.002	1.12084e-93
MCF2L	9.1174e-98	0.202522	0.116	0.008	1.43353e-93
IGF1R	1.05475e-97	0.783125	0.368	0.188	1.65838e-93
RUSC2	1.07019e-97	0.262899	0.128	0.014	1.68266e-93
MARK1	1.21821e-97	0.742242	0.416	0.239	1.91539e-93
FRK	1.45666e-97	0.550168	0.249	0.09	2.29031e-93
MYO15B	1.60423e-97	0.196999	0.123	0.011	2.52233e-93
SLC25A27	1.84728e-97	0.175919	0.105	0.003	2.90448e-93
ADGRB3	2.06545e-97	0.646874	0.163	0.035	3.2475e-93
MRC2	2.23608e-97	0.283767	0.13	0.015	3.51579e-93
RAVER2	2.5625e-97	0.254532	0.159	0.031	4.02902e-93
RTKN	3.72378e-97	0.259614	0.151	0.026	5.85491e-93
FCHO2	4.67075e-97	0.347715	0.197	0.053	7.34382e-93
MYO5B	5.9997e-97	0.407164	0.177	0.041	9.43333e-93
XKR4	8.8251e-97	-1.45496	0.11	0.254	1.38757e-92
TFDP2	1.084e-96	0.730034	0.508	0.342	1.70437e-92
KRT5	1.20375e-96	0.581223	0.112	0.007	1.89265e-92
ADM	1.6267e-96	0.533046	0.101	0.002	2.55766e-92
KCNJ15	4.44736e-96	0.649254	0.181	0.046	6.99259e-92
CCDC57	7.25098e-96	0.721582	0.435	0.273	1.14007e-91
RHPN1	8.9047e-96	0.14641	0.1	0.002	1.40009e-91
FXR1	2.47004e-95	0.737334	0.605	0.451	3.88365e-91
NPLOC4	3.07124e-95	0.609051	0.565	0.415	4.82891e-91
MYO5C	5.11524e-95	0.307684	0.194	0.052	8.04269e-91
C16orf74	5.88944e-95	0.320404	0.15	0.027	9.25996e-91
ATP1B3	6.25094e-95	0.666483	0.476	0.301	9.82836e-91
BIRC3	7.44746e-95	-0.811693	0.309	0.48	1.17096e-90
TEAD4	1.05854e-94	0.254199	0.111	0.007	1.66434e-90
PHC3	1.30782e-94	0.587201	0.7	0.56	2.05628e-90
CPLANE1	1.80177e-94	0.50783	0.48	0.3	2.83292e-90
CNOT6L	3.74188e-94	0.461264	0.307	0.136	5.88336e-90
PRRC2B	4.74392e-94	0.656778	0.635	0.493	7.45886e-90
CYB561	4.8409e-94	0.309586	0.198	0.056	7.61135e-90
HOXA3	5.60661e-94	0.167208	0.096	0.001	8.81527e-90
ANKRD6	7.66604e-94	0.478872	0.256	0.098	1.20533e-89
EBF1	1.53087e-93	-0.677045	0.59	0.758	2.40698e-89
2022-03-06	1.67254e-93	0.665587	0.625	0.478	2.62974e-89
NFE2L2	2.20662e-93	0.798968	0.627	0.488	3.46947e-89
EXOC6B	3.03286e-93	0.87037	0.584	0.435	4.76857e-89
SLC8A1	3.28293e-93	0.341501	0.341	0.154	5.16175e-89
KLF3	4.93254e-93	0.44403	0.268	0.108	7.75543e-89
GSR	5.27618e-93	0.488666	0.314	0.149	8.29573e-89
COL27A1	5.66561e-93	0.235281	0.115	0.01	8.90804e-89
RAPGEFL1	5.835e-93	0.383578	0.212	0.068	9.17436e-89
TCEA3	5.92197e-93	0.249321	0.136	0.021	9.31111e-89
TRIM16L	6.5087e-93	0.31539	0.167	0.038	1.02336e-88
FAT1	6.81149e-93	0.292554	0.116	0.01	1.07097e-88
GSTA4	7.36479e-93	0.178965	0.102	0.004	1.15797e-88
ACACA	7.89682e-93	0.651124	0.602	0.442	1.24162e-88
TRIB2	7.93724e-93	0.246409	0.106	0.006	1.24797e-88
RBFOX1	9.45889e-93	-1.71098	0.199	0.346	1.48722e-88
PDPN	1.31934e-92	0.376661	0.104	0.005	2.07441e-88
SEC62	1.40707e-92	0.668256	0.439	0.262	2.21233e-88
RUNX1	1.47784e-92	0.529894	0.258	0.103	2.32361e-88
ARAP3	1.67129e-92	0.196825	0.101	0.003	2.62777e-88
RHPN2	1.82936e-92	0.318111	0.178	0.046	2.8763e-88
SUSD4	2.9995e-92	0.383487	0.181	0.046	4.71612e-88
SOX13	4.61732e-92	0.242472	0.118	0.012	7.25981e-88
RBFOX2	4.95051e-92	0.845093	0.342	0.184	7.78369e-88
ETV4	7.05481e-92	0.264258	0.158	0.033	1.10923e-87
RPL41	7.53534e-92	-0.712583	0.63	0.72	1.18478e-87
SLC16A14	8.45682e-92	0.179765	0.097	0.002	1.32967e-87
ATRNL1	1.41965e-91	0.525518	0.271	0.113	2.23212e-87
ENPEP	2.48412e-91	0.232964	0.113	0.01	3.90578e-87
SMURF2	3.66095e-91	0.611789	0.45	0.28	5.75611e-87
BCAR1	4.64412e-91	0.17684	0.103	0.005	7.30195e-87
B9D1	4.801e-91	0.200622	0.143	0.025	7.54862e-87
ACSS2	6.7305e-91	0.216812	0.138	0.022	1.05824e-86
MICALL2	7.12077e-91	0.175193	0.11	0.008	1.1196e-86
PXYLP1	7.95881e-91	0.198048	0.119	0.012	1.25136e-86
CTNNAL1	9.00866e-91	0.451719	0.233	0.083	1.41643e-86
SLCO1A2	1.02591e-90	0.348531	0.18	0.047	1.61304e-86
FRMD4A	1.03448e-90	-0.605417	0.548	0.755	1.62652e-86
ADAM15	1.05945e-90	0.269041	0.119	0.013	1.66578e-86
ARHGEF4	1.11265e-90	0.504207	0.174	0.045	1.74942e-86
ADGRV1	1.38732e-90	0.976931	0.329	0.17	2.18128e-86
TNS1	1.50381e-90	0.346792	0.164	0.036	2.36444e-86
CA8	2.01669e-90	0.275603	0.102	0.005	3.17083e-86
LRIG1	2.73166e-90	0.881006	0.436	0.267	4.29498e-86
SLAMF1	4.31658e-90	-0.595977	0.352	0.54	6.78695e-86
CABYR	5.30793e-90	0.205893	0.096	0.003	8.34566e-86
NET1	5.4103e-90	0.373253	0.224	0.076	8.50662e-86
TTC39B	6.95925e-90	0.279316	0.142	0.025	1.0942e-85
DCBLD2	9.95072e-90	0.597493	0.303	0.143	1.56455e-85
ARHGAP44	1.05497e-89	0.29499	0.208	0.065	1.65874e-85
KIAA0319	1.28056e-89	0.34472	0.121	0.014	2.01342e-85
SERINC5	1.906e-89	0.649962	0.279	0.122	2.9968e-85
MCC	2.80402e-89	0.628246	0.199	0.062	4.40875e-85
SRGN	3.32822e-89	-0.637611	0.474	0.666	5.23296e-85
NTN1	3.47311e-89	0.50447	0.218	0.076	5.46077e-85
CBR3	3.48932e-89	0.255067	0.104	0.006	5.48625e-85
ARHGAP23	3.86835e-89	0.209124	0.129	0.018	6.08221e-85
TRPC1	4.23208e-89	0.290536	0.168	0.041	6.6541e-85
LAMA1	4.89097e-89	0.341901	0.138	0.024	7.69006e-85
AC098850.3	5.07248e-89	0.519147	0.276	0.124	7.97546e-85
BEND7	6.02899e-89	0.19835	0.105	0.007	9.47938e-85
ADAM17	7.1514e-89	0.716972	0.575	0.422	1.12441e-84
PKP4	7.59301e-89	0.655322	0.556	0.394	1.19385e-84
SLCO6A1	7.75927e-89	0.297908	0.105	0.007	1.21999e-84
UNC5C	7.90647e-89	-0.740749	0.528	0.705	1.24313e-84
GRB7	7.93661e-89	0.194754	0.095	0.003	1.24787e-84
TRPV4	1.18727e-88	0.19343	0.101	0.005	1.86674e-84
ZC4H2	1.38361e-88	0.388311	0.174	0.045	2.17545e-84
HS6ST1	1.67055e-88	0.37232	0.202	0.062	2.62661e-84
BRSK1	1.93308e-88	0.190192	0.127	0.017	3.03937e-84
OPCML	2.57257e-88	-1.02722	0.232	0.394	4.04485e-84
IGSF11	3.76642e-88	0.338993	0.145	0.028	5.92195e-84
ARL4C	4.84736e-88	0.547418	0.274	0.115	7.62151e-84
AFMID	5.02106e-88	0.344145	0.235	0.087	7.89461e-84
ALCAM	5.06625e-88	0.738405	0.714	0.559	7.96567e-84
JAG1	6.36841e-88	0.705652	0.333	0.168	1.0013e-83
FNBP1	8.10962e-88	-0.552883	0.737	0.83	1.27508e-83
NCALD	8.4687e-88	-1.2271	0.358	0.48	1.33153e-83
C6orf132	9.72067e-88	0.269446	0.111	0.01	1.52838e-83
FN3K	1.01531e-87	0.145777	0.095	0.003	1.59637e-83
TDRP	1.05687e-87	0.154614	0.098	0.004	1.66171e-83
ACTL6A	1.29914e-87	0.46631	0.319	0.156	2.04264e-83
ZNF704	1.63324e-87	0.369971	0.133	0.022	2.56795e-83
RPTOR	2.16847e-87	0.640454	0.618	0.483	3.40949e-83
ACER3	2.40016e-87	0.60813	0.44	0.272	3.77378e-83
CGREF1	2.56233e-87	0.16214	0.096	0.004	4.02875e-83
DLG5	2.80379e-87	0.396936	0.25	0.099	4.4084e-83
STXBP6	3.97394e-87	0.275426	0.138	0.024	6.24822e-83
TMEM41B	7.45631e-87	0.571535	0.372	0.208	1.17236e-82
SERPINH1	8.70153e-87	0.390046	0.139	0.025	1.36814e-82
AMOTL1	8.86726e-87	0.271853	0.112	0.011	1.3942e-82
TNFAIP3	1.635e-86	-0.750827	0.391	0.552	2.57071e-82
FTH1	1.72592e-86	0.672721	0.48	0.291	2.71366e-82
RHEX	2.46479e-86	-0.55995	0.116	0.26	3.87538e-82
BCL7A	2.55167e-86	0.239337	0.13	0.021	4.01199e-82
PITX1	2.9495e-86	0.357827	0.088	0.001	4.6375e-82
TCAF1	3.73763e-86	0.421105	0.213	0.073	5.87668e-82
MOXD1	3.97584e-86	-0.79994	0.344	0.51	6.25121e-82
DIPK2A	4.50472e-86	0.66911	0.309	0.149	7.08277e-82
NBPF1	4.5496e-86	0.168839	0.118	0.014	7.15334e-82
PRPSAP1	5.45125e-86	0.477543	0.308	0.15	8.571e-82
NLN	5.74541e-86	0.498848	0.282	0.125	9.0335e-82
CECR2	6.63833e-86	0.419303	0.185	0.055	1.04375e-81
OSBPL6	6.98652e-86	0.274009	0.128	0.02	1.09849e-81
TNFAIP8L3	1.32346e-85	0.130714	0.095	0.004	2.08088e-81
SCML2	1.68265e-85	0.276317	0.199	0.062	2.64563e-81
PLAAT1	1.88391e-85	0.170191	0.089	0.002	2.96207e-81
HDAC7	2.80816e-85	0.318906	0.265	0.107	4.41526e-81
SPINT2	3.27577e-85	0.168343	0.112	0.012	5.15049e-81
MCF2L2	3.51513e-85	0.591358	0.301	0.147	5.52684e-81
TGIF1	3.6534e-85	0.209469	0.116	0.014	5.74423e-81
PROM2	3.66005e-85	0.145452	0.087	0.001	5.7547e-81
ECT2	3.81731e-85	0.6708	0.442	0.272	6.00195e-81
CD58	6.2601e-85	-0.75284	0.527	0.646	9.84276e-81
RNF220	6.35086e-85	0.85101	0.261	0.118	9.98546e-81
GGT7	7.12528e-85	0.216178	0.164	0.041	1.12031e-80
KIAA1958	7.25996e-85	0.462929	0.313	0.15	1.14148e-80
FRRS1L	7.38338e-85	0.198531	0.098	0.006	1.16089e-80
TRDN	1.20405e-84	0.246761	0.125	0.019	1.89312e-80
TXN	1.49182e-84	0.734281	0.411	0.242	2.34559e-80
GALNT12	1.79515e-84	0.22803	0.099	0.006	2.82252e-80
FAM184A	2.04126e-84	0.21436	0.144	0.028	3.20947e-80
SHROOM3	2.05942e-84	0.362455	0.154	0.034	3.23803e-80
TUFT1	2.42064e-84	0.24944	0.106	0.009	3.80597e-80
ARHGAP15	2.77344e-84	-0.669354	0.531	0.71	4.36068e-80
FAM219A	2.97684e-84	0.228651	0.173	0.045	4.68049e-80
CARD14	3.44869e-84	0.148092	0.11	0.011	5.42237e-80
GABARAPL1	4.69888e-84	0.160309	0.106	0.01	7.38805e-80
FAM95C	4.99608e-84	0.135834	0.089	0.002	7.85534e-80
NEDD4	7.46975e-84	0.450801	0.254	0.104	1.17447e-79
DENND5B	1.34484e-83	0.447071	0.255	0.104	2.11449e-79
ZXDC	1.40235e-83	0.522247	0.364	0.208	2.20492e-79
IGHM	2.16938e-83	-0.34801	0.539	0.771	3.41092e-79
AGRN	2.60634e-83	0.255852	0.153	0.035	4.09794e-79
NELL1	3.03046e-83	1.18295	0.152	0.037	4.7648e-79
PGD	3.96177e-83	0.588752	0.311	0.154	6.22909e-79
C11orf80	3.98074e-83	0.544078	0.449	0.283	6.25892e-79
EPB41L4B	3.99904e-83	0.247119	0.181	0.052	6.2877e-79
CDCA7L	4.48899e-83	0.31103	0.213	0.073	7.05804e-79
SPINT1	4.59834e-83	0.255067	0.102	0.008	7.22998e-79
DVL3	5.03185e-83	0.513113	0.291	0.14	7.91158e-79
PARVA	5.87278e-83	0.170652	0.114	0.014	9.23377e-79
TBX1	7.26529e-83	0.149257	0.087	0.002	1.14232e-78
SPTBN2	7.49043e-83	0.199281	0.111	0.013	1.17772e-78
BEX3	8.08306e-83	0.191917	0.098	0.007	1.2709e-78
SEMA3D	8.73845e-83	0.223577	0.135	0.025	1.37395e-78
ITGB8	9.763e-83	0.76847	0.54	0.386	1.53504e-78
PLXDC2	1.01462e-82	0.317794	0.302	0.137	1.59529e-78
CEL	1.07511e-82	0.177855	0.096	0.006	1.6904e-78
ESRP2	1.19515e-82	0.154506	0.088	0.002	1.87914e-78
CALCRL	1.23863e-82	0.50285	0.218	0.08	1.9475e-78
HSPG2	1.43277e-82	0.217291	0.134	0.024	2.25275e-78
IQCM	1.55535e-82	0.4102	0.152	0.036	2.44547e-78
BCAM	1.67165e-82	0.232706	0.093	0.005	2.62834e-78
AC008537.1	1.67666e-82	0.309813	0.184	0.055	2.63622e-78
MXRA7	1.72155e-82	0.341432	0.151	0.035	2.70679e-78
PRKCZ	1.98931e-82	0.105402	0.124	0.018	3.12779e-78
COL28A1	2.18125e-82	0.238422	0.134	0.025	3.42958e-78
APLP2	2.57248e-82	0.401622	0.211	0.073	4.04471e-78
PPL	2.97355e-82	0.374918	0.129	0.022	4.67531e-78
EXPH5	3.57728e-82	0.390378	0.167	0.044	5.62456e-78
PRXL2A	4.37153e-82	0.282539	0.152	0.035	6.87336e-78
SLC35G1	4.44732e-82	0.356595	0.172	0.048	6.99253e-78
ARL13B	6.68518e-82	0.560569	0.339	0.181	1.05111e-77
QRICH2	7.19657e-82	0.159726	0.125	0.02	1.13152e-77
SLC25A36	7.36855e-82	0.708227	0.499	0.353	1.15856e-77
HIBADH	8.36147e-82	0.422886	0.317	0.156	1.31467e-77
SERPINB6	9.42529e-82	0.203589	0.147	0.032	1.48194e-77
KCTD15	1.41387e-81	0.148924	0.084	0.001	2.22303e-77
ADCY6	1.43729e-81	0.10898	0.095	0.006	2.25985e-77
SFXN5	1.4411e-81	0.418448	0.202	0.069	2.26583e-77
ALG3	2.17291e-81	0.303964	0.211	0.074	3.41646e-77
ST6GALNAC2	2.40342e-81	0.208587	0.122	0.019	3.77889e-77
SLC4A3	2.4997e-81	0.147606	0.084	0.001	3.93028e-77
MYCBP2	3.2552e-81	-0.634978	0.727	0.771	5.11815e-77
PC	3.52011e-81	0.215087	0.115	0.015	5.53467e-77
SENP2	3.92574e-81	0.516739	0.425	0.265	6.17244e-77
LRP5	4.54625e-81	0.383143	0.257	0.11	7.14807e-77
CTNNA2	4.63863e-81	-0.771946	0.442	0.597	7.29332e-77
MTUS1	6.15146e-81	0.497926	0.213	0.076	9.67194e-77
KCTD3	6.20717e-81	0.390692	0.277	0.124	9.75953e-77
SLC2A12	8.37629e-81	0.237094	0.099	0.008	1.317e-76
AFAP1	9.00251e-81	0.25391	0.148	0.033	1.41546e-76
PODXL2	9.30391e-81	0.23633	0.103	0.01	1.46285e-76
D2HGDH	9.57388e-81	0.482873	0.328	0.176	1.5053e-76
PDE9A	9.71254e-81	0.171927	0.109	0.013	1.5271e-76
ASAP3	1.03452e-80	0.187539	0.123	0.02	1.62658e-76
HIP1R	1.26203e-80	0.209905	0.114	0.015	1.98428e-76
MTSS2	1.86814e-80	0.152338	0.086	0.002	2.93727e-76
ID1	2.3761e-80	0.26289	0.085	0.002	3.73595e-76
OPA1	2.72334e-80	0.612845	0.572	0.433	4.2819e-76
GRID2	3.59595e-80	-0.944015	0.14	0.275	5.65391e-76
YEATS2	3.61865e-80	0.677175	0.648	0.521	5.6896e-76
PALD1	3.86425e-80	0.17882	0.109	0.013	6.07576e-76
CRADD	5.69278e-80	0.513878	0.315	0.153	8.95076e-76
TRA2B	6.92295e-80	0.596725	0.626	0.493	1.0885e-75
ZBTB7C	7.47789e-80	0.324743	0.135	0.027	1.17575e-75
SPAST	7.58959e-80	0.682986	0.376	0.226	1.19331e-75
RYK	7.59172e-80	0.547417	0.379	0.222	1.19365e-75
ASTN1	7.81674e-80	0.164407	0.096	0.007	1.22903e-75
SUPT3H	8.90778e-80	0.552837	0.542	0.387	1.40057e-75
PTDSS1	9.26162e-80	0.55199	0.385	0.225	1.4562e-75
CEBPD	1.22757e-79	0.316361	0.105	0.011	1.9301e-75
WDR53	1.47883e-79	0.315984	0.214	0.077	2.32517e-75
NCKAP5	1.53776e-79	0.227139	0.206	0.074	2.41782e-75
ABCC1	1.65599e-79	0.77686	0.711	0.589	2.60372e-75
SDK2	1.96054e-79	0.529127	0.191	0.065	3.08256e-75
IQCJ-SCHIP1	2.87434e-79	0.477216	0.206	0.074	4.51932e-75
TMEM117	2.87587e-79	0.62705	0.54	0.379	4.52173e-75
CTNNA1	3.76448e-79	0.615526	0.55	0.404	5.91889e-75
ACTR3B	4.60115e-79	0.378262	0.242	0.098	7.23438e-75
LRMDA	5.52547e-79	0.349233	0.295	0.141	8.68769e-75
FAM153A	6.43261e-79	0.230628	0.109	0.014	1.0114e-74
GAP43	1.08229e-78	0.187396	0.089	0.004	1.70168e-74
ARHGEF10L	1.15146e-78	0.212669	0.108	0.013	1.81043e-74
PARP6	1.29443e-78	0.331724	0.315	0.158	2.03523e-74
ENOX1	2.26551e-78	-1.08543	0.193	0.335	3.56206e-74
APPL2	2.91673e-78	0.501122	0.385	0.229	4.58598e-74
PRSS51	4.19268e-78	-0.682462	0.109	0.239	6.59216e-74
PCYT1A	4.28618e-78	0.440193	0.3	0.148	6.73917e-74
AK4	4.34151e-78	0.394594	0.174	0.051	6.82615e-74
P2RY1	5.06623e-78	0.205526	0.089	0.004	7.96563e-74
ATP13A3	5.2812e-78	0.535395	0.56	0.41	8.30364e-74
DENND3	5.70808e-78	-0.574578	0.416	0.58	8.97482e-74
PAK2	6.05449e-78	0.522161	0.602	0.458	9.51948e-74
LYPD6	7.38734e-78	0.220077	0.086	0.003	1.16151e-73
COBL	7.4451e-78	0.216426	0.127	0.023	1.17059e-73
COLEC11	7.45761e-78	0.117786	0.093	0.006	1.17256e-73
NACC2	7.89514e-78	0.373971	0.229	0.091	1.24135e-73
KREMEN1	8.14425e-78	0.296859	0.165	0.046	1.28052e-73
ANKRD18A	8.54287e-78	0.145817	0.098	0.009	1.3432e-73
ADCY3	8.86021e-78	0.440901	0.411	0.243	1.39309e-73
PPM1H	1.09129e-77	0.332839	0.188	0.061	1.71584e-73
MAL	1.2303e-77	-0.643633	0.104	0.235	1.9344e-73
TTC8	2.00189e-77	0.19763	0.147	0.035	3.14758e-73
DBN1	2.05456e-77	0.198074	0.094	0.007	3.23039e-73
GALNT3	2.40969e-77	0.275955	0.148	0.035	3.78875e-73
FANCC	2.8584e-77	0.396307	0.479	0.305	4.49427e-73
CERCAM	3.0713e-77	0.157587	0.103	0.011	4.82901e-73
CEP70	3.37109e-77	0.380136	0.269	0.119	5.30036e-73
SELENOI	3.60747e-77	0.640213	0.466	0.316	5.67203e-73
SPTBN4	3.9149e-77	0.184599	0.12	0.02	6.1554e-73
ZNF667	3.95272e-77	0.151481	0.107	0.013	6.21487e-73
POTEF	4.36774e-77	0.138089	0.085	0.003	6.8674e-73
MAGEF1	4.66137e-77	0.44844	0.197	0.067	7.32906e-73
VPS8	5.36842e-77	0.620014	0.555	0.415	8.44077e-73
GNA11	5.92788e-77	0.192006	0.105	0.012	9.32041e-73
SPDYA	6.16218e-77	0.453714	0.2	0.071	9.6888e-73
SLCO4C1	7.75993e-77	0.179818	0.086	0.004	1.22009e-72
PCYOX1	7.86559e-77	0.309603	0.13	0.026	1.23671e-72
NLGN4Y	8.70425e-77	-0.799174	0.426	0.585	1.36857e-72
CYP4F3	9.13674e-77	0.212354	0.107	0.014	1.43657e-72
NRG2	1.0852e-76	-0.74282	0.423	0.584	1.70626e-72
SLC26A11	1.49146e-76	0.192655	0.135	0.028	2.34502e-72
SRPK2	1.51781e-76	0.460083	0.689	0.556	2.38645e-72
NLGN1	1.71354e-76	0.989702	0.209	0.08	2.6942e-72
VIM	1.94146e-76	-0.608956	0.432	0.611	3.05256e-72
BAG4	2.5296e-76	0.433921	0.259	0.114	3.97728e-72
RIPOR2	2.94795e-76	-0.66145	0.512	0.658	4.63506e-72
RPS6KA6	3.1261e-76	0.164058	0.086	0.004	4.91516e-72
OAT	3.44478e-76	0.180987	0.086	0.004	5.41623e-72
EBI3	3.54671e-76	-0.628409	0.381	0.552	5.5765e-72
BMPER	3.66911e-76	0.16748	0.094	0.007	5.76894e-72
DTNB	3.99029e-76	0.719663	0.491	0.348	6.27394e-72
DIAPH2	4.89264e-76	0.57458	0.726	0.59	7.69269e-72
TNFSF10	6.52632e-76	0.401483	0.246	0.105	1.02613e-71
SPSB1	8.32462e-76	0.276917	0.133	0.028	1.30888e-71
PDCD10	1.14051e-75	0.56469	0.469	0.321	1.79323e-71
EGFL7	1.40575e-75	0.21073	0.077	0.001	2.21026e-71
PLEK	1.49924e-75	-0.563748	0.412	0.587	2.35725e-71
ZEB1	1.55913e-75	-0.677691	0.523	0.652	2.45143e-71
AUH	1.58319e-75	0.417782	0.348	0.192	2.48925e-71
DGKD	1.7245e-75	0.606367	0.367	0.211	2.71143e-71
RNF217	2.51938e-75	0.650827	0.218	0.088	3.96122e-71
SLC25A37	3.06712e-75	0.246773	0.217	0.083	4.82243e-71
CYP19A1	3.28162e-75	0.102844	0.085	0.004	5.15968e-71
NDRG4	3.29959e-75	0.178519	0.083	0.003	5.18795e-71
GRB14	6.91549e-75	0.243018	0.137	0.031	1.08732e-70
DSTN	7.77744e-75	0.280557	0.182	0.057	1.22285e-70
E2F6	8.28349e-75	0.269344	0.201	0.071	1.30241e-70
OLFM1	8.44553e-75	0.158182	0.082	0.003	1.32789e-70
PTPRS	9.12439e-75	0.363425	0.23	0.095	1.43463e-70
CAVIN2	9.67387e-75	0.21693	0.079	0.002	1.52102e-70
AHDC1	1.01729e-74	0.360278	0.199	0.072	1.59949e-70
CPNE2	1.30591e-74	0.235135	0.145	0.036	2.05328e-70
BPTF	1.32729e-74	0.437857	0.722	0.589	2.0869e-70
PPFIBP1	1.40963e-74	0.42331	0.491	0.317	2.21636e-70
NECTIN2	1.42737e-74	0.201252	0.124	0.023	2.24426e-70
UBXN7	1.45773e-74	0.691094	0.492	0.357	2.29199e-70
SEMA4B	1.65685e-74	0.56894	0.313	0.162	2.60507e-70
PCDH7	2.53383e-74	0.624769	0.162	0.049	3.98394e-70
CD53	2.98044e-74	-0.64884	0.389	0.554	4.68615e-70
HOOK2	3.69834e-74	0.410344	0.367	0.215	5.8149e-70
EXT2	4.24446e-74	0.367556	0.301	0.149	6.67356e-70
GALNT11	4.32016e-74	0.430457	0.427	0.268	6.79259e-70
SMARCD3	4.44857e-74	0.164118	0.109	0.016	6.99448e-70
KCNK2	4.51203e-74	0.202886	0.089	0.006	7.09427e-70
FASN	6.36616e-74	0.396429	0.21	0.079	1.00095e-69
KIAA1211L	6.63473e-74	0.234668	0.103	0.013	1.04318e-69
THOC3	8.40917e-74	0.494751	0.327	0.179	1.32217e-69
CCR7	9.16082e-74	-0.61047	0.418	0.585	1.44036e-69
HSPA12A	9.85746e-74	0.182269	0.131	0.028	1.54989e-69
BLK	1.12246e-73	-0.611057	0.47	0.642	1.76484e-69
PTPRK	1.3392e-73	0.886607	0.372	0.23	2.10563e-69
MFSD11	1.49252e-73	0.458244	0.392	0.237	2.34669e-69
NPAS2	2.17573e-73	0.274867	0.121	0.023	3.42091e-69
DENND4A	2.86895e-73	-0.65732	0.702	0.731	4.51086e-69
GPSM1	2.87525e-73	0.156073	0.08	0.003	4.52076e-69
NLGN2	3.25918e-73	0.119942	0.086	0.005	5.12441e-69
LTBP3	3.26525e-73	0.217851	0.153	0.041	5.13395e-69
RFC4	3.34824e-73	0.37808	0.276	0.133	5.26445e-69
SPECC1	3.64806e-73	0.37926	0.188	0.064	5.73584e-69
C2CD6	4.9094e-73	0.317353	0.147	0.038	7.71905e-69
ESRRG	6.45217e-73	0.376461	0.128	0.028	1.01447e-68
TENT4A	9.33793e-73	0.526542	0.506	0.363	1.4682e-68
LAMB3	1.86194e-72	0.328529	0.096	0.01	2.92754e-68
ST8SIA6	2.00882e-72	0.349384	0.109	0.017	3.15847e-68
RAPGEF4	2.57908e-72	0.294467	0.156	0.045	4.05508e-68
DNAH11	2.88518e-72	0.620027	0.167	0.053	4.53637e-68
FGF13	2.99097e-72	0.691387	0.146	0.039	4.7027e-68
SNX29	3.52825e-72	-0.612414	0.701	0.761	5.54747e-68
SRCIN1	3.64814e-72	0.151192	0.102	0.013	5.73597e-68
CLDN14	3.79427e-72	-0.65821	0.225	0.378	5.96573e-68
MCCC1	3.81768e-72	0.582536	0.48	0.34	6.00254e-68
MTCL1	4.25014e-72	0.293096	0.147	0.039	6.6825e-68
PCCB	4.32413e-72	0.354478	0.269	0.126	6.79883e-68
SPARCL1	4.7918e-72	0.703188	0.26	0.125	7.53415e-68
UBE2O	5.66226e-72	0.569736	0.359	0.216	8.90277e-68
ULK1	6.34509e-72	0.355774	0.242	0.104	9.97639e-68
MYO1E	6.4567e-72	0.32035	0.221	0.087	1.01519e-67
MERTK	6.71554e-72	0.386323	0.195	0.07	1.05588e-67
PARP15	7.95219e-72	-0.531808	0.388	0.554	1.25032e-67
PPP1R14C	1.02025e-71	0.299152	0.12	0.023	1.60414e-67
ARHGAP25	1.14327e-71	0.152127	0.081	0.004	1.79757e-67
CA12	1.16657e-71	0.332235	0.079	0.003	1.8342e-67
DKK3	1.19283e-71	0.244877	0.089	0.008	1.87549e-67
KIDINS220	1.3212e-71	0.555389	0.441	0.288	2.07733e-67
KAT2A	1.33138e-71	0.229305	0.187	0.064	2.09332e-67
NT5C3B	1.42054e-71	0.189337	0.141	0.035	2.23352e-67
ARHGEF17	1.57575e-71	0.135064	0.088	0.007	2.47755e-67
TMCC1	1.58599e-71	0.481647	0.612	0.467	2.49365e-67
ARHGEF11	1.8638e-71	0.308945	0.314	0.161	2.93045e-67
ADGRG6	2.01672e-71	0.183122	0.102	0.014	3.17088e-67
EPB41L3	2.21196e-71	0.206891	0.121	0.023	3.47787e-67
ST3GAL6	2.28243e-71	-0.706975	0.541	0.636	3.58867e-67
ANKRD13B	3.03127e-71	0.174518	0.12	0.023	4.76606e-67
FRMD6	3.07971e-71	0.483576	0.251	0.111	4.84223e-67
LPAR1	3.37203e-71	0.599941	0.336	0.187	5.30184e-67
LIFR	3.55925e-71	0.211505	0.094	0.01	5.59621e-67
APBB1IP	3.61713e-71	-0.637694	0.419	0.576	5.68722e-67
LPCAT2	3.72557e-71	0.178452	0.091	0.008	5.85772e-67
OSBPL5	3.74753e-71	0.123298	0.094	0.01	5.89224e-67
PLXNA1	3.78392e-71	0.25344	0.172	0.054	5.94946e-67
MAFG	4.00176e-71	0.355482	0.242	0.105	6.29197e-67
FBF1	5.57298e-71	0.292163	0.223	0.091	8.7624e-67
RECQL5	5.94169e-71	0.265693	0.23	0.096	9.34212e-67
RASSF4	8.80022e-71	-0.62548	0.331	0.486	1.38366e-66
PPIP5K1	9.40859e-71	0.269778	0.212	0.083	1.47931e-66
OSMR	1.03093e-70	0.319198	0.161	0.049	1.62093e-66
NECTIN3	1.06547e-70	0.17765	0.109	0.018	1.67523e-66
KCNMB3	1.14596e-70	0.229653	0.207	0.079	1.80179e-66
NCAM2	1.14989e-70	-1.02019	0.461	0.578	1.80798e-66
MGAT5	1.35048e-70	0.594338	0.443	0.291	2.12336e-66
METTL24	1.61381e-70	0.170741	0.083	0.005	2.53739e-66
EXOC7	1.62638e-70	0.434152	0.379	0.233	2.55715e-66
CLDN1	2.36368e-70	0.293805	0.107	0.017	3.71641e-66
ACOXL	2.83252e-70	-0.925814	0.367	0.509	4.45357e-66
HPCAL1	2.85235e-70	0.386732	0.211	0.083	4.48475e-66
DOC2A	2.89945e-70	0.122115	0.084	0.006	4.5588e-66
RAB25	3.35056e-70	0.145475	0.075	0.002	5.26809e-66
EBF4	6.25888e-70	0.181395	0.1	0.014	9.84083e-66
PLEKHG6	6.41661e-70	0.150426	0.097	0.012	1.00888e-65
TBCD	6.52932e-70	0.660547	0.476	0.348	1.02661e-65
RTN3	8.92379e-70	0.519371	0.4	0.249	1.40309e-65
WNK3	9.21435e-70	0.175404	0.124	0.026	1.44877e-65
PRDX6	1.02346e-69	0.343868	0.267	0.123	1.60918e-65
SNX24	1.15082e-69	0.389739	0.299	0.151	1.80943e-65
RERG	1.1721e-69	-0.381796	0.026	0.107	1.8429e-65
NAB2	1.46339e-69	0.212582	0.101	0.014	2.30089e-65
HYDIN	1.9183e-69	0.241094	0.13	0.031	3.01614e-65
SLC22A5	1.92439e-69	0.112343	0.096	0.011	3.02572e-65
EIF4A2	2.45096e-69	0.533772	0.556	0.415	3.85365e-65
GAS8	2.69824e-69	0.238246	0.218	0.088	4.24245e-65
C3orf67	3.01403e-69	0.65666	0.31	0.171	4.73896e-65
RB1CC1	3.67178e-69	0.53965	0.476	0.334	5.77313e-65
TMEM63A	4.52101e-69	0.285259	0.287	0.142	7.10838e-65
LHX2	4.85343e-69	-0.591963	0.197	0.34	7.63104e-65
AC019117.3	5.29659e-69	-0.749839	0.178	0.313	8.32783e-65
WWC2	6.79977e-69	0.169241	0.127	0.028	1.06913e-64
DCUN1D1	7.36082e-69	0.456427	0.404	0.259	1.15734e-64
PCDH19	7.62165e-69	0.353804	0.133	0.033	1.19835e-64
CD151	7.74893e-69	0.251805	0.163	0.05	1.21836e-64
TAFA5	8.47878e-69	0.164769	0.095	0.012	1.33312e-64
LRRTM4	1.01009e-68	0.636842	0.323	0.168	1.58816e-64
CAMKK1	1.12702e-68	0.171555	0.105	0.017	1.77202e-64
RUNX3	1.53723e-68	-0.575171	0.478	0.62	2.41699e-64
EFCAB2	1.57187e-68	0.33529	0.226	0.094	2.47145e-64
STAP2	1.74767e-68	0.189236	0.133	0.032	2.74786e-64
ZNF639	2.15986e-68	0.39932	0.282	0.14	3.39595e-64
IL6ST	2.35083e-68	-0.604909	0.553	0.658	3.69621e-64
DHCR24	2.47986e-68	0.437227	0.238	0.104	3.89908e-64
P3H3	2.7274e-68	0.140743	0.074	0.002	4.28829e-64
POF1B	3.0088e-68	0.283342	0.214	0.085	4.73074e-64
KITLG	3.31932e-68	0.166319	0.094	0.011	5.21896e-64
ZSWIM7	3.91202e-68	0.250426	0.186	0.066	6.15087e-64
RAC3	3.96317e-68	0.202755	0.093	0.011	6.2313e-64
IL17RE	4.53422e-68	0.102748	0.078	0.004	7.12915e-64
GARNL3	4.67358e-68	0.261498	0.155	0.046	7.34828e-64
SPIRE2	4.81285e-68	0.137372	0.109	0.019	7.56724e-64
CCDC40	6.15351e-68	0.1532	0.103	0.016	9.67516e-64
KIF3C	6.39154e-68	0.182382	0.109	0.019	1.00494e-63
TFCP2L1	6.87047e-68	0.121206	0.093	0.01	1.08024e-63
NF1	8.17504e-68	0.482181	0.726	0.606	1.28536e-63
GSN	1.0422e-67	0.458813	0.274	0.134	1.63865e-63
ARHGEF19	1.11466e-67	0.127698	0.102	0.016	1.75259e-63
ARHGEF35	1.14584e-67	0.144296	0.101	0.015	1.80161e-63
MPHOSPH6	1.22194e-67	0.250147	0.199	0.075	1.92126e-63
PNCK	1.29828e-67	0.153779	0.077	0.004	2.04129e-63
NAV1	1.87589e-67	0.577857	0.202	0.081	2.94946e-63
P4HB	1.90772e-67	0.523057	0.459	0.302	2.99951e-63
BICD2	1.97619e-67	0.347649	0.245	0.111	3.10717e-63
RHOH	2.93325e-67	-0.551894	0.465	0.642	4.61195e-63
DMRT2	3.78114e-67	0.175598	0.102	0.016	5.94508e-63
TNK2	3.96485e-67	0.425762	0.402	0.252	6.23393e-63
ANKRD31	4.27986e-67	0.137456	0.089	0.009	6.72922e-63
CATSPER2	4.56032e-67	0.17707	0.196	0.074	7.1702e-63
CCSAP	4.73159e-67	0.157839	0.109	0.019	7.43948e-63
STXBP1	4.8099e-67	0.213385	0.113	0.022	7.5626e-63
MATN2	5.47822e-67	0.241054	0.139	0.037	8.61341e-63
EPHA4	5.63235e-67	0.368339	0.194	0.073	8.85575e-63
SLC35D2	6.14923e-67	0.234369	0.169	0.055	9.66844e-63
B4GALNT3	8.38897e-67	0.413003	0.121	0.027	1.319e-62
RGS20	8.3949e-67	0.308641	0.195	0.075	1.31993e-62
LAPTM5	9.63745e-67	-0.634898	0.313	0.472	1.5153e-62
EVA1C	1.03614e-66	0.183576	0.15	0.044	1.62912e-62
EFS	1.06198e-66	0.102761	0.077	0.004	1.66975e-62
PLXNC1	1.086e-66	-0.638793	0.429	0.573	1.70752e-62
ARFGEF3	1.10121e-66	0.176795	0.132	0.032	1.73144e-62
FERMT1	1.22274e-66	0.190344	0.117	0.024	1.92251e-62
FBLN1	1.29151e-66	0.188944	0.101	0.015	2.03064e-62
TMEM159	1.59202e-66	0.15027	0.093	0.011	2.50314e-62
ABHD2	1.60972e-66	0.612287	0.458	0.313	2.53097e-62
CCDC127	1.62503e-66	0.232315	0.157	0.048	2.55504e-62
INVS	1.76053e-66	0.37899	0.608	0.456	2.76808e-62
THNSL2	2.26267e-66	0.13561	0.082	0.007	3.5576e-62
CCDC14	2.36637e-66	0.381673	0.475	0.324	3.72064e-62
GK5	3.20864e-66	0.309124	0.258	0.121	5.04494e-62
CNKSR2	3.30591e-66	0.312458	0.207	0.083	5.19788e-62
CHPT1	4.92367e-66	0.190332	0.141	0.038	7.74149e-62
BRIP1	5.06201e-66	0.486075	0.468	0.309	7.959e-62
PLSCR4	5.49333e-66	0.137671	0.077	0.005	8.63716e-62
ARIH1	8.81991e-66	0.580641	0.678	0.563	1.38675e-61
RGL2	1.00188e-65	0.211592	0.166	0.054	1.57526e-61
LGALS1	1.14448e-65	-0.674885	0.381	0.537	1.79947e-61
MYNN	1.17632e-65	0.241153	0.227	0.097	1.84953e-61
LRP1B	1.24257e-65	0.740869	0.205	0.087	1.9537e-61
DIPK1B	1.28062e-65	0.1365	0.075	0.004	2.01352e-61
LSM1	1.29942e-65	0.246262	0.189	0.069	2.04307e-61
CCDC137	1.31558e-65	0.338292	0.401	0.246	2.06848e-61
OPHN1	1.35041e-65	0.263889	0.168	0.057	2.12325e-61
C4orf19	1.4031e-65	0.246611	0.125	0.03	2.20609e-61
THSD7A	1.45314e-65	0.736589	0.129	0.033	2.28477e-61
RPS19	1.514e-65	-0.64892	0.647	0.713	2.38046e-61
BTC	1.5745e-65	0.159486	0.077	0.005	2.47558e-61
SLC7A2	1.62253e-65	0.133715	0.079	0.005	2.55111e-61
CADM2	1.65148e-65	-0.961241	0.142	0.259	2.59662e-61
STK3	2.36809e-65	0.394067	0.641	0.497	3.72336e-61
DZIP1L	2.48297e-65	0.120683	0.074	0.003	3.90397e-61
GAA	2.50397e-65	0.117987	0.098	0.014	3.93699e-61
MAST1	2.7979e-65	0.153935	0.108	0.02	4.39914e-61
S100A10	3.18176e-65	0.337676	0.135	0.035	5.00268e-61
PDE4D	3.39289e-65	0.326393	0.789	0.659	5.33464e-61
TRAF1	3.46934e-65	-0.666715	0.421	0.562	5.45484e-61
CYFIP1	3.62876e-65	0.403364	0.373	0.222	5.7055e-61
PLPP5	4.13413e-65	0.28962	0.209	0.085	6.50009e-61
CEP72	4.77059e-65	0.322339	0.229	0.103	7.50079e-61
MPP2	5.06882e-65	0.111563	0.07	0.002	7.9697e-61
NOVA1	5.07614e-65	0.204698	0.108	0.02	7.98121e-61
SERINC2	6.0958e-65	0.187065	0.082	0.007	9.58442e-61
LRP1	6.72099e-65	0.188941	0.133	0.034	1.05674e-60
UNC80	7.2711e-65	0.17258	0.083	0.008	1.14324e-60
PLS1	7.3287e-65	0.256701	0.134	0.035	1.15229e-60
ZNF385A	9.63054e-65	0.140983	0.081	0.007	1.51421e-60
PPIC	1.05626e-64	0.200402	0.076	0.005	1.66077e-60
NKAIN2	1.31799e-64	1.74678	0.37	0.255	2.07228e-60
BX664615.2	1.48534e-64	0.292481	0.19	0.073	2.33539e-60
PITPNM2	1.8544e-64	0.216038	0.13	0.033	2.91567e-60
HERC2	2.197e-64	0.422502	0.587	0.45	3.45434e-60
GCAT	2.34269e-64	0.179882	0.087	0.01	3.68341e-60
NUAK1	2.96552e-64	0.163562	0.071	0.003	4.66269e-60
KLHL24	3.33662e-64	0.597301	0.329	0.187	5.24617e-60
ELMO3	3.62899e-64	0.174811	0.107	0.02	5.70586e-60
LARGE2	3.67166e-64	0.126051	0.087	0.01	5.77295e-60
HLA-DPA1	3.68504e-64	-0.593217	0.379	0.536	5.794e-60
TOX	4.62585e-64	0.31892	0.213	0.087	7.27322e-60
ANKRD44	5.89533e-64	-0.572263	0.653	0.717	9.26922e-60
FKBP14	6.04019e-64	0.11808	0.096	0.014	9.497e-60
STXBP5L	7.01909e-64	0.458094	0.187	0.074	1.10361e-59
RAP1GAP	7.66784e-64	0.113257	0.076	0.005	1.20561e-59
CEP95	7.93298e-64	0.395505	0.442	0.297	1.2473e-59
U2SURP	1.07111e-63	0.423419	0.596	0.474	1.68411e-59
PRKCB	1.18987e-63	-0.567449	0.503	0.673	1.87084e-59
H1F0	1.19622e-63	0.272579	0.088	0.011	1.88082e-59
MBTPS2	1.21972e-63	0.30092	0.262	0.126	1.91776e-59
HMGA1	1.41465e-63	0.370203	0.291	0.147	2.22426e-59
PLCG2	1.59323e-63	-0.593751	0.58	0.695	2.50504e-59
NPFFR2	1.84671e-63	0.200535	0.084	0.009	2.90359e-59
GAN	1.99933e-63	0.326116	0.243	0.112	3.14355e-59
SLC37A3	2.17679e-63	0.237276	0.236	0.106	3.42256e-59
GALM	2.21958e-63	0.255262	0.207	0.085	3.48985e-59
SDAD1	2.28085e-63	0.404403	0.356	0.211	3.58617e-59
PIGZ	2.45042e-63	0.190666	0.142	0.041	3.85279e-59
LSG1	2.48998e-63	0.431149	0.354	0.215	3.915e-59
CD40	2.51127e-63	-0.57166	0.28	0.428	3.94847e-59
ERBB2	2.76148e-63	0.173504	0.135	0.036	4.34187e-59
MSH2	2.78255e-63	0.442466	0.39	0.242	4.375e-59
RALGPS2	2.83732e-63	0.295424	0.23	0.099	4.46111e-59
SPIRE1	2.87087e-63	0.379439	0.206	0.085	4.51386e-59
SCGB2B2	2.92807e-63	0.265814	0.244	0.112	4.60381e-59
AP1M2	3.03366e-63	0.119679	0.076	0.005	4.76982e-59
LMO3	3.36584e-63	-0.383076	0.041	0.129	5.29211e-59
PKP2	3.56186e-63	0.158912	0.103	0.018	5.60032e-59
TNNT1	3.59474e-63	0.146983	0.072	0.004	5.65201e-59
PRDM6	5.06659e-63	0.126647	0.067	0.002	7.96619e-59
ARNT2	5.28109e-63	0.161901	0.113	0.024	8.30346e-59
GPR156	6.06227e-63	0.19483	0.095	0.014	9.53171e-59
NECAB3	6.13001e-63	0.123394	0.087	0.01	9.63822e-59
PKN3	6.55156e-63	0.19662	0.16	0.052	1.0301e-58
MMP16	7.12277e-63	-0.573429	0.474	0.633	1.11991e-58
FAM83F	7.26659e-63	0.128028	0.08	0.007	1.14253e-58
EPB41L5	7.36711e-63	0.273536	0.199	0.078	1.15833e-58
ACAP3	9.24119e-63	0.210882	0.174	0.062	1.45299e-58
PPP1R13B	9.53723e-63	0.500886	0.321	0.185	1.49954e-58
GIT1	1.16337e-62	0.267821	0.182	0.067	1.82917e-58
ZSWIM5	1.31189e-62	0.273742	0.17	0.061	2.06269e-58
NSRP1	1.34458e-62	0.39073	0.585	0.436	2.11409e-58
AP2M1	1.37856e-62	0.405805	0.248	0.115	2.16751e-58
TCF4	1.41369e-62	0.619602	0.741	0.631	2.22275e-58
TNS4	1.53099e-62	0.214527	0.079	0.007	2.40718e-58
TALDO1	1.82451e-62	0.328256	0.292	0.152	2.86868e-58
TNKS1BP1	1.87447e-62	0.215759	0.145	0.043	2.94722e-58
RNF215	1.88184e-62	0.29842	0.228	0.102	2.95882e-58
EEPD1	1.91541e-62	0.323892	0.162	0.055	3.01159e-58
TMEFF2	2.2574e-62	0.12895	0.091	0.013	3.54931e-58
CIITA	2.69723e-62	-0.578013	0.376	0.529	4.24086e-58
TK1	2.90341e-62	0.290236	0.183	0.069	4.56503e-58
TRAF3	2.9932e-62	-0.583285	0.7	0.72	4.70621e-58
ERLIN2	3.39981e-62	0.271259	0.204	0.084	5.34552e-58
PNPLA3	3.68658e-62	0.10895	0.07	0.003	5.79641e-58
RRBP1	3.99148e-62	0.21529	0.328	0.178	6.27581e-58
SKA2	5.74604e-62	0.348818	0.414	0.258	9.0345e-58
WDR60	6.33579e-62	0.464111	0.403	0.261	9.96177e-58
CTIF	7.55452e-62	0.32627	0.244	0.115	1.1878e-57
CDYL2	8.33706e-62	0.283483	0.186	0.071	1.31084e-57
NRARP	8.78976e-62	0.191561	0.071	0.004	1.38201e-57
PNPLA7	9.20497e-62	0.183167	0.134	0.038	1.4473e-57
PGS1	9.46926e-62	0.296444	0.318	0.178	1.48885e-57
HEXD	9.79918e-62	0.307336	0.27	0.137	1.54072e-57
DEAF1	1.04313e-61	0.358398	0.353	0.213	1.64012e-57
PITPNM3	1.15484e-61	0.132397	0.112	0.024	1.81576e-57
NEK11	1.33265e-61	0.29859	0.255	0.123	2.09533e-57
PLD3	1.34221e-61	0.38437	0.313	0.173	2.11036e-57
LILRB4	1.54261e-61	-0.243436	0.017	0.083	2.42545e-57
DOCK5	1.80321e-61	0.108983	0.151	0.047	2.83519e-57
ARHGAP39	2.07272e-61	0.129562	0.073	0.005	3.25893e-57
SRP68	2.37001e-61	0.275781	0.263	0.128	3.72637e-57
DST	2.55337e-61	0.522917	0.815	0.699	4.01467e-57
IRS2	2.57708e-61	0.20461	0.103	0.019	4.05195e-57
PTCH1	2.64878e-61	0.152841	0.09	0.013	4.16468e-57
CPNE4	2.66549e-61	0.373718	0.188	0.075	4.19095e-57
CKAP4	2.68317e-61	0.263998	0.085	0.01	4.21875e-57
MED27	2.70579e-61	0.357638	0.527	0.383	4.25431e-57
SCART1	2.83693e-61	-0.410235	0.068	0.167	4.46051e-57
FBXL20	3.11567e-61	0.572403	0.43	0.295	4.89876e-57
EDIL3	3.16917e-61	0.397427	0.102	0.02	4.98288e-57
EYS	3.17199e-61	0.61168	0.299	0.167	4.98731e-57
CNTNAP3	4.12984e-61	0.23854	0.135	0.038	6.49334e-57
CLEC2B	4.28397e-61	-0.562605	0.181	0.31	6.73569e-57
ADSSL1	4.43978e-61	0.0926009	0.065	0.001	6.98067e-57
H2AFY2	4.99351e-61	0.19094	0.157	0.052	7.8513e-57
LONRF2	5.17977e-61	0.155611	0.083	0.009	8.14415e-57
ARHGAP26	5.24273e-61	0.887152	0.384	0.249	8.24314e-57
TMC7	5.7079e-61	0.158659	0.124	0.032	8.97453e-57
DPF3	6.04242e-61	-0.611296	0.322	0.465	9.50049e-57
ATP6V1E2	6.16486e-61	0.186947	0.151	0.048	9.693e-57
PIGX	6.7077e-61	0.326375	0.312	0.17	1.05465e-56
CNNM1	6.84548e-61	0.134616	0.089	0.013	1.07631e-56
CHRNA7	6.9938e-61	0.163869	0.113	0.026	1.09964e-56
TMEM41A	7.02646e-61	0.288569	0.227	0.101	1.10477e-56
RBBP8	7.66416e-61	0.523551	0.395	0.254	1.20504e-56
TMEM131L	8.28142e-61	-0.558181	0.632	0.724	1.30209e-56
CBX2	8.78937e-61	0.151322	0.083	0.01	1.38195e-56
PDLIM5	9.89788e-61	0.478653	0.498	0.356	1.55624e-56
GLT1D1	1.03103e-60	-0.467687	0.506	0.687	1.62109e-56
TRPM4	1.07334e-60	0.129477	0.072	0.005	1.68762e-56
IKZF3	1.07613e-60	-0.620606	0.426	0.562	1.69199e-56
SIPA1L3	1.12656e-60	0.60231	0.598	0.48	1.77129e-56
ROR2	1.15461e-60	0.279973	0.119	0.03	1.8154e-56
TEX2	1.2311e-60	0.341507	0.228	0.104	1.93566e-56
CD80	1.46839e-60	-0.511354	0.398	0.556	2.30875e-56
ADAMTS1	2.00949e-60	0.211696	0.087	0.012	3.15953e-56
EPHX2	2.21444e-60	0.110555	0.084	0.01	3.48177e-56
MTMR3	2.27667e-60	0.424349	0.536	0.398	3.57961e-56
F11R	2.46395e-60	0.268923	0.136	0.039	3.87407e-56
YWHAQ	2.91406e-60	0.468069	0.501	0.363	4.58178e-56
PLIN5	3.23541e-60	0.0873189	0.07	0.004	5.08704e-56
TLE2	3.28807e-60	0.125638	0.09	0.014	5.16983e-56
TM7SF2	3.32033e-60	0.171283	0.088	0.012	5.22055e-56
GAREM2	3.52245e-60	0.121019	0.069	0.004	5.53835e-56
PCSK1N	3.75712e-60	0.259096	0.067	0.003	5.90732e-56
RAB11FIP5	3.94639e-60	0.121386	0.088	0.012	6.20491e-56
CRPPA	4.41186e-60	0.204168	0.105	0.021	6.93677e-56
BEGAIN	4.54742e-60	0.107588	0.065	0.002	7.14991e-56
SSH3	4.83196e-60	0.108463	0.075	0.006	7.5973e-56
CCNJL	5.14116e-60	0.128271	0.091	0.014	8.08345e-56
ELOVL6	5.27402e-60	0.41207	0.385	0.236	8.29234e-56
STX19	5.38427e-60	0.161845	0.125	0.033	8.46569e-56
SLC6A15	5.39663e-60	0.140483	0.065	0.002	8.48512e-56
SPSB4	5.85413e-60	0.121966	0.063	0.001	9.20446e-56
FAM83H	6.99341e-60	0.156675	0.089	0.013	1.09957e-55
LAMC1	9.52259e-60	0.275686	0.311	0.166	1.49724e-55
S100A6	1.02939e-59	0.495056	0.304	0.16	1.61851e-55
IL21R	1.2988e-59	-0.566187	0.388	0.539	2.0421e-55
ALS2CL	1.32558e-59	0.108025	0.067	0.003	2.08421e-55
PIK3CB	1.39183e-59	0.333399	0.508	0.358	2.18837e-55
ZNF703	1.50646e-59	0.255787	0.061	0.001	2.36861e-55
SVEP1	1.51482e-59	0.172504	0.113	0.026	2.38175e-55
PANX2	1.55395e-59	0.100708	0.064	0.002	2.44328e-55
SALL4	1.63205e-59	0.0836937	0.064	0.002	2.56608e-55
FEZ2	1.74242e-59	0.344606	0.355	0.216	2.73961e-55
ZSCAN18	1.94885e-59	0.158918	0.15	0.049	3.06417e-55
HID1	1.972e-59	0.115011	0.07	0.004	3.10057e-55
NADK2	2.07757e-59	0.214448	0.196	0.08	3.26656e-55
VSIG10	2.12297e-59	0.303831	0.226	0.103	3.33795e-55
MEF2C	2.21597e-59	-0.523802	0.558	0.724	3.48417e-55
KIF1A	2.25017e-59	0.132435	0.067	0.003	3.53794e-55
ZC2HC1A	2.31827e-59	0.363674	0.366	0.221	3.64501e-55
CX3CL1	2.32108e-59	0.168743	0.068	0.003	3.64944e-55
PDLIM7	2.4083e-59	0.128669	0.111	0.025	3.78657e-55
MANSC1	2.62719e-59	0.195652	0.103	0.021	4.13073e-55
FAM20B	2.792e-59	0.250575	0.253	0.124	4.38986e-55
TRAF3IP1	2.94012e-59	0.25927	0.262	0.129	4.62275e-55
CCDC149	3.17581e-59	0.099554	0.076	0.007	4.99333e-55
PHKA1	3.29724e-59	0.126884	0.087	0.013	5.18425e-55
CCDC85A	3.58043e-59	0.521095	0.319	0.177	5.6295e-55
EHF	3.7502e-59	0.23268	0.071	0.005	5.89644e-55
IL1RL2	3.86324e-59	0.131154	0.065	0.002	6.07418e-55
DROSHA	3.9095e-59	0.434688	0.474	0.339	6.14691e-55
ERCC6L2	3.97966e-59	0.421655	0.426	0.284	6.25722e-55
CAP2	5.16384e-59	0.212465	0.134	0.039	8.11911e-55
CCDC120	5.85015e-59	0.141124	0.109	0.024	9.19819e-55
COLGALT2	6.78995e-59	0.154317	0.084	0.011	1.06758e-54
B4GALT4	7.84679e-59	0.289696	0.191	0.078	1.23375e-54
ARHGAP27	9.24312e-59	0.274624	0.201	0.085	1.4533e-54
PCNX2	1.05525e-58	0.273371	0.498	0.338	1.65916e-54
DNMT3A	1.5527e-58	0.537549	0.404	0.275	2.44131e-54
AADAT	1.82507e-58	0.0739397	0.067	0.003	2.86955e-54
FSD1	1.86132e-58	0.107784	0.071	0.005	2.92655e-54
PLEKHA2	1.87851e-58	0.514374	0.506	0.373	2.95358e-54
ZFR	2.14989e-58	0.4029	0.662	0.54	3.38028e-54
RARB	2.35356e-58	0.480963	0.099	0.02	3.7005e-54
EIF1AX	2.79688e-58	0.388243	0.349	0.205	4.39754e-54
KIAA0930	3.5102e-58	0.27554	0.194	0.079	5.51909e-54
NUP155	3.61035e-58	0.350199	0.407	0.265	5.67655e-54
ALDH5A1	3.98822e-58	0.159326	0.122	0.032	6.27067e-54
MTA3	4.80896e-58	0.391832	0.53	0.393	7.56113e-54
WDR45B	4.9126e-58	0.730402	0.432	0.306	7.72408e-54
MYO9A	4.98553e-58	0.415016	0.592	0.459	7.83874e-54
IQCH	5.25176e-58	0.268087	0.168	0.063	8.25735e-54
KCNG3	5.29877e-58	0.125891	0.076	0.008	8.33126e-54
C20orf194	6.06847e-58	0.32547	0.355	0.212	9.54145e-54
NRXN3	6.19322e-58	0.300285	0.442	0.276	9.73759e-54
SAT1	6.52341e-58	0.514586	0.424	0.284	1.02568e-53
PILRB	6.54491e-58	0.39228	0.391	0.254	1.02906e-53
GLYATL2	6.66554e-58	0.154461	0.068	0.004	1.04802e-53
TRIM16	6.71851e-58	0.176679	0.216	0.096	1.05635e-53
XYLB	6.81029e-58	0.207387	0.195	0.08	1.07078e-53
FRMD4B	6.85034e-58	0.571895	0.271	0.143	1.07708e-53
SYNGR1	6.92948e-58	0.116932	0.083	0.011	1.08952e-53
DSC2	7.55502e-58	0.382535	0.208	0.091	1.18788e-53
MLLT3	7.64978e-58	-0.648446	0.357	0.496	1.20277e-53
SPATS2L	7.68597e-58	0.305225	0.36	0.213	1.20847e-53
LTBP2	7.86111e-58	0.125041	0.083	0.011	1.236e-53
FLRT2	8.84488e-58	0.15628	0.071	0.006	1.39068e-53
GPRC5B	8.97192e-58	0.121967	0.068	0.004	1.41065e-53
UTY	9.45226e-58	-0.566085	0.468	0.615	1.48618e-53
CEMIP2	9.9193e-58	0.264897	0.242	0.114	1.55961e-53
ABCF3	1.0027e-57	0.186216	0.152	0.051	1.57654e-53
RND3	1.22841e-57	0.33883	0.234	0.109	1.93143e-53
FSTL5	1.23194e-57	0.462967	0.32	0.185	1.93699e-53
RALB	1.32736e-57	0.338107	0.226	0.105	2.08701e-53
MPZL2	1.4535e-57	0.114359	0.061	0.001	2.28534e-53
LRPPRC	1.69864e-57	0.447764	0.591	0.47	2.67077e-53
ADH5	1.86036e-57	0.310143	0.273	0.142	2.92505e-53
FOPNL	2.03391e-57	0.276112	0.236	0.112	3.19792e-53
STC2	2.08362e-57	0.241502	0.096	0.018	3.27608e-53
MED13	2.21362e-57	0.354634	0.681	0.559	3.48047e-53
DIP2B	2.32923e-57	0.413659	0.69	0.573	3.66224e-53
LCLAT1	2.77638e-57	0.446876	0.483	0.347	4.36531e-53
GNAO1	3.91828e-57	0.140317	0.078	0.009	6.16071e-53
CPEB1	4.23745e-57	0.160474	0.093	0.017	6.66255e-53
HAP1	5.13517e-57	0.128789	0.075	0.008	8.07402e-53
TNRC18	5.14466e-57	0.348772	0.417	0.276	8.08895e-53
COPZ2	5.24396e-57	0.111049	0.074	0.007	8.24507e-53
ZER1	5.26131e-57	0.375369	0.309	0.177	8.27235e-53
MXI1	5.70434e-57	0.216387	0.164	0.059	8.96893e-53
RCN2	6.02561e-57	0.387281	0.277	0.144	9.47407e-53
PSPH	7.52604e-57	0.228623	0.223	0.102	1.18332e-52
XKR9	8.00226e-57	0.2162	0.124	0.035	1.25819e-52
PREX1	8.14129e-57	-0.529851	0.218	0.347	1.28006e-52
WDR90	8.58628e-57	0.207263	0.2	0.085	1.35002e-52
TMEM94	8.62389e-57	0.25279	0.298	0.161	1.35593e-52
KLHL7	1.16969e-56	0.252667	0.203	0.086	1.8391e-52
TARBP1	1.18646e-56	0.381649	0.406	0.27	1.86547e-52
EDA	1.21209e-56	0.328067	0.126	0.037	1.90577e-52
NIPSNAP1	1.29284e-56	0.228064	0.246	0.12	2.03274e-52
PHACTR2	1.50479e-56	0.228542	0.297	0.157	2.36598e-52
HELZ	1.59148e-56	0.404577	0.616	0.499	2.50228e-52
PRKAR1B	1.60816e-56	0.270172	0.341	0.2	2.5285e-52
OOEP	1.65454e-56	-0.717659	0.345	0.465	2.60143e-52
FARP1	1.69028e-56	0.15219	0.231	0.105	2.65763e-52
ITGB6	1.81492e-56	0.17212	0.099	0.02	2.8536e-52
PRKD1	1.86289e-56	0.345497	0.346	0.204	2.92903e-52
FTL	1.87074e-56	0.58799	0.287	0.154	2.94136e-52
SLC38A11	1.98852e-56	0.0955656	0.062	0.002	3.12655e-52
NEBL	2.34273e-56	0.227775	0.162	0.059	3.68347e-52
RHBDD3	2.58256e-56	0.234565	0.248	0.123	4.06056e-52
NUMA1	2.66962e-56	0.339778	0.405	0.26	4.19745e-52
S100A14	2.98444e-56	0.29589	0.064	0.003	4.69243e-52
FREM2	3.2828e-56	0.43139	0.177	0.071	5.16154e-52
ASH2L	3.41131e-56	0.343986	0.379	0.238	5.3636e-52
RFTN1	3.78211e-56	-0.538236	0.466	0.616	5.94661e-52
ETAA1	4.13771e-56	0.262424	0.213	0.097	6.50573e-52
TMEM245	4.17827e-56	0.398058	0.493	0.354	6.56949e-52
USP13	4.36972e-56	0.356929	0.407	0.265	6.8705e-52
LRRC45	4.6427e-56	0.191361	0.148	0.049	7.29972e-52
TMTC3	8.15722e-56	0.333459	0.281	0.15	1.28256e-51
GNAI1	8.73927e-56	0.186745	0.115	0.03	1.37407e-51
HNRNPLL	8.94399e-56	0.270672	0.302	0.163	1.40626e-51
NFATC1	9.57654e-56	0.219107	0.2	0.086	1.50572e-51
DCAKD	9.83611e-56	0.330267	0.38	0.241	1.54653e-51
DSG2	1.03862e-55	0.389433	0.36	0.219	1.63302e-51
SREBF1	1.06274e-55	0.24456	0.196	0.084	1.67094e-51
LRP3	1.11126e-55	0.133772	0.067	0.005	1.74723e-51
VAX2	1.11912e-55	0.0934476	0.064	0.003	1.75959e-51
RELL1	1.18581e-55	0.160018	0.125	0.035	1.86444e-51
PPM1L	1.25645e-55	0.244676	0.18	0.072	1.97551e-51
NDUFB5	1.33436e-55	0.245042	0.265	0.134	2.09801e-51
CEP126	1.33984e-55	0.156255	0.135	0.042	2.10662e-51
IL1RAP	1.36665e-55	0.338346	0.136	0.043	2.14878e-51
ALG1L	1.46731e-55	0.119515	0.06	0.002	2.30705e-51
NSMF	1.64e-55	0.173817	0.14	0.045	2.57858e-51
SMO	1.68434e-55	0.197987	0.124	0.035	2.6483e-51
CTSL	1.88885e-55	0.140355	0.058	0.001	2.96984e-51
SIGIRR	2.252e-55	0.112807	0.103	0.023	3.54082e-51
ZHX3	2.26024e-55	0.237943	0.203	0.088	3.55378e-51
SEPTIN6	2.29312e-55	-0.531262	0.544	0.656	3.60547e-51
OSTN	2.30109e-55	0.334272	0.262	0.137	3.618e-51
RPL39L	2.68378e-55	0.250551	0.172	0.068	4.2197e-51
PCGF2	2.75693e-55	0.149978	0.122	0.034	4.33472e-51
TRIP6	3.01063e-55	0.167494	0.107	0.025	4.73362e-51
SLC16A10	3.09914e-55	0.184787	0.117	0.031	4.87278e-51
CD200R1L	3.4224e-55	0.075177	0.061	0.002	5.38103e-51
PTPRM	3.64719e-55	-0.512922	0.669	0.769	5.73448e-51
SPTLC3	3.91595e-55	0.11025	0.078	0.01	6.15704e-51
TSPAN3	4.18422e-55	0.236461	0.255	0.129	6.57885e-51
MAP3K13	4.22052e-55	0.376045	0.396	0.256	6.63592e-51
AC003006.1	4.76277e-55	0.251512	0.183	0.076	7.4885e-51
DDAH1	5.1104e-55	0.225508	0.153	0.054	8.03508e-51
TGFA	5.50619e-55	0.18209	0.067	0.005	8.65738e-51
CASKIN1	5.82013e-55	0.100062	0.065	0.004	9.151e-51
GSE1	6.13224e-55	0.600094	0.521	0.403	9.64171e-51
GMPS	6.22164e-55	0.338511	0.446	0.309	9.78229e-51
FMNL2	6.49813e-55	0.489915	0.377	0.244	1.0217e-50
RBAK-RBAKDN	7.68403e-55	0.284531	0.34	0.199	1.20816e-50
SEZ6L2	1.08925e-54	0.16768	0.077	0.01	1.71263e-50
MNT	1.10471e-54	0.188393	0.181	0.073	1.73693e-50
TNPO1	1.17065e-54	0.332259	0.508	0.366	1.84061e-50
PDPR	1.18511e-54	0.367055	0.421	0.287	1.86335e-50
DUS1L	1.20676e-54	0.306131	0.305	0.17	1.89739e-50
KIF21A	1.33619e-54	0.377313	0.463	0.321	2.10089e-50
BAHCC1	1.54751e-54	0.0921611	0.06	0.002	2.43314e-50
NT5M	1.68526e-54	0.131847	0.115	0.031	2.64973e-50
EPB41L1	1.79323e-54	0.243787	0.098	0.021	2.81949e-50
TTC39C	1.97941e-54	0.275648	0.284	0.153	3.11223e-50
BTBD3	2.35615e-54	0.172661	0.195	0.083	3.70458e-50
MED12L	2.8134e-54	0.25353	0.182	0.075	4.4235e-50
SLC25A25	2.96989e-54	0.418124	0.352	0.219	4.66955e-50
S100A16	3.20149e-54	0.268849	0.06	0.002	5.0337e-50
CELSR1	3.24059e-54	0.467548	0.299	0.174	5.09518e-50
GPR143	3.41847e-54	0.0801825	0.061	0.003	5.37486e-50
CASZ1	4.17753e-54	0.287623	0.253	0.131	6.56833e-50
XRRA1	4.3942e-54	0.337548	0.396	0.258	6.909e-50
LRCH1	5.03891e-54	-0.65641	0.57	0.631	7.92267e-50
KIAA1257	5.11147e-54	0.233029	0.187	0.079	8.03677e-50
APBA1	5.60834e-54	0.171115	0.105	0.025	8.81799e-50
RASA2	5.86901e-54	0.22025	0.581	0.436	9.22785e-50
VPS54	6.44776e-54	0.370954	0.526	0.386	1.01378e-49
RNF168	7.12727e-54	0.390746	0.532	0.399	1.12062e-49
LPAR3	7.71232e-54	0.161344	0.091	0.017	1.21261e-49
CHST11	8.26852e-54	-0.502519	0.551	0.684	1.30006e-49
PHF2	8.30881e-54	0.237668	0.277	0.149	1.30639e-49
ADCY1	8.4288e-54	0.194563	0.124	0.037	1.32526e-49
NCF1	9.58828e-54	-0.55965	0.303	0.438	1.50757e-49
HIPK2	9.88503e-54	0.250041	0.471	0.307	1.55422e-49
SAMD5	1.03668e-53	0.433983	0.161	0.063	1.62997e-49
MYO7A	1.04468e-53	0.0696398	0.059	0.002	1.64255e-49
ZMYM1	1.07686e-53	0.258064	0.237	0.117	1.69315e-49
STRN	1.08313e-53	0.368869	0.491	0.359	1.703e-49
RGS6	1.12332e-53	0.461275	0.351	0.218	1.76619e-49
CAMSAP1	1.16427e-53	0.287998	0.309	0.178	1.83058e-49
CSPP1	1.18031e-53	0.360003	0.501	0.368	1.85581e-49
ZFHX3	1.19658e-53	0.495026	0.573	0.458	1.88138e-49
REV1	1.26638e-53	0.417725	0.528	0.403	1.99114e-49
PPFIA4	1.35243e-53	0.200578	0.109	0.028	2.12643e-49
CCDC85C	1.42144e-53	0.198992	0.17	0.067	2.23493e-49
DYNC1I1	1.49487e-53	0.487127	0.185	0.079	2.35039e-49
CMIP	1.7834e-53	0.399283	0.583	0.45	2.80404e-49
TMEM106B	1.99781e-53	0.222215	0.218	0.102	3.14116e-49
COL19A1	2.26354e-53	-0.556938	0.678	0.718	3.55897e-49
NCBP2	4.00642e-53	0.351801	0.336	0.205	6.29929e-49
WASF2	4.10456e-53	0.419216	0.546	0.42	6.4536e-49
IRF6	4.31037e-53	0.147489	0.058	0.002	6.77719e-49
SOX15	4.54171e-53	0.123803	0.058	0.002	7.14093e-49
CDH8	5.38612e-53	-0.822359	0.562	0.607	8.4686e-49
DCAF7	5.38999e-53	0.368422	0.505	0.371	8.47468e-49
RIT1	5.45091e-53	0.209682	0.185	0.077	8.57047e-49
GCFC2	5.56012e-53	0.290231	0.358	0.227	8.74218e-49
LRRC8A	5.6004e-53	0.314548	0.174	0.071	8.80552e-49
MLXIPL	5.82813e-53	0.0733353	0.071	0.007	9.16357e-49
EVI5	5.87527e-53	0.337634	0.383	0.242	9.23768e-49
LAMA2	6.02353e-53	0.195225	0.135	0.044	9.47079e-49
HACD3	6.0627e-53	0.279743	0.359	0.219	9.53239e-49
ELMO1	6.38736e-53	-0.580953	0.599	0.669	1.00428e-48
CLDN4	6.65524e-53	0.249654	0.082	0.013	1.0464e-48
CHD7	6.71956e-53	0.334	0.558	0.418	1.05652e-48
PCYT1B	6.95885e-53	0.152686	0.089	0.017	1.09414e-48
POLD3	7.06686e-53	0.361846	0.373	0.233	1.11112e-48
ADCY9	7.18328e-53	0.200358	0.139	0.047	1.12943e-48
CC2D2A	7.46206e-53	0.224206	0.241	0.119	1.17326e-48
HVCN1	7.66438e-53	-0.534238	0.319	0.449	1.20507e-48
USP31	7.84552e-53	0.308045	0.317	0.185	1.23355e-48
USP53	8.21331e-53	0.290238	0.206	0.094	1.29138e-48
TMEM132A	8.30531e-53	0.0878518	0.059	0.002	1.30584e-48
RAP1GAP2	8.4551e-53	0.27625	0.213	0.101	1.3294e-48
SMAGP	9.25461e-53	0.125622	0.088	0.016	1.4551e-48
FBXL18	9.83733e-53	0.185308	0.249	0.125	1.54672e-48
OBSL1	9.91478e-53	0.101472	0.056	0.001	1.5589e-48
FAM161A	1.02965e-52	0.250844	0.208	0.096	1.61891e-48
SQSTM1	1.09429e-52	0.570891	0.466	0.336	1.72056e-48
TEAD2	1.16908e-52	0.0844842	0.06	0.003	1.83814e-48
RUVBL1	1.20213e-52	0.290557	0.372	0.235	1.8901e-48
NPR3	1.3038e-52	0.160246	0.074	0.009	2.04997e-48
PACS2	1.33057e-52	0.27013	0.259	0.137	2.09206e-48
SLC48A1	1.38993e-52	0.119616	0.076	0.01	2.18539e-48
GVQW3	1.51027e-52	0.175998	0.134	0.044	2.3746e-48
CDH18	1.80518e-52	-0.659352	0.261	0.385	2.83829e-48
SGK1	1.83647e-52	0.302018	0.136	0.046	2.88747e-48
ENTPD3	1.83977e-52	0.138915	0.069	0.007	2.89266e-48
SMAP2	1.85092e-52	-0.571428	0.48	0.581	2.91019e-48
B3GALNT2	1.93102e-52	0.270686	0.235	0.117	3.03614e-48
KPNA1	1.9402e-52	0.365407	0.582	0.456	3.05057e-48
SFMBT2	1.99831e-52	-0.545135	0.47	0.62	3.14194e-48
ATP2A2	2.12315e-52	0.428442	0.508	0.378	3.33823e-48
RCSD1	2.22003e-52	-0.548465	0.365	0.501	3.49055e-48
SUMF1	2.47037e-52	0.420553	0.471	0.333	3.88417e-48
PRSS8	2.54511e-52	0.147252	0.055	0.001	4.00167e-48
KIAA0895	2.54622e-52	0.0867674	0.082	0.014	4.00342e-48
SLC22A18	2.75407e-52	0.12509	0.118	0.034	4.33022e-48
ABCB9	2.81919e-52	0.118537	0.118	0.033	4.43261e-48
AGMO	2.89657e-52	0.16142	0.1	0.023	4.55428e-48
CMYA5	2.99677e-52	0.180952	0.122	0.036	4.71181e-48
ARMC3	3.79667e-52	0.0992176	0.065	0.005	5.9695e-48
PKM	4.63226e-52	0.466976	0.725	0.61	7.2833e-48
SETD7	5.17414e-52	0.158092	0.087	0.016	8.1353e-48
MAOA	5.26625e-52	0.125396	0.072	0.009	8.28013e-48
PAIP2B	5.40623e-52	0.127278	0.078	0.011	8.50021e-48
PLEKHH1	5.83911e-52	0.0931397	0.06	0.003	9.18083e-48
MFGE8	5.91207e-52	0.149792	0.111	0.029	9.29555e-48
AC013470.2	6.80738e-52	0.117329	0.088	0.017	1.07032e-47
GCGR	7.0509e-52	-0.193424	0.014	0.071	1.10861e-47
PROSER2	7.38538e-52	0.215164	0.161	0.062	1.1612e-47
CNBD1	7.77318e-52	0.348707	0.304	0.177	1.22218e-47
FECH	8.29052e-52	0.222604	0.179	0.075	1.30352e-47
SMARCD2	8.44112e-52	0.224239	0.211	0.097	1.3272e-47
DHCR7	8.48905e-52	0.25781	0.117	0.034	1.33473e-47
ZNF219	8.91473e-52	0.115357	0.092	0.019	1.40166e-47
PLCH1	9.34554e-52	0.248483	0.125	0.039	1.4694e-47
NR3C1	1.08745e-51	-0.51392	0.69	0.721	1.7098e-47
NFU1	1.19789e-51	0.244914	0.224	0.107	1.88344e-47
NLRP1	1.20662e-51	-0.613904	0.402	0.521	1.89718e-47
CTPS2	1.54673e-51	0.299342	0.326	0.195	2.43193e-47
ENGASE	1.58921e-51	0.173913	0.16	0.061	2.49871e-47
TRPM3	1.67948e-51	0.303515	0.141	0.05	2.64065e-47
SULF1	1.70566e-51	0.269362	0.1	0.024	2.68181e-47
GIPC1	1.7527e-51	0.178198	0.17	0.068	2.75577e-47
ATL2	1.84136e-51	0.380471	0.456	0.327	2.89518e-47
AHI1	1.87225e-51	0.208518	0.431	0.278	2.94374e-47
AVEN	2.1246e-51	0.297877	0.331	0.196	3.3405e-47
TRIM65	2.35069e-51	0.176958	0.189	0.083	3.69599e-47
TRIM5	2.50179e-51	-0.894756	0.273	0.378	3.93356e-47
IGSF1	2.68077e-51	-0.821314	0.248	0.352	4.21497e-47
ATPSCKMT	3.12242e-51	0.204296	0.207	0.096	4.90938e-47
ENPP5	3.16624e-51	0.0769294	0.06	0.004	4.97827e-47
ZNF512B	3.49085e-51	0.178818	0.153	0.057	5.48867e-47
CEP68	3.61185e-51	0.193221	0.2	0.089	5.6789e-47
RCOR1	3.77139e-51	0.360934	0.485	0.353	5.92975e-47
TNFRSF8	3.92714e-51	-0.611816	0.216	0.34	6.17464e-47
DUSP14	4.19855e-51	0.164295	0.125	0.039	6.60137e-47
NSUN3	4.30432e-51	0.327212	0.416	0.276	6.76769e-47
OGDHL	4.62192e-51	0.0896977	0.061	0.004	7.26705e-47
NDUFS6	4.62437e-51	0.315037	0.365	0.226	7.27089e-47
FAM89A	5.45083e-51	0.0952402	0.067	0.007	8.57035e-47
GPR87	6.12769e-51	0.103128	0.055	0.002	9.63456e-47
EPHB2	6.20603e-51	0.146005	0.107	0.028	9.75775e-47
AHCY	6.82222e-51	0.236318	0.22	0.104	1.07266e-46
MSI1	6.91152e-51	0.0799763	0.079	0.013	1.0867e-46
IQCG	6.91555e-51	0.268788	0.335	0.203	1.08733e-46
GYG2	7.16456e-51	0.0901367	0.055	0.002	1.12648e-46
TUBB4B	8.5503e-51	0.40485	0.355	0.215	1.34436e-46
PALM	9.41194e-51	0.106848	0.097	0.022	1.47984e-46
CPD	9.43875e-51	0.223701	0.225	0.109	1.48405e-46
ACACB	1.03946e-50	0.163181	0.112	0.031	1.63434e-46
EHBP1	1.11326e-50	0.39398	0.58	0.457	1.75038e-46
S100A11	1.15299e-50	0.490322	0.209	0.098	1.81285e-46
SEMA3E	1.16203e-50	0.163751	0.092	0.02	1.82707e-46
FAM43A	1.22491e-50	0.143685	0.069	0.008	1.92593e-46
ACVR1B	1.22821e-50	0.079156	0.095	0.021	1.93112e-46
ENO4	1.34088e-50	0.0903092	0.071	0.009	2.10827e-46
MRPL3	1.3886e-50	0.27657	0.359	0.224	2.18329e-46
ABHD10	1.66504e-50	0.182397	0.162	0.064	2.61794e-46
FAAP100	1.98438e-50	0.169163	0.14	0.049	3.12003e-46
CAMSAP3	2.02137e-50	0.129946	0.073	0.01	3.17821e-46
FOCAD	2.02318e-50	-0.509376	0.472	0.619	3.18105e-46
ANKRD22	2.40127e-50	0.123498	0.076	0.011	3.77551e-46
DZIP3	2.48136e-50	0.309208	0.308	0.179	3.90145e-46
EVL	2.59633e-50	0.265365	0.301	0.171	4.08221e-46
FGFR4	2.63893e-50	0.0928411	0.052	0.001	4.1492e-46
SPEG	2.8022e-50	0.0658014	0.054	0.001	4.40589e-46
RFNG	2.92542e-50	0.221011	0.176	0.074	4.59964e-46
INTS2	3.02468e-50	0.275879	0.357	0.225	4.75571e-46
YTHDC1	3.05528e-50	0.430836	0.485	0.366	4.80382e-46
TUBGCP5	3.42799e-50	0.182438	0.227	0.113	5.38983e-46
LRRC4	3.53093e-50	0.231422	0.1	0.024	5.55168e-46
BCL2	3.59005e-50	-0.717113	0.686	0.708	5.64463e-46
C16orf95	3.94437e-50	0.150101	0.105	0.028	6.20173e-46
SHOC1	4.06583e-50	0.155366	0.125	0.039	6.39271e-46
IMMP2L	4.22421e-50	0.31687	0.579	0.44	6.64172e-46
IGLC3	4.23177e-50	-0.51302	0.339	0.476	6.65362e-46
AK3	4.24704e-50	0.292478	0.496	0.357	6.67762e-46
ATN1	4.26169e-50	0.187024	0.237	0.119	6.70065e-46
BCL2L13	4.37638e-50	0.30771	0.378	0.244	6.88098e-46
USP43	4.47383e-50	0.101582	0.084	0.016	7.0342e-46
CYTIP	4.63943e-50	-0.547041	0.375	0.504	7.29457e-46
TMEM38B	4.702e-50	0.176478	0.223	0.108	7.39295e-46
FOLH1	4.80173e-50	0.0864288	0.054	0.002	7.54975e-46
RNF169	4.94415e-50	0.34756	0.477	0.343	7.77368e-46
SIX4	4.98514e-50	0.0959252	0.055	0.002	7.83814e-46
MRPL58	5.06846e-50	0.157448	0.168	0.068	7.96914e-46
TFRC	5.98343e-50	0.407618	0.628	0.5	9.40775e-46
JPT1	6.65047e-50	0.269191	0.371	0.231	1.04565e-45
RAB10	7.10628e-50	0.457681	0.687	0.575	1.11732e-45
SIM2	7.30316e-50	0.0912107	0.056	0.002	1.14828e-45
ABL1	7.43341e-50	0.351331	0.53	0.392	1.16875e-45
ANAPC7	8.3439e-50	0.310192	0.445	0.313	1.31191e-45
PRDX1	8.66235e-50	0.342951	0.36	0.218	1.36198e-45
HK2	9.36187e-50	0.433467	0.256	0.138	1.47197e-45
NECTIN4	9.6077e-50	0.175284	0.106	0.028	1.51062e-45
VOPP1	9.83556e-50	-0.592548	0.665	0.687	1.54645e-45
F3	1.17989e-49	0.182443	0.062	0.005	1.85514e-45
DIXDC1	1.30994e-49	0.107354	0.098	0.023	2.05961e-45
DUSP6	1.39821e-49	0.186744	0.061	0.005	2.1984e-45
NPDC1	1.47164e-49	0.0779598	0.067	0.007	2.31386e-45
NEDD4L	1.48898e-49	0.445418	0.583	0.466	2.34112e-45
PRKCE	1.59214e-49	0.386279	0.525	0.393	2.50332e-45
PLAG1	1.71461e-49	0.234027	0.203	0.093	2.69588e-45
GPR161	1.74176e-49	0.109221	0.072	0.01	2.73857e-45
RNF24	2.06931e-49	0.355218	0.283	0.162	3.25358e-45
IQCK	2.37509e-49	0.194766	0.173	0.072	3.73436e-45
WDR49	2.54976e-49	0.213097	0.122	0.038	4.00899e-45
IRF4	2.70212e-49	-0.364069	0.426	0.581	4.24855e-45
CDH3	2.90991e-49	0.151221	0.097	0.024	4.57526e-45
FBXO41	3.22032e-49	0.293248	0.286	0.162	5.06332e-45
PPM1G	3.22138e-49	0.349754	0.444	0.304	5.06497e-45
ZNF148	3.50246e-49	0.303068	0.69	0.578	5.50692e-45
MYC	3.78653e-49	0.305748	0.184	0.08	5.95356e-45
PTPDC1	4.1476e-49	0.194257	0.211	0.101	6.52127e-45
SESTD1	4.19737e-49	0.363094	0.4	0.265	6.59953e-45
KLHL8	4.40507e-49	0.292071	0.282	0.157	6.9261e-45
PDGFA	4.64287e-49	0.149621	0.1	0.025	7.29998e-45
MAP3K20	6.3919e-49	0.231836	0.426	0.274	1.005e-44
MAF	6.65715e-49	0.158875	0.075	0.012	1.0467e-44
DNAJC19	7.01688e-49	0.154936	0.172	0.071	1.10326e-44
EFNA5	7.06986e-49	0.246197	0.671	0.528	1.11159e-44
LYPLA1	8.69995e-49	0.322813	0.522	0.393	1.36789e-44
KLRG2	8.76764e-49	0.112262	0.075	0.012	1.37854e-44
TNFRSF21	9.21813e-49	0.127927	0.064	0.007	1.44937e-44
SRD5A3	1.05824e-48	0.199132	0.131	0.044	1.66387e-44
POLD2	1.10119e-48	0.241861	0.258	0.137	1.7314e-44
WDPCP	1.17952e-48	0.587292	0.515	0.401	1.85456e-44
AHR	1.26931e-48	0.378498	0.166	0.07	1.99574e-44
TTC28	1.46657e-48	0.367139	0.267	0.15	2.30589e-44
ETS2	1.53162e-48	0.172018	0.09	0.02	2.40816e-44
NFIX	1.74205e-48	0.159883	0.12	0.038	2.73903e-44
LRRC58	1.81622e-48	0.283229	0.297	0.171	2.85564e-44
HDGFL3	1.98544e-48	0.162272	0.379	0.233	3.1217e-44
ACOT11	1.98611e-48	0.149992	0.129	0.044	3.12276e-44
SLC38A10	1.99879e-48	0.331485	0.434	0.305	3.1427e-44
SLC25A10	2.31003e-48	0.11761	0.078	0.014	3.63206e-44
G3BP2	2.69553e-48	0.365559	0.428	0.3	4.23819e-44
FAM110B	2.71067e-48	0.198394	0.183	0.081	4.26199e-44
ERBB3	2.81776e-48	0.103302	0.064	0.007	4.43036e-44
LAMB1	3.06208e-48	0.213429	0.202	0.096	4.81451e-44
LAD1	3.14497e-48	0.171169	0.067	0.008	4.94484e-44
EPS15	3.29981e-48	-0.518205	0.673	0.7	5.1883e-44
KIF26B	3.41683e-48	0.517873	0.215	0.109	5.37228e-44
LPA	3.53029e-48	0.101611	0.07	0.01	5.55068e-44
MEOX1	3.58156e-48	-0.246238	0.026	0.09	5.63128e-44
METTL27	4.04787e-48	0.0664246	0.054	0.002	6.36447e-44
ITPR1	4.05978e-48	-0.497507	0.547	0.657	6.3832e-44
SAP30BP	4.08056e-48	0.229517	0.342	0.212	6.41587e-44
CASKIN2	4.11561e-48	0.0857869	0.052	0.002	6.47097e-44
TTN	4.40599e-48	-0.387209	0.529	0.642	6.92753e-44
KIAA1841	4.45999e-48	0.260472	0.321	0.192	7.01244e-44
RABL6	4.56828e-48	0.355903	0.469	0.336	7.1827e-44
URGCP	4.71585e-48	0.199903	0.216	0.107	7.41473e-44
RAI1	4.76118e-48	0.263498	0.494	0.367	7.48601e-44
KLF4	4.77567e-48	0.194734	0.083	0.016	7.50879e-44
MT-ATP6	5.01467e-48	-0.530686	0.615	0.698	7.88457e-44
SOGA1	5.3753e-48	0.266126	0.405	0.266	8.45159e-44
CFAP44	5.71904e-48	0.241852	0.213	0.105	8.99205e-44
SKP2	6.06335e-48	0.168402	0.209	0.099	9.5334e-44
DMTN	6.16423e-48	0.0900969	0.052	0.001	9.69202e-44
FAM114A1	6.24184e-48	0.203634	0.202	0.095	9.81405e-44
TSPAN12	6.71402e-48	-0.565629	0.296	0.415	1.05565e-43
EXOSC2	7.05201e-48	0.141624	0.192	0.087	1.10879e-43
KNOP1	7.18906e-48	0.269143	0.339	0.208	1.13034e-43
RTN4	7.33201e-48	0.328865	0.529	0.396	1.15281e-43
FRMPD2	7.74188e-48	-0.574043	0.059	0.141	1.21726e-43
SPIDR	7.79033e-48	0.346936	0.698	0.583	1.22487e-43
RAB40C	7.85159e-48	0.209675	0.259	0.139	1.23451e-43
FZD6	7.90063e-48	0.296309	0.266	0.146	1.24222e-43
SCAPER	8.20296e-48	0.349656	0.544	0.408	1.28975e-43
PGM2L1	9.76472e-48	0.191044	0.103	0.028	1.53531e-43
CTNNBIP1	9.93427e-48	0.186844	0.18	0.079	1.56196e-43
BIRC6	1.00934e-47	0.292669	0.776	0.681	1.58699e-43
BTBD8	1.06208e-47	0.0850027	0.125	0.041	1.66991e-43
SPOCK1	1.17519e-47	0.209413	0.134	0.048	1.84775e-43
KIAA1324	1.18113e-47	0.180668	0.108	0.032	1.85708e-43
TMEM67	1.2112e-47	0.227036	0.236	0.12	1.90436e-43
HMCES	1.43369e-47	0.115569	0.117	0.036	2.2542e-43
CBFA2T2	1.57534e-47	0.312295	0.535	0.401	2.4769e-43
ZNF385B	1.58293e-47	0.180531	0.131	0.046	2.48884e-43
FBXO16	1.76422e-47	0.168913	0.095	0.024	2.77389e-43
CFAP53	1.88364e-47	0.110033	0.067	0.009	2.96165e-43
MYO18A	2.17515e-47	0.221439	0.248	0.131	3.41999e-43
ZNF280B	2.19094e-47	0.0818297	0.058	0.004	3.44481e-43
NXPH4	2.24566e-47	0.14304	0.052	0.002	3.53084e-43
AL591806.4	2.32097e-47	0.112763	0.139	0.051	3.64926e-43
PAIP1	2.61555e-47	0.251566	0.3	0.173	4.11244e-43
MSH6	2.79173e-47	0.325795	0.317	0.191	4.38943e-43
RASGRP3	2.80068e-47	-0.500638	0.436	0.573	4.40351e-43
ACOX1	2.82535e-47	0.21389	0.26	0.142	4.44229e-43
FBXO45	3.2216e-47	0.212799	0.139	0.051	5.06533e-43
HDHD3	3.37462e-47	0.108598	0.165	0.068	5.30592e-43
NDUFA4L2	3.4666e-47	0.173012	0.056	0.003	5.45053e-43
ST8SIA4	3.64542e-47	-0.541393	0.48	0.599	5.73169e-43
DOCK6	4.35937e-47	0.119149	0.145	0.055	6.85424e-43
IGFBP5	4.35994e-47	0.307468	0.053	0.002	6.85514e-43
SERPINI1	4.37634e-47	0.254383	0.172	0.074	6.88092e-43
RAB7A	4.39756e-47	0.363532	0.616	0.508	6.91429e-43
TTC21B	4.82641e-47	0.251445	0.329	0.199	7.58857e-43
TULP3	4.89828e-47	0.205379	0.274	0.152	7.70156e-43
HIVEP3	4.90299e-47	-0.65406	0.593	0.648	7.70897e-43
ZC3HAV1L	5.17396e-47	0.111913	0.098	0.025	8.13501e-43
SHANK3	5.30856e-47	0.060388	0.055	0.003	8.34664e-43
ACAD9	5.34561e-47	0.23313	0.311	0.185	8.40491e-43
PTPRD	5.49144e-47	0.597484	0.249	0.141	8.6342e-43
KPNA2	5.68989e-47	0.359808	0.309	0.184	8.94622e-43
AFF3	5.804e-47	-0.423756	0.153	0.256	9.12562e-43
PCBD2	5.93479e-47	0.243617	0.342	0.212	9.33128e-43
RERE	6.3795e-47	0.246372	0.7	0.583	1.00305e-42
TTC19	6.46277e-47	0.287533	0.493	0.355	1.01614e-42
THADA	6.53168e-47	0.360995	0.61	0.489	1.02698e-42
PRTFDC1	6.9413e-47	0.256688	0.316	0.186	1.09138e-42
UGT8	6.98079e-47	0.25819	0.27	0.147	1.09759e-42
COLCA2	7.16452e-47	0.103045	0.082	0.016	1.12648e-42
GPS1	7.41277e-47	0.111249	0.152	0.059	1.16551e-42
PSMD12	7.42591e-47	0.29708	0.362	0.234	1.16758e-42
ACSL3	8.15573e-47	0.262551	0.378	0.245	1.28233e-42
NUMBL	8.19524e-47	0.110231	0.097	0.025	1.28854e-42
DHX57	8.37588e-47	0.247931	0.357	0.227	1.31694e-42
TBCCD1	8.67571e-47	0.193231	0.205	0.098	1.36408e-42
RIN3	9.35299e-47	-0.62999	0.373	0.475	1.47057e-42
VEGFA	9.70507e-47	0.293302	0.189	0.087	1.52593e-42
IFT27	1.05504e-46	0.123955	0.095	0.024	1.65883e-42
TFG	1.22509e-46	0.34386	0.485	0.368	1.92621e-42
DISC1	1.24509e-46	0.328813	0.201	0.099	1.95765e-42
CNIH4	1.26068e-46	0.236592	0.242	0.127	1.98216e-42
SLC44A5	1.31461e-46	0.380451	0.397	0.266	2.06697e-42
SLC12A9	1.35389e-46	0.1983	0.246	0.132	2.12872e-42
CENPX	1.53487e-46	0.215372	0.231	0.119	2.41328e-42
ELOVL7	1.56281e-46	0.215014	0.203	0.097	2.45721e-42
RETREG1	1.56323e-46	0.215731	0.263	0.145	2.45787e-42
TSPAN17	1.60262e-46	0.145902	0.106	0.031	2.5198e-42
UBE2V2	1.66874e-46	0.317538	0.336	0.212	2.62375e-42
CLUH	1.67346e-46	0.205582	0.236	0.122	2.63118e-42
CSNK1D	1.71924e-46	0.294376	0.425	0.302	2.70316e-42
ZNF282	1.79178e-46	0.170296	0.257	0.137	2.81721e-42
PPFIA1	2.28826e-46	0.297258	0.49	0.367	3.59783e-42
SMYD5	2.36393e-46	0.152589	0.128	0.044	3.71681e-42
KIFC3	2.45264e-46	0.10599	0.077	0.014	3.85629e-42
HACD2	2.48339e-46	0.20735	0.311	0.184	3.90463e-42
GMDS	2.55935e-46	0.279597	0.607	0.468	4.02406e-42
SPRY4	2.57418e-46	0.0862476	0.056	0.004	4.04738e-42
FAM13A	2.61888e-46	0.271139	0.288	0.168	4.11766e-42
SPG7	2.67592e-46	0.301578	0.557	0.437	4.20734e-42
LNP1	2.721e-46	0.112123	0.126	0.043	4.27823e-42
KIF7	2.90515e-46	0.187177	0.216	0.106	4.56777e-42
NME4	3.02076e-46	0.171891	0.076	0.014	4.74954e-42
RPS6KA5	3.17164e-46	0.337632	0.332	0.208	4.98677e-42
TOMM70	3.56673e-46	0.25781	0.337	0.209	5.60797e-42
DPY30	3.87613e-46	0.191075	0.251	0.133	6.09444e-42
DDX42	3.90366e-46	0.332197	0.44	0.325	6.13772e-42
PLTP	3.91756e-46	0.172835	0.075	0.013	6.15957e-42
PID1	4.11452e-46	0.191297	0.088	0.02	6.46926e-42
CPE	4.55202e-46	0.153695	0.071	0.011	7.15714e-42
NDUFS4	4.67656e-46	0.289708	0.501	0.361	7.35295e-42
HEBP1	4.68017e-46	0.090707	0.055	0.003	7.35864e-42
MPHOSPH10	4.94939e-46	0.245583	0.291	0.168	7.78193e-42
LAMC2	5.19769e-46	0.297502	0.069	0.01	8.17232e-42
GJB7	5.35624e-46	0.11607	0.078	0.015	8.42161e-42
IFT172	5.63095e-46	0.173943	0.171	0.074	8.85355e-42
DOCK9	5.85764e-46	0.210485	0.277	0.154	9.20996e-42
SNX13	5.9622e-46	0.303768	0.469	0.338	9.37437e-42
BMP1	6.42841e-46	0.0387837	0.086	0.019	1.01074e-41
KLRF1	6.54624e-46	-0.168662	0.008	0.053	1.02927e-41
ZSWIM6	6.70435e-46	0.272402	0.665	0.531	1.05413e-41
SLAIN1	6.88549e-46	-0.443985	0.415	0.552	1.08261e-41
GSS	7.05578e-46	0.171276	0.215	0.106	1.10938e-41
TTC26	7.09406e-46	0.127446	0.162	0.067	1.1154e-41
TMEM98	7.30824e-46	0.11139	0.049	0.001	1.14907e-41
SPTBN1	7.38324e-46	-0.515453	0.669	0.687	1.16087e-41
SCN3A	7.71743e-46	-0.748617	0.171	0.271	1.21341e-41
PPME1	7.80015e-46	0.405465	0.419	0.303	1.22642e-41
SCN2A	7.89479e-46	0.197962	0.093	0.023	1.2413e-41
RPS6KA3	8.21073e-46	0.364629	0.583	0.456	1.29097e-41
RAP2B	8.45272e-46	0.235201	0.141	0.053	1.32902e-41
MID2	8.86341e-46	0.103686	0.055	0.004	1.39359e-41
SLC44A3	9.11132e-46	0.105528	0.066	0.009	1.43257e-41
RGS1	9.47445e-46	-0.507347	0.239	0.358	1.48967e-41
NAE1	9.50987e-46	0.196227	0.291	0.168	1.49524e-41
SELENOO	9.70284e-46	0.253159	0.342	0.215	1.52558e-41
NFATC4	1.11325e-45	0.0556539	0.05	0.002	1.75037e-41
CDKL2	1.16243e-45	0.114139	0.083	0.018	1.8277e-41
ADAMTS17	1.167e-45	0.131657	0.075	0.014	1.83487e-41
TBC1D9B	1.23173e-45	0.261227	0.337	0.21	1.93666e-41
SIDT1	1.26979e-45	-0.514828	0.418	0.542	1.99649e-41
SKAP1	1.31205e-45	-0.560528	0.64	0.696	2.06293e-41
AC003688.1	1.33715e-45	0.0675621	0.063	0.007	2.10241e-41
GAPVD1	1.35476e-45	0.281326	0.525	0.392	2.13008e-41
B3GALT5	1.36109e-45	0.220944	0.083	0.018	2.14004e-41
CAD	1.36734e-45	0.233492	0.295	0.172	2.14986e-41
GLO1	1.37187e-45	0.235637	0.284	0.162	2.15699e-41
AKT3	1.37349e-45	-0.60905	0.439	0.547	2.15954e-41
EEFSEC	1.41655e-45	0.299376	0.476	0.351	2.22724e-41
ARVCF	1.49033e-45	0.0780614	0.064	0.008	2.34325e-41
RIN2	1.50055e-45	0.152015	0.114	0.036	2.35932e-41
KLC3	1.50313e-45	0.11457	0.073	0.012	2.36337e-41
MGAT4B	1.6033e-45	0.187871	0.145	0.056	2.52088e-41
S100A13	1.61889e-45	0.128191	0.081	0.017	2.54539e-41
VEGFC	1.64148e-45	0.107985	0.052	0.003	2.5809e-41
MRPL47	1.65027e-45	0.238526	0.206	0.1	2.59472e-41
ZNF638	1.70618e-45	0.38857	0.694	0.597	2.68262e-41
TNFRSF11A	1.76291e-45	-0.540518	0.309	0.429	2.77183e-41
NUDT19	1.80973e-45	0.142098	0.229	0.117	2.84544e-41
XPO1	1.86076e-45	0.302081	0.712	0.6	2.92567e-41
AC007040.2	1.95269e-45	0.0903378	0.069	0.01	3.07022e-41
WHRN	2.0287e-45	-0.606968	0.442	0.536	3.18973e-41
ERBB4	2.08561e-45	0.318105	0.183	0.085	3.27921e-41
TYRO3	2.20111e-45	0.0907455	0.058	0.005	3.4608e-41
USP36	2.31761e-45	0.276872	0.386	0.258	3.64398e-41
SIRT5	2.43014e-45	0.220591	0.236	0.124	3.8209e-41
HLA-DPB1	2.60977e-45	-0.45042	0.371	0.509	4.10335e-41
DLEU7	2.68128e-45	0.100092	0.073	0.013	4.21577e-41
DDX1	2.93961e-45	0.279271	0.344	0.218	4.62194e-41
RBMS2	2.96689e-45	0.148591	0.142	0.055	4.66484e-41
CHPF	3.27236e-45	0.228848	0.072	0.012	5.14513e-41
KDM7A	3.44483e-45	0.345317	0.231	0.122	5.41631e-41
NAA20	3.60902e-45	0.217246	0.255	0.14	5.67446e-41
CCDC102B	4.1509e-45	0.363095	0.166	0.074	6.52646e-41
C3orf52	4.61289e-45	0.329247	0.243	0.135	7.25285e-41
MROH1	4.84547e-45	0.242894	0.327	0.204	7.61853e-41
ALG8	4.92912e-45	0.295359	0.377	0.25	7.75005e-41
SLX4IP	5.10598e-45	0.225052	0.52	0.373	8.02812e-41
HOMER2	5.18417e-45	0.210867	0.165	0.071	8.15107e-41
HADHB	5.42943e-45	0.247318	0.403	0.27	8.53669e-41
TTLL7	5.62258e-45	-0.718182	0.179	0.272	8.84037e-41
ZNF692	5.96684e-45	0.158809	0.213	0.106	9.38166e-41
CDH26	6.23144e-45	0.169264	0.075	0.014	9.79769e-41
GJC1	6.54531e-45	0.0788282	0.071	0.012	1.02912e-40
KLHL6	6.56768e-45	-0.447563	0.33	0.459	1.03264e-40
PLA2G4A	6.73042e-45	0.164961	0.133	0.049	1.05822e-40
SIMC1	8.10037e-45	0.308222	0.331	0.208	1.27362e-40
KDSR	8.54349e-45	0.140171	0.218	0.109	1.34329e-40
PIK3CA	8.62028e-45	0.283494	0.504	0.372	1.35537e-40
HLA-F	9.33148e-45	-0.423135	0.269	0.391	1.46719e-40
FAT2	1.03088e-44	0.132789	0.054	0.004	1.62085e-40
RANGAP1	1.15479e-44	0.247788	0.327	0.202	1.81567e-40
UGP2	1.25804e-44	0.214548	0.412	0.279	1.97802e-40
MXD1	1.32011e-44	0.210156	0.172	0.076	2.07561e-40
SH3KBP1	1.47906e-44	-0.567823	0.595	0.659	2.32553e-40
INPP5D	1.49145e-44	-0.517325	0.444	0.576	2.34501e-40
ARRDC1	1.49487e-44	0.184652	0.217	0.109	2.35038e-40
GGH	1.67918e-44	0.233858	0.203	0.099	2.64017e-40
FAM20C	1.74393e-44	0.0818078	0.05	0.002	2.74199e-40
KDM1B	1.9262e-44	0.244555	0.267	0.151	3.02857e-40
LILRB1	2.16024e-44	-0.468139	0.265	0.388	3.39654e-40
ZDHHC1	2.31955e-44	0.101916	0.084	0.019	3.64703e-40
TPM1	2.37886e-44	0.138115	0.192	0.091	3.74029e-40
GRAMD2A	2.45281e-44	0.0987588	0.07	0.012	3.85655e-40
P3H2	2.53542e-44	0.299225	0.136	0.052	3.98644e-40
ASS1	2.71325e-44	0.099994	0.063	0.008	4.26604e-40
DPYSL2	2.84143e-44	-0.524347	0.332	0.44	4.46758e-40
NECAB2	2.84502e-44	0.0849186	0.047	0.001	4.47323e-40
FBXL2	2.88743e-44	0.311972	0.253	0.143	4.5399e-40
PTPN4	3.02612e-44	0.276051	0.461	0.333	4.75797e-40
BLCAP	3.04032e-44	0.282312	0.27	0.156	4.7803e-40
DLG3	3.32454e-44	0.150054	0.122	0.042	5.22717e-40
ACVR1C	3.37767e-44	0.138391	0.088	0.022	5.31072e-40
IDH1	3.38873e-44	0.241695	0.242	0.132	5.32811e-40
PLCXD2	3.53211e-44	0.132539	0.109	0.034	5.55354e-40
GAS2L1	3.64962e-44	0.107175	0.053	0.004	5.7383e-40
PDIA5	4.07851e-44	0.276071	0.233	0.124	6.41264e-40
ETS1	4.62114e-44	-0.467884	0.359	0.491	7.26582e-40
MEGF8	4.74962e-44	0.141719	0.184	0.085	7.46783e-40
AMFR	4.81339e-44	0.181833	0.254	0.138	7.56809e-40
GREB1L	4.97674e-44	0.304906	0.173	0.081	7.82493e-40
UBXN2A	5.18207e-44	0.30663	0.444	0.319	8.14777e-40
HGS	5.22267e-44	0.218536	0.356	0.229	8.2116e-40
GRIN2A	5.53488e-44	-0.55209	0.047	0.118	8.7025e-40
PVR	5.60173e-44	0.0779175	0.063	0.008	8.8076e-40
IER5	5.6575e-44	-0.406555	0.19	0.304	8.89529e-40
CADPS2	5.77071e-44	-0.529862	0.637	0.704	9.07329e-40
IGHMBP2	5.82855e-44	0.134039	0.188	0.088	9.16422e-40
SF3B6	5.90532e-44	0.247642	0.212	0.105	9.28494e-40
AF241726.2	6.44189e-44	0.37178	0.218	0.115	1.01286e-39
FAM234B	6.82652e-44	0.0873607	0.063	0.008	1.07333e-39
GPHN	6.83017e-44	-0.557008	0.735	0.75	1.07391e-39
TMEM40	6.99497e-44	0.114673	0.06	0.007	1.09982e-39
SSTR2	7.2461e-44	-0.332056	0.068	0.15	1.1393e-39
MALT1	7.25684e-44	-0.500521	0.671	0.695	1.14099e-39
SHMT1	7.52206e-44	0.187106	0.236	0.126	1.18269e-39
FAM92A	7.53971e-44	0.17139	0.202	0.099	1.18547e-39
ALK	8.40208e-44	0.329252	0.12	0.042	1.32106e-39
EFR3A	8.52206e-44	0.226864	0.469	0.335	1.33992e-39
SLC2A4RG	9.14427e-44	0.16481	0.184	0.085	1.43775e-39
PRKAG2	9.17295e-44	0.179589	0.24	0.128	1.44226e-39
TUB	9.60686e-44	0.0759936	0.058	0.006	1.51049e-39
MTMR7	1.01567e-43	0.130568	0.098	0.028	1.59694e-39
RGPD2	1.0236e-43	0.0538294	0.047	0.001	1.60941e-39
FYN	1.10975e-43	-0.440675	0.557	0.672	1.74486e-39
RAD52	1.1977e-43	0.210223	0.333	0.21	1.88314e-39
NMU	1.34887e-43	0.115279	0.056	0.005	2.12083e-39
PPP3CC	1.43037e-43	-0.516383	0.53	0.597	2.24898e-39
HLA-DQB1	1.43194e-43	-0.484924	0.35	0.486	2.25144e-39
TXNRD1	1.90106e-43	0.645097	0.675	0.603	2.98904e-39
HORMAD1	2.0183e-43	0.0857912	0.068	0.011	3.17338e-39
NUDT9	2.04363e-43	0.190182	0.246	0.133	3.2132e-39
DGCR8	2.08073e-43	0.19832	0.314	0.192	3.27153e-39
KANSL1L	2.13211e-43	0.2696	0.426	0.292	3.35232e-39
SAMSN1	2.14782e-43	-0.461447	0.455	0.592	3.37702e-39
COQ8B	2.37392e-43	0.149407	0.232	0.123	3.73252e-39
PRR14L	2.65359e-43	0.302744	0.498	0.377	4.17225e-39
PUS7	2.71419e-43	0.274543	0.358	0.232	4.26751e-39
MARVELD1	3.16338e-43	0.0944654	0.044	0	4.97379e-39
HLA-DQA1	3.2213e-43	-0.42966	0.418	0.561	5.06484e-39
SLCO4A1	3.44076e-43	0.0841911	0.054	0.005	5.40991e-39
CEP63	3.75751e-43	0.216605	0.317	0.193	5.90793e-39
WDR73	3.82262e-43	0.153256	0.277	0.159	6.01031e-39
ITGA3	3.82371e-43	0.172567	0.149	0.061	6.01201e-39
TOPBP1	3.82897e-43	0.291485	0.474	0.348	6.02028e-39
TNS3	4.06931e-43	0.085052	0.117	0.039	6.39818e-39
ITPRIPL2	4.28602e-43	0.153903	0.091	0.024	6.73891e-39
GOLGA2	4.29517e-43	0.230285	0.288	0.169	6.75329e-39
TMEM104	4.45218e-43	0.18895	0.227	0.12	7.00016e-39
TPT1	4.66564e-43	-0.635124	0.4	0.493	7.33578e-39
AP3B2	5.23741e-43	0.0905416	0.064	0.009	8.23478e-39
TRMT61B	5.7562e-43	0.223362	0.317	0.196	9.05047e-39
WEE1	5.90792e-43	0.267326	0.268	0.154	9.28902e-39
ZSCAN5A	6.06284e-43	0.193346	0.245	0.136	9.5326e-39
MCOLN3	6.08912e-43	0.149473	0.153	0.064	9.57392e-39
RBPMS	6.18549e-43	0.166226	0.135	0.051	9.72545e-39
ANKRD18B	6.35468e-43	0.0784385	0.05	0.003	9.99147e-39
CFLAR	6.9916e-43	-0.44855	0.647	0.701	1.09929e-38
RASAL1	8.01209e-43	0.0790429	0.05	0.003	1.25974e-38
SLC16A9	8.41951e-43	0.159832	0.094	0.026	1.3238e-38
COA6	8.7753e-43	0.229277	0.203	0.1	1.37974e-38
TCEA1	8.86275e-43	0.278078	0.433	0.3	1.39349e-38
ASXL2	8.88072e-43	0.292785	0.519	0.398	1.39631e-38
FBLIM1	8.97827e-43	0.104064	0.077	0.016	1.41165e-38
IMPDH1	9.51791e-43	0.173501	0.123	0.044	1.4965e-38
EIF2B5	9.87062e-43	0.173634	0.213	0.108	1.55196e-38
NIPSNAP2	9.99187e-43	0.194377	0.347	0.221	1.57102e-38
THUMPD2	1.01321e-42	0.225522	0.36	0.236	1.59307e-38
CCDC34	1.04881e-42	0.168934	0.161	0.07	1.64904e-38
DNER	1.07765e-42	0.190499	0.064	0.01	1.6944e-38
SLAMF6	1.08525e-42	-0.438946	0.212	0.326	1.70634e-38
CD200	1.11984e-42	-0.438723	0.198	0.309	1.76072e-38
NFKB1	1.19834e-42	-0.567252	0.544	0.612	1.88415e-38
BAZ2B	1.34264e-42	0.31704	0.456	0.339	2.11103e-38
BBX	1.41495e-42	0.321502	0.663	0.547	2.22472e-38
TBX2	1.57089e-42	0.0800108	0.045	0.001	2.46991e-38
MBTD1	1.9261e-42	0.333614	0.486	0.366	3.02841e-38
RABGAP1	2.16052e-42	0.295813	0.606	0.492	3.39699e-38
SEC61A1	2.17108e-42	0.264612	0.338	0.213	3.41359e-38
PLEKHM3	2.181e-42	0.21502	0.29	0.171	3.42919e-38
SURF6	2.30594e-42	0.199056	0.201	0.099	3.62563e-38
C5orf22	2.33473e-42	0.178458	0.244	0.133	3.67089e-38
TTC6	2.43506e-42	0.115164	0.075	0.016	3.82865e-38
SLC52A1	2.59071e-42	0.097909	0.078	0.017	4.07337e-38
FILIP1L	2.66961e-42	0.255465	0.468	0.333	4.19742e-38
VPS9D1	2.6943e-42	0.0905748	0.181	0.083	4.23625e-38
ENDOV	2.77087e-42	0.11027	0.164	0.072	4.35664e-38
NRBP1	2.83884e-42	0.242345	0.27	0.154	4.46351e-38
NCK1	2.93829e-42	0.29934	0.441	0.32	4.61988e-38
TTLL11	3.47003e-42	0.124933	0.217	0.111	5.45593e-38
HSD17B12	3.78265e-42	0.269052	0.584	0.453	5.94747e-38
CCDC141	4.06537e-42	-0.447157	0.451	0.577	6.39198e-38
KAT6A	4.33196e-42	0.32087	0.598	0.482	6.81114e-38
GPRC5C	4.39714e-42	0.0752228	0.051	0.003	6.91362e-38
BNIP3	4.55437e-42	0.312043	0.195	0.098	7.16083e-38
HSPB1	5.37441e-42	0.437557	0.276	0.159	8.45019e-38
ANKRD33B	5.42965e-42	-0.554461	0.413	0.521	8.53704e-38
KDM5B	5.80265e-42	0.32664	0.347	0.224	9.1235e-38
WDFY4	5.85247e-42	-0.468642	0.411	0.545	9.20183e-38
PSMB7	5.90652e-42	0.280052	0.421	0.292	9.28682e-38
CHAF1A	5.91537e-42	0.227049	0.337	0.213	9.30073e-38
CAV2	6.24792e-42	0.0972834	0.085	0.021	9.8236e-38
DGKH	6.43244e-42	-0.73838	0.532	0.571	1.01137e-37
USP40	6.48163e-42	0.247323	0.375	0.252	1.01911e-37
VCL	6.5139e-42	0.157033	0.3	0.18	1.02418e-37
MATR3	6.55789e-42	0.235793	0.319	0.201	1.0311e-37
HTATIP2	6.87972e-42	0.17226	0.177	0.082	1.0817e-37
CCT7	7.1129e-42	0.287752	0.308	0.185	1.11836e-37
KANSL3	7.53852e-42	0.209266	0.34	0.214	1.18528e-37
RNF175	7.75856e-42	0.0699326	0.048	0.002	1.21988e-37
DNAJC6	8.17982e-42	0.0936366	0.061	0.009	1.28611e-37
PPP1R3F	8.52334e-42	0.113838	0.139	0.056	1.34013e-37
GRSF1	8.64594e-42	0.265693	0.409	0.285	1.3594e-37
TDO2	8.67116e-42	0.114325	0.058	0.007	1.36337e-37
PTK7	8.98423e-42	0.190583	0.172	0.079	1.41259e-37
METTL2A	9.15311e-42	0.159914	0.259	0.146	1.43914e-37
KLHL22	1.05698e-41	0.160527	0.325	0.204	1.66188e-37
CDH2	1.05981e-41	0.184045	0.131	0.05	1.66634e-37
B3GNTL1	1.05999e-41	0.157507	0.162	0.072	1.66663e-37
SOCS7	1.11758e-41	0.152274	0.236	0.127	1.75718e-37
AC108488.2	1.169e-41	0.0903797	0.08	0.018	1.83802e-37
TLK2	1.17718e-41	0.259627	0.63	0.51	1.85088e-37
C1RL	1.20934e-41	0.226182	0.27	0.156	1.90145e-37
PAXX	1.25436e-41	0.179609	0.25	0.138	1.97223e-37
CDH11	1.30292e-41	-0.573642	0.244	0.354	2.04858e-37
DHX36	1.37305e-41	0.219723	0.532	0.412	2.15884e-37
LRSAM1	1.39798e-41	0.243531	0.381	0.256	2.19804e-37
DIS3L2	1.46579e-41	0.321148	0.559	0.445	2.30466e-37
SSPO	1.51953e-41	0.054745	0.044	0.001	2.38915e-37
EPN1	1.5394e-41	0.236627	0.233	0.124	2.4204e-37
SMIM19	1.5403e-41	0.199907	0.25	0.139	2.42181e-37
VEZT	1.5883e-41	0.261439	0.516	0.382	2.49729e-37
MRPL45	1.61749e-41	0.199417	0.261	0.148	2.54317e-37
USP9Y	1.62901e-41	-0.442023	0.367	0.489	2.56129e-37
ANXA8	1.67345e-41	0.073712	0.046	0.002	2.63116e-37
MFSD14C	1.80408e-41	0.277744	0.609	0.485	2.83655e-37
TESMIN	1.84008e-41	0.0917813	0.072	0.014	2.89315e-37
ITPKC	1.84202e-41	0.166034	0.174	0.08	2.8962e-37
ZDHHC2	1.85632e-41	0.283242	0.297	0.182	2.91869e-37
WWP1	1.85933e-41	0.3305	0.502	0.385	2.92343e-37
BAIAP2L2	1.91867e-41	0.047213	0.055	0.006	3.01673e-37
CIZ1	1.93635e-41	0.152913	0.245	0.136	3.04452e-37
FLI1	2.0925e-41	-0.521864	0.343	0.465	3.29003e-37
ATRAID	2.11156e-41	0.277602	0.169	0.077	3.32001e-37
MT-CO3	2.57523e-41	-0.448777	0.781	0.815	4.04903e-37
GPRC5A	2.58771e-41	0.224566	0.09	0.024	4.06865e-37
CEP97	2.73575e-41	0.23153	0.311	0.194	4.30142e-37
IPPK	3.18796e-41	0.165609	0.278	0.163	5.01243e-37
PPP2R5C	3.23547e-41	0.298738	0.545	0.412	5.08714e-37
ASPSCR1	3.34526e-41	0.18554	0.336	0.214	5.25975e-37
[truncated: 13,724 more rows]

## Sheet: DEGs_150CDX_vs_197CDX
	p_val	avg_log2FC	pct.1	pct.2	p_val_adj
IGKC	2.31618e-65	3.28363	1	1	3.9162e-61
CENPP	2.7909e-58	-2.7269	0.202	0.971	4.71885e-54
IGHM	8.77429e-58	3.28744	0.984	0.886	1.48356e-53
CENPK	1.66462e-53	-1.95981	0.145	0.981	2.81454e-49
FANCI	7.82239e-53	-2.02238	0.145	0.981	1.32261e-48
MELK	1.56301e-49	-2.11191	0.109	0.924	2.64274e-45
UST	5.41452e-49	-2.41825	0.145	0.952	9.15488e-45
DIAPH3	8.61642e-49	-2.43014	0.176	0.943	1.45686e-44
BUB1B	1.19508e-48	-1.61377	0.036	0.838	2.02064e-44
DNA2	9.4786e-48	-1.66791	0.093	0.914	1.60264e-43
FANCA	2.66812e-46	-1.82112	0.15	0.943	4.51126e-42
FBXW7	3.28093e-46	1.80266	0.948	0.981	5.5474e-42
NCAPG2	4.25932e-45	-1.65941	0.083	0.876	7.20166e-41
RASSF6	9.19235e-45	2.8667	0.876	0.41	1.55424e-40
RFC3	3.94603e-44	-1.49076	0.088	0.876	6.67194e-40
C21orf58	6.47636e-44	-1.5041	0.073	0.857	1.09502e-39
BRIP1	7.43404e-44	-2.23505	0.119	0.895	1.25695e-39
MCOLN2	8.73882e-44	-1.95648	0.461	0.99	1.47756e-39
KIF11	6.63597e-43	-1.27733	0.067	0.838	1.12201e-38
ATAD5	1.05857e-42	-1.5149	0.166	0.943	1.78983e-38
GINS1	3.53947e-42	-1.27468	0.078	0.848	5.98453e-38
HELLS	6.68391e-42	-1.85121	0.316	0.981	1.13012e-37
ATAD2	9.85501e-41	-1.88441	0.176	0.924	1.66629e-36
POLE2	2.56618e-40	-1.17327	0.067	0.81	4.3389e-36
FANCD2	6.55975e-40	-1.46638	0.119	0.876	1.10912e-35
BCAT1	1.13369e-39	-1.90513	0.264	0.962	1.91685e-35
WDHD1	3.34018e-39	-1.40834	0.078	0.819	5.64758e-35
DTL	7.55859e-39	-1.37662	0.057	0.781	1.27801e-34
STIL	1.39784e-38	-1.32175	0.088	0.829	2.36347e-34
PKP4	1.65322e-38	-1.56769	0.145	0.895	2.79527e-34
WDR76	2.21095e-38	-1.26537	0.083	0.819	3.73828e-34
CIT	2.64508e-38	-1.56025	0.078	0.81	4.4723e-34
DEK	9.75352e-38	-1.36181	0.171	0.914	1.64912e-33
RBL1	4.07812e-37	-1.40999	0.176	0.914	6.89528e-33
POLQ	5.08181e-37	-1.84398	0.13	0.848	8.59232e-33
ORC6	5.33827e-37	-1.12903	0.057	0.762	9.02594e-33
NRCAM	7.90259e-37	-1.78078	0.389	1	1.33617e-32
E2F7	1.09377e-36	-1.16012	0.062	0.762	1.84935e-32
KIF18B	2.30393e-36	-1.31402	0.041	0.724	3.89548e-32
PLEKHG1	2.61731e-36	-1.74007	0.326	0.981	4.42534e-32
MAML2	1.2675e-35	-1.98334	0.508	0.99	2.1431e-31
POLA1	1.41971e-35	-1.65911	0.233	0.933	2.40045e-31
DENND5A	2.05538e-35	-1.60487	0.047	0.714	3.47523e-31
ABCC4	2.04809e-34	-1.50925	0.228	0.933	3.46291e-30
OMD	2.49703e-34	-0.939051	0.031	0.676	4.22198e-30
DDX11	3.11329e-34	-1.06027	0.109	0.81	5.26395e-30
CIP2A	6.08071e-34	-1.03531	0.073	0.752	1.02813e-29
MMS22L	1.88168e-33	-1.65666	0.192	0.886	3.18154e-29
BLM	1.91232e-33	-1.21286	0.161	0.867	3.23335e-29
SORL1	4.23269e-33	-1.424	0.083	0.762	7.15664e-29
FILIP1L	4.87113e-33	-1.54498	0.187	0.886	8.2361e-29
GSTCD	5.06007e-33	-1.15487	0.135	0.829	8.55557e-29
NCAPD3	5.25121e-33	-1.16578	0.124	0.819	8.87874e-29
RAD18	5.77998e-33	-0.845476	0.119	0.781	9.77279e-29
EZH2	5.78531e-33	-1.58093	0.264	0.933	9.78181e-29
CD83	1.21124e-32	-1.36916	0.119	0.81	2.04796e-28
AFF1	1.21952e-32	2.01203	0.886	0.705	2.06196e-28
MND1	1.38828e-32	-1.08982	0.036	0.667	2.34731e-28
ST6GAL1	1.57762e-32	2.16991	0.933	0.876	2.66744e-28
XRCC3	1.62577e-32	-0.944138	0.041	0.676	2.74885e-28
ZNF519	4.08905e-32	-1.06628	0.073	0.733	6.91376e-28
XRCC2	4.18792e-32	-0.960592	0.036	0.657	7.08094e-28
FNDC3B	4.58564e-32	2.04043	0.922	0.914	7.7534e-28
KNL1	7.02572e-32	-1.15197	0.176	0.867	1.18791e-27
MAPK10	7.47377e-32	1.79042	0.86	0.829	1.26367e-27
CMSS1	1.1152e-31	-1.76879	0.244	0.905	1.88558e-27
ARHGAP11B	2.13647e-31	-1.43268	0.124	0.8	3.61234e-27
ITGB3BP	3.31231e-31	-1.18846	0.202	0.886	5.60046e-27
CCDC14	3.91279e-31	-1.10144	0.166	0.848	6.61575e-27
ZC3H12C	6.89588e-31	-1.57692	0.187	0.867	1.16596e-26
CENPI	9.56133e-31	-1.20885	0.047	0.667	1.61663e-26
PBX3	1.00262e-30	-1.58689	0.161	0.838	1.69523e-26
LIG1	1.04698e-30	-0.976331	0.109	0.771	1.77023e-26
KIF15	1.16448e-30	-1.103	0.083	0.733	1.96891e-26
KCND2	1.45604e-30	-1.54237	0.808	1	2.46186e-26
EPB41L2	1.67285e-30	-1.21743	0.244	0.914	2.82846e-26
OTUD7A	2.02522e-30	-0.947094	0.026	0.61	3.42425e-26
STT3B	3.01779e-30	-1.40408	0.544	0.99	5.10248e-26
MTBP	3.29023e-30	-0.8905	0.047	0.657	5.56312e-26
MOXD1	7.28775e-30	-1.6258	0.264	0.905	1.23221e-25
HIPK2	7.60307e-30	2.09666	0.715	0.448	1.28553e-25
TCF7	1.11425e-29	-1.43998	0.135	0.79	1.88398e-25
RAD54L	1.54284e-29	-0.832335	0.052	0.657	2.60864e-25
SLF1	1.57995e-29	-1.03883	0.166	0.829	2.67139e-25
NCAPG	3.13786e-29	-0.982111	0.083	0.714	5.3055e-25
SMC4	3.33712e-29	-1.2937	0.275	0.914	5.64241e-25
NSD2	4.97128e-29	-1.30491	0.466	0.971	8.40544e-25
ADCY3	6.66172e-29	-1.04365	0.093	0.724	1.12636e-24
FANCB	8.45457e-29	-0.774046	0.047	0.629	1.4295e-24
NCAPH	1.06784e-28	-0.722104	0.041	0.61	1.8055e-24
SUB1	1.07159e-28	1.11445	0.922	0.962	1.81184e-24
ZNF367	1.29689e-28	-1.27627	0.14	0.79	2.19278e-24
CYTIP	2.20644e-28	1.27875	0.725	0.705	3.73064e-24
GMPS	2.38525e-28	-0.814044	0.166	0.8	4.03297e-24
PSTPIP2	2.68537e-28	-1.14186	0.176	0.829	4.54042e-24
CIITA	2.74662e-28	-1.43453	0.285	0.914	4.64399e-24
BRCA1	2.90325e-28	-1.38972	0.389	0.952	4.90881e-24
SMC2	3.20269e-28	-0.681821	0.13	0.733	5.41511e-24
CLSPN	3.27116e-28	-1.03683	0.14	0.781	5.53088e-24
CCDC18	3.49852e-28	-1.28178	0.275	0.914	5.9153e-24
RRM1	3.63726e-28	-0.807235	0.088	0.695	6.14988e-24
VRK1	3.78507e-28	-1.08693	0.187	0.838	6.3998e-24
NETO2	3.8731e-28	-1.10505	0.187	0.838	6.54864e-24
CFAP54	3.89386e-28	2.25492	0.803	0.59	6.58373e-24
MCM10	4.39728e-28	-0.910246	0.026	0.571	7.43492e-24
CDC45	4.44373e-28	-0.808049	0.026	0.571	7.51346e-24
TMPO	7.67731e-28	-1.11801	0.321	0.943	1.29808e-23
MTHFD1L	8.20704e-28	-1.68789	0.238	0.857	1.38765e-23
CEP152	1.08835e-27	-1.00308	0.192	0.838	1.84019e-23
PHC3	1.33263e-27	1.39534	0.876	0.876	2.25321e-23
MASTL	1.51943e-27	-0.971888	0.145	0.781	2.56905e-23
SHCBP1	1.54784e-27	-0.677321	0.057	0.619	2.61709e-23
PRKDC	1.61458e-27	-1.30126	0.56	0.981	2.72994e-23
FANCD2OS	2.89152e-27	-0.772266	0.026	0.562	4.88899e-23
WDR62	3.08904e-27	-0.868966	0.062	0.648	5.22294e-23
NEIL3	3.62674e-27	-0.876924	0.021	0.552	6.13209e-23
MCTP1	3.81721e-27	-1.47729	0.435	0.962	6.45415e-23
IGLC3	4.01536e-27	1.95439	0.824	0.505	6.78916e-23
GUSB	4.50699e-27	-0.716262	0.119	0.714	7.62041e-23
HAUS6	4.6429e-27	-0.553911	0.14	0.714	7.85021e-23
ECM2	6.41008e-27	-0.861311	0.036	0.59	1.08382e-22
CEP135	6.82589e-27	-0.76434	0.259	0.876	1.15412e-22
SAE1	9.01751e-27	-0.863384	0.28	0.905	1.52468e-22
HACD3	9.46656e-27	-0.930035	0.109	0.714	1.60061e-22
KIF24	1.02937e-26	-0.903376	0.026	0.562	1.74046e-22
RAD54B	1.23555e-26	-0.746347	0.031	0.552	2.08907e-22
GNG7	1.28034e-26	2.21139	0.699	0.41	2.16479e-22
CD58	1.32547e-26	-1.31583	0.56	0.981	2.24111e-22
CHTF18	1.48282e-26	-0.812474	0.062	0.638	2.50716e-22
POU2AF1	1.48297e-26	2.12806	0.777	0.448	2.50741e-22
ZNF680	1.69513e-26	-0.732709	0.104	0.686	2.86612e-22
NUP107	1.77031e-26	-1.14655	0.218	0.848	2.99325e-22
KIF4A	2.09068e-26	-0.93695	0.021	0.543	3.53492e-22
MYB	2.25447e-26	-0.836826	0.181	0.8	3.81186e-22
ESCO2	2.73769e-26	-0.864224	0.026	0.552	4.62888e-22
RFWD3	2.76211e-26	-1.04947	0.171	0.8	4.67017e-22
ZGRF1	3.14453e-26	-0.97208	0.109	0.714	5.31678e-22
ECT2	4.5355e-26	-0.874962	0.088	0.676	7.66863e-22
TNFRSF8	5.39907e-26	-1.56459	0.083	0.667	9.12875e-22
MCM3	5.40359e-26	-0.765462	0.187	0.8	9.1364e-22
REL	6.77892e-26	-1.49517	0.145	0.762	1.14618e-21
TTF2	7.30454e-26	-1.18186	0.513	0.981	1.23505e-21
KIF14	9.02449e-26	-0.991866	0.062	0.629	1.52586e-21
WDR63	9.21088e-26	-0.736141	0.124	0.695	1.55738e-21
SLC20A1	1.28592e-25	-0.911126	0.114	0.714	2.17423e-21
RRM2	1.33258e-25	-1.17594	0.171	0.79	2.25312e-21
LMNB1	1.40845e-25	-0.857517	0.259	0.876	2.3814e-21
FMNL3	1.57576e-25	-1.30024	0.166	0.781	2.66429e-21
PDSS1	1.65117e-25	-0.841966	0.098	0.686	2.7918e-21
TXNDC11	1.76196e-25	1.91602	0.834	0.59	2.97913e-21
CCDC150	1.88679e-25	-0.765166	0.057	0.6	3.19018e-21
LIN9	2.09951e-25	-0.615402	0.052	0.552	3.54986e-21
POLD3	2.12337e-25	-0.613276	0.119	0.676	3.5902e-21
KSR1	3.05435e-25	-1.13045	0.482	0.99	5.16429e-21
KIF20B	3.28971e-25	-0.901874	0.109	0.695	5.56223e-21
SPC24	3.52865e-25	-0.725642	0.021	0.524	5.96625e-21
ADAM9	3.71978e-25	-0.653807	0.057	0.59	6.2894e-21
GEN1	4.34951e-25	-0.837449	0.259	0.867	7.35415e-21
RBBP8	5.18677e-25	-1.07001	0.145	0.752	8.7698e-21
NCOA3	5.31128e-25	1.80848	0.959	0.914	8.98031e-21
OR2G6	5.75628e-25	-0.632247	0.15	0.705	9.73272e-21
SPC25	5.84918e-25	-0.928194	0.031	0.543	9.88979e-21
CHAF1A	5.99846e-25	-1.00959	0.093	0.676	1.01422e-20
SPATA5	6.77906e-25	-1.12396	0.316	0.914	1.1462e-20
ZNF43	7.305e-25	-0.900607	0.202	0.81	1.23513e-20
DIS3L	7.35907e-25	-0.610914	0.109	0.657	1.24427e-20
RTTN	7.93001e-25	-0.0618134	0.404	0.933	1.34081e-20
KNTC1	9.00312e-25	-1.07025	0.29	0.895	1.52225e-20
PIK3CD	1.38306e-24	-1.16474	0.383	0.952	2.33847e-20
KAZN	1.67163e-24	-1.98148	0.358	0.905	2.8264e-20
TOPBP1	1.67321e-24	-0.751408	0.238	0.838	2.82906e-20
E2F8	1.78262e-24	-0.647115	0.01	0.476	3.01405e-20
LRP8	1.92484e-24	-1.04226	0.124	0.714	3.25453e-20
XBP1	1.92625e-24	2.58333	0.684	0.257	3.25691e-20
NUP155	2.01346e-24	-0.58356	0.171	0.743	3.40436e-20
TBC1D4	2.04568e-24	-1.01081	0.259	0.867	3.45884e-20
ZNF714	2.07663e-24	-0.760425	0.13	0.714	3.51116e-20
CEP295	2.61902e-24	-0.962771	0.161	0.762	4.42824e-20
ITPR3	2.74723e-24	-0.513421	0.119	0.648	4.64501e-20
LHFPL6	2.80967e-24	-1.18814	0.062	0.61	4.75059e-20
MYBL2	3.17928e-24	-0.881798	0.223	0.829	5.37552e-20
GCNT1	3.19657e-24	-1.35619	0.083	0.648	5.40476e-20
AP3M2	4.54435e-24	-0.941794	0.166	0.762	7.68359e-20
UBAC2	4.79131e-24	-1.13581	0.311	0.905	8.10114e-20
CD53	5.06884e-24	1.0045	0.762	0.81	8.57039e-20
SKA3	5.75473e-24	-0.639339	0.01	0.467	9.73009e-20
SYNE1	5.89874e-24	1.61847	0.834	0.714	9.97358e-20
SOS1	5.93987e-24	1.42023	0.839	0.743	1.00431e-19
MAP3K20	6.01794e-24	-1.09018	0.254	0.857	1.01751e-19
RDX	6.44649e-24	-1.34648	0.528	0.971	1.08997e-19
ZNF736	6.66523e-24	-0.491624	0.119	0.648	1.12696e-19
FAM214A	6.83641e-24	1.49015	0.684	0.429	1.1559e-19
HECW1	7.17654e-24	-0.976649	0.052	0.571	1.21341e-19
GRAMD1B	7.68878e-24	-1.3925	0.472	0.952	1.30002e-19
UHRF1	8.02832e-24	-0.727447	0.031	0.524	1.35743e-19
POLE	1.20533e-23	-0.763625	0.109	0.667	2.03797e-19
SMPD4	1.21864e-23	-0.411465	0.166	0.657	2.06047e-19
WRN	1.67723e-23	-0.999243	0.394	0.952	2.83585e-19
CTPS1	1.73633e-23	-0.692354	0.135	0.695	2.93579e-19
MTCH1	1.93035e-23	-0.161147	0.259	0.733	3.26384e-19
TBC1D19	1.97595e-23	-0.610644	0.29	0.857	3.34094e-19
FANCC	2.20591e-23	-1.18214	0.212	0.81	3.72976e-19
ACSL1	2.79652e-23	-0.762362	0.187	0.762	4.72835e-19
BRCA2	3.0446e-23	-0.940429	0.254	0.848	5.1478e-19
RPL13	3.4632e-23	0.557883	0.585	0.867	5.85558e-19
PLAGL1	3.59847e-23	-1.13545	0.067	0.6	6.0843e-19
TMEM44	4.36133e-23	-0.725319	0.093	0.638	7.37413e-19
TACC3	4.72519e-23	-0.909366	0.13	0.705	7.98936e-19
XRN1	4.78015e-23	1.04637	0.845	0.914	8.08227e-19
CDC25A	5.32306e-23	-0.551507	0.01	0.457	9.00023e-19
LPAR1	5.58029e-23	-0.922493	0.026	0.505	9.43516e-19
ISG20	5.59836e-23	1.42712	0.627	0.381	9.46571e-19
ZNF83	6.77743e-23	-0.460102	0.238	0.781	1.14593e-18
ESPL1	7.15592e-23	-0.620936	0.021	0.486	1.20992e-18
BST2	7.26007e-23	0.526132	0.456	0.629	1.22753e-18
EFCAB11	7.343e-23	-0.835302	0.047	0.552	1.24156e-18
CSE1L	7.40367e-23	-0.971943	0.28	0.867	1.25181e-18
PBX4	8.63008e-23	-1.00295	0.342	0.914	1.45917e-18
HMGXB4	8.64162e-23	-0.649613	0.192	0.752	1.46112e-18
CEP78	1.12374e-22	-0.820185	0.052	0.562	1.90001e-18
NDC1	1.13866e-22	-0.96022	0.135	0.705	1.92524e-18
NGLY1	1.33166e-22	0.879629	0.751	0.8	2.25157e-18
SLC9A7	1.34042e-22	-0.887576	0.238	0.819	2.26639e-18
KCNN2	1.37509e-22	-1.29224	0.212	0.8	2.325e-18
RFC4	1.41216e-22	-0.579246	0.041	0.524	2.38768e-18
PRIM2	1.50541e-22	-1.25076	0.466	0.943	2.54536e-18
IMMT	1.62843e-22	-0.541495	0.269	0.81	2.75335e-18
NPAT	1.71582e-22	-0.467983	0.176	0.695	2.9011e-18
RAD51B	1.80706e-22	-1.306	0.622	0.981	3.05537e-18
ASF1B	1.81309e-22	-0.656478	0.047	0.533	3.06557e-18
DTX4	1.81432e-22	-0.531841	0.114	0.629	3.06765e-18
RAB11FIP3	1.91201e-22	-0.551408	0.202	0.733	3.23282e-18
CDC7	2.01325e-22	-0.62326	0.067	0.571	3.40401e-18
L3MBTL4	2.01617e-22	-1.15311	0.43	0.952	3.40895e-18
CEP128	2.19677e-22	-0.819759	0.275	0.848	3.71431e-18
AC105052.3	2.40871e-22	-0.576569	0.326	0.876	4.07264e-18
MT-CO3	2.58726e-22	2.02398	0.824	0.848	4.37455e-18
ACOT7	2.6169e-22	-0.82305	0.093	0.638	4.42466e-18
ZNF267	3.06621e-22	-0.529617	0.285	0.819	5.18436e-18
LNPK	3.10902e-22	-0.42415	0.176	0.686	5.25673e-18
KIF18A	3.11456e-22	-0.773524	0.052	0.552	5.2661e-18
DENND4A	3.20334e-22	-1.0032	0.834	1	5.41621e-18
KIF7	3.51552e-22	-0.525146	0.005	0.41	5.94404e-18
ASPN	3.57834e-22	-0.710455	0.067	0.581	6.05026e-18
PRDM1	3.77178e-22	1.66426	0.663	0.362	6.37733e-18
TAF1B	3.84569e-22	-0.152547	0.228	0.676	6.50229e-18
JADE3	3.9021e-22	-0.974906	0.352	0.914	6.59767e-18
NUP43	3.95597e-22	-0.60903	0.155	0.695	6.68876e-18
ADAMTS12	4.97592e-22	-1.21847	0.021	0.476	8.41328e-18
CDCA4	5.12683e-22	-0.530598	0.031	0.486	8.66845e-18
ABR	5.52215e-22	-1.12565	0.378	0.924	9.33684e-18
LIMK2	6.16303e-22	-0.655611	0.181	0.724	1.04205e-17
TBC1D22B	6.25129e-22	-0.743834	0.176	0.733	1.05697e-17
DPY19L4	6.37077e-22	-0.405349	0.181	0.667	1.07717e-17
TBC1D31	6.91354e-22	-0.533971	0.083	0.562	1.16894e-17
RNF121	8.28352e-22	-0.498665	0.28	0.819	1.40058e-17
IMMP2L	9.24814e-22	-1.64145	0.326	0.857	1.56368e-17
ELL2	9.75914e-22	1.25402	0.881	0.886	1.65008e-17
YEATS4	1.01062e-21	-0.467647	0.073	0.533	1.70876e-17
DLC1	1.16461e-21	-1.21327	0.534	0.962	1.96913e-17
RAB30	1.25618e-21	2.04475	0.617	0.181	2.12395e-17
ZNF141	1.33478e-21	-0.489982	0.187	0.695	2.25685e-17
HSH2D	1.41583e-21	1.24169	0.886	0.905	2.39389e-17
LIN54	1.50872e-21	-0.657631	0.155	0.686	2.55094e-17
CENPU	1.55865e-21	-0.664793	0.052	0.533	2.63536e-17
WDR75	1.76171e-21	-0.495449	0.244	0.771	2.97869e-17
CDK17	1.90687e-21	1.3558	0.922	0.895	3.22414e-17
PTPN13	1.9196e-21	1.44091	0.948	0.914	3.24567e-17
LRRC41	2.01142e-21	-0.588664	0.171	0.705	3.40091e-17
FUS	2.14621e-21	-0.983745	0.544	0.971	3.62881e-17
GALNT2	2.43579e-21	1.66985	0.679	0.381	4.11843e-17
ATXN2L	2.46402e-21	-0.383193	0.425	0.924	4.16617e-17
OXSR1	2.54243e-21	-0.139675	0.295	0.714	4.29874e-17
LDLRAD4	2.59749e-21	-0.795788	0.041	0.514	4.39183e-17
CKAP5	2.61799e-21	-0.704199	0.259	0.819	4.4265e-17
AKT3	2.82443e-21	-1.13922	0.415	0.933	4.77555e-17
ABCB4	3.09625e-21	-0.580235	0.14	0.648	5.23514e-17
KIFC1	3.24395e-21	-0.508909	0.052	0.505	5.48487e-17
NASP	3.4043e-21	-0.690308	0.311	0.867	5.75599e-17
CWF19L2	3.57934e-21	-0.294925	0.29	0.781	6.05196e-17
TICRR	3.60737e-21	-0.636492	0.036	0.495	6.09934e-17
CD82	3.95476e-21	-0.988384	0.212	0.781	6.6867e-17
ANLN	4.41466e-21	-0.809784	0.036	0.505	7.46431e-17
NUP205	4.53571e-21	-0.784907	0.212	0.771	7.66899e-17
RACK1	4.74903e-21	0.127016	0.332	0.657	8.02966e-17
CAMK2G	4.78506e-21	-0.267025	0.13	0.533	8.09057e-17
MAT2A	4.85679e-21	-0.71889	0.155	0.695	8.21185e-17
CMTR1	5.09751e-21	0.0076686	0.326	0.695	8.61888e-17
COLGALT1	5.21627e-21	-0.37675	0.036	0.429	8.81967e-17
NSUN6	5.22013e-21	-0.432415	0.311	0.829	8.8262e-17
ANK2	5.29611e-21	-1.27099	0.109	0.638	8.95466e-17
CENPJ	5.58992e-21	-0.635916	0.202	0.743	9.45143e-17
NEMP1	5.64002e-21	-0.703838	0.098	0.619	9.53614e-17
SATB2	5.73185e-21	-1.13227	0.145	0.695	9.69141e-17
DNAJC9	5.74928e-21	-0.356028	0.15	0.61	9.72088e-17
MATR3	5.75536e-21	-0.785155	0.067	0.562	9.73116e-17
ZNF257	5.98842e-21	-0.539259	0.047	0.495	1.01252e-16
EXOC6	6.2253e-21	-0.770945	0.29	0.848	1.05257e-16
NUP93	6.52766e-21	-0.726717	0.249	0.81	1.1037e-16
USP13	6.677e-21	-0.648155	0.223	0.762	1.12895e-16
PBK	7.13943e-21	-0.650784	0.01	0.419	1.20714e-16
PARPBP	7.47064e-21	-0.857647	0.192	0.752	1.26314e-16
ZNF85	7.79066e-21	-0.520449	0.067	0.533	1.31725e-16
UCK2	8.16299e-21	-0.608478	0.187	0.714	1.3802e-16
C15orf41	8.41359e-21	-1.06621	0.301	0.857	1.42257e-16
FOXM1	8.54854e-21	-0.773727	0.078	0.581	1.44539e-16
THOC1	8.70548e-21	-0.501274	0.285	0.8	1.47192e-16
EIF2AK3	9.44692e-21	1.81123	0.632	0.371	1.59729e-16
CHAF1B	9.88296e-21	-0.749867	0.031	0.486	1.67101e-16
RIC3	1.01755e-20	-0.327632	0.301	0.781	1.72048e-16
TPX2	1.0248e-20	-0.790654	0.083	0.59	1.73274e-16
SESTD1	1.03719e-20	-0.665371	0.13	0.638	1.75367e-16
NUF2	1.04874e-20	-0.530666	0.124	0.629	1.7732e-16
CHEK1	1.05626e-20	-0.671774	0.093	0.6	1.78592e-16
TYMS	1.07356e-20	-0.353821	0.192	0.657	1.81517e-16
L2HGDH	1.1128e-20	-0.777427	0.098	0.61	1.88152e-16
FRMD4A	1.23215e-20	-1.30626	0.824	0.981	2.08332e-16
DENND3	1.25878e-20	-0.963376	0.409	0.933	2.12834e-16
KIAA1328	1.30443e-20	-0.919715	0.145	0.686	2.20554e-16
ZWILCH	1.37818e-20	-0.520651	0.067	0.524	2.33022e-16
RNF213	1.40192e-20	1.11216	0.902	0.914	2.37037e-16
DBF4B	1.40483e-20	-0.823619	0.057	0.543	2.37528e-16
RFC5	1.42569e-20	-0.521244	0.031	0.467	2.41056e-16
CENPQ	1.5031e-20	-0.427112	0.036	0.457	2.54144e-16
RIMBP2	1.6299e-20	-1.43387	0.202	0.752	2.75583e-16
CDCA2	1.76177e-20	-0.635744	0.031	0.476	2.9788e-16
CDK5RAP2	1.88051e-20	-0.884214	0.337	0.886	3.17957e-16
TELO2	1.91058e-20	-0.407798	0.057	0.476	3.2304e-16
SUZ12	1.95492e-20	-0.814311	0.482	0.971	3.30538e-16
LCLAT1	1.96376e-20	-0.949542	0.212	0.771	3.32032e-16
TBCA	2.10857e-20	-0.0586085	0.456	0.867	3.56517e-16
ITGA4	2.15512e-20	1.54708	0.694	0.571	3.64388e-16
ASPM	2.2263e-20	-0.893235	0.114	0.638	3.76422e-16
FKBP5	2.2377e-20	-1.13991	0.223	0.781	3.78351e-16
NUP85	2.41051e-20	-0.522199	0.145	0.648	4.07569e-16
RACGAP1	2.47725e-20	-0.662416	0.041	0.495	4.18853e-16
FGFR1OP	2.52352e-20	-0.500507	0.181	0.676	4.26676e-16
BRD9	2.66205e-20	-0.454295	0.28	0.79	4.501e-16
CYP7B1	2.71778e-20	-1.85322	0.145	0.657	4.59522e-16
MTMR9	2.86129e-20	-0.483858	0.244	0.762	4.83787e-16
KHDC1	3.079e-20	-0.663385	0.093	0.59	5.20597e-16
EMB	3.16279e-20	-0.532985	0.259	0.781	5.34764e-16
ZFHX3	3.22936e-20	-0.661721	0.321	0.857	5.46019e-16
ARHGAP11A	3.45986e-20	-0.691761	0.052	0.514	5.84993e-16
PIKFYVE	3.4734e-20	-0.524856	0.316	0.838	5.87283e-16
RAD51	3.48587e-20	-0.602709	0.073	0.543	5.89391e-16
OGN	3.58572e-20	-0.596071	0.052	0.514	6.06274e-16
CPEB4	3.89202e-20	1.58496	0.71	0.41	6.58063e-16
SIDT1	4.08226e-20	1.05222	0.798	0.838	6.90228e-16
ACTB	4.17797e-20	1.24444	0.907	0.943	7.06412e-16
PMS1	4.57863e-20	-0.546431	0.306	0.829	7.74155e-16
SLC16A7	4.63345e-20	-0.6892	0.254	0.79	7.83424e-16
MPHOSPH9	4.64498e-20	-0.964014	0.358	0.895	7.85374e-16
TP53INP1	4.64592e-20	1.54275	0.575	0.343	7.85532e-16
SLC16A4	4.65326e-20	-0.795397	0.197	0.743	7.86773e-16
FADS2	4.65584e-20	-0.596433	0.176	0.695	7.87209e-16
AC079594.2	4.89088e-20	-0.465496	0.078	0.524	8.2695e-16
BLNK	5.07227e-20	1.38845	0.86	0.705	8.5762e-16
RIC1	5.27647e-20	0.907989	0.865	0.952	8.92146e-16
EXOSC8	5.29533e-20	-0.548714	0.155	0.657	8.95334e-16
NDC80	5.43324e-20	-0.721737	0.073	0.562	9.18653e-16
NVL	5.49742e-20	-0.570829	0.321	0.848	9.29505e-16
SGO1	5.54207e-20	-0.619737	0.031	0.467	9.37053e-16
SF1	5.87222e-20	-0.321077	0.487	0.943	9.92874e-16
NHSL1	6.26991e-20	-1.38678	0.218	0.752	1.06012e-15
NREP	6.51194e-20	-0.61772	0.088	0.562	1.10104e-15
DCUN1D4	6.56387e-20	-0.411847	0.233	0.724	1.10982e-15
ZDHHC21	7.59083e-20	-0.297865	0.368	0.848	1.28346e-15
ADARB2	7.75846e-20	-1.34665	0.627	0.971	1.3118e-15
ZNF100	7.96021e-20	-0.590928	0.181	0.695	1.34591e-15
NPLOC4	8.11423e-20	0.0894021	0.549	0.886	1.37195e-15
GNG2	8.56783e-20	-1.07888	0.311	0.857	1.44865e-15
KLHL22	8.86744e-20	-0.680171	0.124	0.629	1.49931e-15
UBE3D	9.08243e-20	-0.481586	0.228	0.714	1.53566e-15
HGSNAT	9.09641e-20	-1.07202	0.212	0.762	1.53802e-15
TSEN2	9.30395e-20	-0.472047	0.13	0.59	1.57311e-15
SMS	9.39745e-20	-0.471251	0.161	0.657	1.58892e-15
LMNB2	1.01421e-19	-0.457425	0.124	0.59	1.71483e-15
RCC2	1.04584e-19	-0.384114	0.326	0.819	1.7683e-15
KYNU	1.06265e-19	-0.824635	0.42	0.933	1.79674e-15
IRAK3	1.07252e-19	-0.964619	0.269	0.819	1.81342e-15
TMEM245	1.07712e-19	-0.588553	0.285	0.819	1.82119e-15
DEPDC1B	1.08388e-19	-0.705791	0.021	0.438	1.83262e-15
PKD2	1.14568e-19	-0.490596	0.285	0.8	1.93712e-15
HACE1	1.20168e-19	-0.390234	0.197	0.667	2.03179e-15
COPG2	1.23927e-19	-0.565991	0.124	0.61	2.09536e-15
HMSD	1.25865e-19	-0.484022	0.187	0.676	2.12812e-15
ZNF678	1.27393e-19	-0.424723	0.192	0.676	2.15395e-15
ACTG1	1.31128e-19	1.11044	0.751	0.762	2.21711e-15
STRIP2	1.31855e-19	-0.494522	0.062	0.486	2.22941e-15
DPY19L2	1.36488e-19	-0.828326	0.161	0.695	2.30773e-15
PPIG	1.38589e-19	-0.0247296	0.456	0.857	2.34326e-15
ERI2	1.40965e-19	-0.604023	0.026	0.438	2.38343e-15
C17orf53	1.42945e-19	-0.511873	0.021	0.438	2.41692e-15
CDK1	1.4328e-19	-0.516223	0.057	0.495	2.42258e-15
BRD7	1.43997e-19	-0.138367	0.306	0.733	2.4347e-15
NOL9	1.444e-19	-0.0704303	0.202	0.552	2.44151e-15
MTHFD1	1.45666e-19	-0.505369	0.269	0.781	2.46293e-15
NARS2	1.47968e-19	-0.630465	0.249	0.781	2.50184e-15
NUP214	1.48167e-19	-0.0935628	0.373	0.8	2.5052e-15
WDR4	1.5635e-19	-0.274672	0.197	0.629	2.64357e-15
NLK	1.64427e-19	0.826725	0.762	0.886	2.78014e-15
ODF2	1.64428e-19	-0.526885	0.145	0.629	2.78015e-15
ANKLE2	1.68801e-19	-0.89112	0.295	0.838	2.85408e-15
EEA1	1.74452e-19	-0.583305	0.311	0.829	2.94964e-15
DKC1	1.75333e-19	-0.399951	0.104	0.543	2.96452e-15
TSC22D2	1.81582e-19	-0.557386	0.187	0.686	3.07019e-15
ATP1B3	1.85058e-19	-0.597879	0.244	0.771	3.12896e-15
FLNA	2.08976e-19	0.508401	0.394	0.581	3.53336e-15
STK33	2.10899e-19	-1.0352	0.332	0.867	3.56588e-15
MAP3K7	2.2537e-19	-0.0368724	0.275	0.657	3.81056e-15
ZNF66	2.31816e-19	-0.64441	0.109	0.6	3.91955e-15
RPS23	2.43626e-19	0.566193	0.523	0.705	4.11923e-15
NUP88	2.4536e-19	-0.25297	0.368	0.829	4.14854e-15
KIF22	2.46706e-19	-0.442262	0.047	0.467	4.1713e-15
RORA	2.68679e-19	1.28451	0.948	0.981	4.54283e-15
FNDC3A	2.89715e-19	1.25532	0.881	0.857	4.89849e-15
FRMD5	3.06523e-19	-0.828458	0.073	0.552	5.18269e-15
AGTPBP1	3.06698e-19	-0.724914	0.373	0.895	5.18565e-15
LINGO1	3.26337e-19	-0.535704	0.435	0.933	5.5177e-15
USP31	3.41197e-19	-0.54914	0.093	0.552	5.76896e-15
XPO6	3.51713e-19	-0.626277	0.306	0.829	5.94676e-15
ICA1L	3.58321e-19	-0.650223	0.135	0.629	6.05849e-15
HSP90B1	3.6115e-19	0.716523	0.689	0.857	6.10633e-15
TMC8	3.61599e-19	-0.530052	0.197	0.695	6.11391e-15
TBCD	3.65707e-19	-0.548718	0.223	0.733	6.18337e-15
ZDHHC13	3.7503e-19	-0.59596	0.207	0.724	6.341e-15
GNL3	3.75818e-19	-0.283139	0.332	0.781	6.35433e-15
ING5	3.91675e-19	-0.401788	0.187	0.657	6.62245e-15
TOP2A	3.93481e-19	-1.00383	0.15	0.676	6.65298e-15
ATL2	4.03434e-19	-0.390661	0.264	0.743	6.82126e-15
RCC1	4.05437e-19	-0.827562	0.28	0.819	6.85512e-15
SCMH1	4.15066e-19	-0.956878	0.549	0.971	7.01794e-15
TUT7	4.27365e-19	0.992855	0.705	0.638	7.22589e-15
ARID5A	4.31164e-19	-0.0403495	0.238	0.629	7.29012e-15
TRMT11	4.36922e-19	-0.630664	0.466	0.952	7.38748e-15
TARBP1	4.8868e-19	-0.647848	0.181	0.695	8.2626e-15
HM13	4.96973e-19	0.443917	0.492	0.743	8.40283e-15
GSTK1	5.06037e-19	-0.0124814	0.285	0.629	8.55607e-15
GTSE1	5.23112e-19	-0.845013	0.104	0.6	8.84477e-15
RPL8	5.30991e-19	0.76179	0.544	0.629	8.97799e-15
RASSF4	5.31757e-19	-0.990989	0.28	0.819	8.99094e-15
WDR5	5.41373e-19	-0.319219	0.135	0.543	9.15354e-15
MAP4K4	5.6544e-19	-0.452533	0.518	0.971	9.56046e-15
WDFY2	5.72071e-19	-0.40489	0.207	0.676	9.67258e-15
ORC3	6.1404e-19	-0.647329	0.233	0.752	1.03822e-14
RCCD1	6.16358e-19	-0.425992	0.057	0.457	1.04214e-14
SLC26A3	6.19327e-19	-0.530742	0.311	0.829	1.04716e-14
TMEM200A	6.46383e-19	-0.823856	0.269	0.8	1.0929e-14
GINS4	6.50112e-19	-0.563729	0.026	0.438	1.09921e-14
HAT1	7.30091e-19	-0.420367	0.114	0.543	1.23444e-14
DNMT1	7.32519e-19	-0.84593	0.404	0.914	1.23854e-14
RAD51AP1	7.35957e-19	-0.529371	0.052	0.486	1.24436e-14
SRP9	7.54169e-19	-0.28379	0.176	0.59	1.27515e-14
HSPA4L	7.63017e-19	-0.187899	0.171	0.571	1.29011e-14
AC010615.4	7.68086e-19	-0.483241	0.052	0.457	1.29868e-14
CENPO	8.22814e-19	-0.517326	0.062	0.505	1.39121e-14
DGKH	8.38735e-19	-0.968073	0.394	0.905	1.41813e-14
SASS6	8.38991e-19	-0.408875	0.197	0.667	1.41857e-14
SNX10	8.49978e-19	-0.895739	0.202	0.733	1.43714e-14
SEC24A	8.54071e-19	1.03606	0.513	0.486	1.44406e-14
HMGB2	8.85346e-19	0.186924	0.28	0.562	1.49694e-14
MEIS2	9.35067e-19	-0.551281	0.202	0.695	1.58101e-14
DNMBP	9.50552e-19	1.12944	0.523	0.562	1.60719e-14
SGPP2	9.67107e-19	-0.572117	0.43	0.924	1.63519e-14
DBF4	9.68652e-19	-0.349707	0.202	0.667	1.6378e-14
TAF15	9.95272e-19	-0.655734	0.591	1	1.68281e-14
OXCT1	1.00692e-18	-0.528529	0.352	0.857	1.7025e-14
SPATA33	1.02683e-18	-0.406793	0.036	0.429	1.73617e-14
ENOSF1	1.04158e-18	-0.619832	0.409	0.914	1.76111e-14
CFDP1	1.04956e-18	-0.257854	0.352	0.8	1.7746e-14
MSH3	1.083e-18	-0.695621	0.373	0.886	1.83113e-14
CNOT10	1.09725e-18	-0.504244	0.342	0.848	1.85523e-14
KCNAB2	1.10462e-18	-0.618089	0.316	0.838	1.86769e-14
FAM111B	1.15461e-18	-0.730537	0.067	0.524	1.95221e-14
GLB1	1.18063e-18	-0.311582	0.13	0.552	1.99621e-14
STXBP5	1.20022e-18	-0.627591	0.249	0.771	2.02933e-14
LARP1B	1.22624e-18	0.029732	0.347	0.752	2.07332e-14
SYNE2	1.25044e-18	1.43086	0.891	0.895	2.11425e-14
CCDC137	1.33718e-18	-0.568417	0.145	0.629	2.2609e-14
ACTR3B	1.41897e-18	-0.543609	0.021	0.41	2.39919e-14
NOM1	1.45087e-18	-0.237877	0.202	0.61	2.45314e-14
ALG5	1.4858e-18	-0.144622	0.238	0.629	2.51218e-14
TASP1	1.61742e-18	-0.239716	0.394	0.838	2.73473e-14
TFDP1	1.6225e-18	-0.384089	0.192	0.638	2.74333e-14
SORCS1	1.65079e-18	-0.468973	0.047	0.457	2.79116e-14
SMIM14	1.67782e-18	-1.31589	0.176	0.695	2.83686e-14
TMSB4X	1.71768e-18	1.10252	0.865	0.933	2.90425e-14
TMSB10	1.71889e-18	1.10888	0.731	0.762	2.90631e-14
HMGXB3	1.72152e-18	-0.196852	0.212	0.619	2.91075e-14
PIGU	1.74432e-18	-0.338174	0.259	0.714	2.94929e-14
PAICS	1.74656e-18	-0.542519	0.244	0.743	2.95308e-14
UPF3A	1.76894e-18	0.0121706	0.404	0.762	2.99093e-14
THSD7B	1.78605e-18	-0.753518	0.041	0.467	3.01985e-14
LRP4	1.89599e-18	-0.470843	0.295	0.79	3.20575e-14
UMPS	1.90727e-18	-0.365151	0.088	0.495	3.22481e-14
ZMIZ2	1.98386e-18	-0.431719	0.373	0.857	3.35431e-14
NUP153	2.18763e-18	-0.92386	0.534	0.952	3.69884e-14
POC1A	2.18843e-18	-0.456176	0.078	0.505	3.7002e-14
TCF19	2.21607e-18	-0.589653	0.052	0.495	3.74694e-14
TTK	2.34208e-18	-0.607708	0.041	0.467	3.95999e-14
PRPF39	2.48363e-18	-0.221848	0.269	0.686	4.19931e-14
SNX5	2.4857e-18	-0.523795	0.269	0.762	4.20281e-14
CYBRD1	2.56618e-18	-0.226259	0.269	0.705	4.33891e-14
AC013394.1	2.57542e-18	0.0204215	0.389	0.752	4.35451e-14
MCM4	2.62111e-18	-0.504987	0.083	0.524	4.43178e-14
PCNT	2.63096e-18	-0.421874	0.306	0.79	4.44842e-14
MSI2	2.64796e-18	1.21734	0.959	0.943	4.47717e-14
FAM76B	2.70765e-18	-0.271761	0.093	0.457	4.5781e-14
NPIPB4	2.81784e-18	-0.246843	0.218	0.629	4.7644e-14
CPSF3	2.86214e-18	-0.304977	0.15	0.562	4.8393e-14
LRRC37A2	2.90543e-18	-0.31749	0.275	0.733	4.9125e-14
RPS2	2.93894e-18	0.656606	0.601	0.79	4.96916e-14
MBP	2.97824e-18	-0.677542	0.358	0.867	5.03561e-14
MYO19	3.03175e-18	-1.00167	0.295	0.819	5.12609e-14
LMO7	3.0698e-18	-0.603135	0.394	0.895	5.19042e-14
CENPH	3.10725e-18	-0.600391	0.036	0.457	5.25374e-14
SNRPA1	3.15732e-18	-0.209503	0.28	0.695	5.3384e-14
FAM133B	3.21376e-18	-0.100409	0.332	0.714	5.43382e-14
ERCC3	3.25874e-18	-0.241721	0.197	0.6	5.50987e-14
GAB1	3.2779e-18	1.13129	0.829	0.829	5.54228e-14
CBWD3	3.2986e-18	-0.366436	0.078	0.505	5.57727e-14
PRAG1	3.32553e-18	-0.799262	0.223	0.743	5.6228e-14
C19orf48	3.37119e-18	-0.59491	0.078	0.533	5.70001e-14
DERA	3.50352e-18	-0.124987	0.306	0.724	5.92374e-14
RPS3	3.70106e-18	0.677666	0.549	0.667	6.25775e-14
ATP6V0A2	3.95542e-18	-0.621279	0.244	0.752	6.68783e-14
SSBP4	3.97067e-18	-0.208832	0.197	0.571	6.7136e-14
MT-CO1	4.03391e-18	2.00951	0.813	0.81	6.82053e-14
SS18L1	4.1583e-18	-0.250913	0.192	0.619	7.03086e-14
PRMT3	4.19425e-18	-0.758691	0.254	0.771	7.09164e-14
UTP20	4.28979e-18	-0.415235	0.187	0.638	7.25318e-14
SHQ1	4.33268e-18	-0.409821	0.155	0.6	7.3257e-14
MT-CO2	4.34989e-18	2.04586	0.834	0.733	7.35479e-14
RPL14	4.44155e-18	0.649138	0.456	0.552	7.50978e-14
MSH2	4.51046e-18	-0.689497	0.171	0.676	7.62629e-14
RNPS1	4.51142e-18	-0.122379	0.316	0.724	7.6279e-14
ANP32B	4.70302e-18	-0.558482	0.306	0.81	7.95186e-14
SRGAP1	4.82799e-18	-0.791492	0.083	0.533	8.16316e-14
TTC39C	4.9066e-18	-0.631997	0.041	0.457	8.29608e-14
NME3	4.94572e-18	0.0676976	0.29	0.59	8.36223e-14
NUP42	4.96246e-18	-0.320456	0.29	0.733	8.39053e-14
SNRNP40	5.02131e-18	-0.288642	0.233	0.667	8.49004e-14
EMC3	5.04835e-18	-0.388447	0.223	0.686	8.53575e-14
RSRC1	5.16565e-18	-0.931056	0.632	0.99	8.73408e-14
PPIB	5.23496e-18	0.541978	0.415	0.514	8.85127e-14
HSP90AB1	5.29554e-18	0.749298	0.617	0.743	8.9537e-14
AURKB	5.30259e-18	-0.463156	0.073	0.486	8.96562e-14
FAM111A	5.36959e-18	-0.663975	0.145	0.638	9.0789e-14
TPD52	5.53549e-18	0.936225	0.839	0.867	9.3594e-14
ELAVL1	5.73193e-18	-0.2068	0.337	0.781	9.69155e-14
VPS36	5.78472e-18	0.126277	0.399	0.676	9.7808e-14
NSMAF	5.81968e-18	-0.471148	0.202	0.657	9.83991e-14
CENPN	5.82037e-18	-0.511811	0.057	0.467	9.84108e-14
ZNF718	5.85718e-18	-0.719618	0.202	0.714	9.90331e-14
G2E3	6.24014e-18	-0.235275	0.238	0.657	1.05508e-13
H2AFY	6.31806e-18	-0.825741	0.275	0.8	1.06826e-13
PARP2	6.58064e-18	-0.496892	0.093	0.533	1.11265e-13
IPO9	6.63436e-18	-0.629813	0.383	0.886	1.12174e-13
SLC25A29	6.75114e-18	-0.563516	0.036	0.448	1.14148e-13
CNTRL	6.84699e-18	-0.741038	0.508	0.962	1.15769e-13
DHX30	6.95906e-18	-0.257823	0.202	0.61	1.17664e-13
IRF3	7.34377e-18	0.0442152	0.259	0.543	1.24168e-13
NAA35	7.35314e-18	-0.133444	0.389	0.8	1.24327e-13
TGFBR3	7.40856e-18	-0.823964	0.052	0.486	1.25264e-13
SENP1	7.48849e-18	-0.271335	0.269	0.695	1.26615e-13
STX6	7.76091e-18	-0.539746	0.161	0.638	1.31221e-13
RNF207	7.90152e-18	0.0311482	0.238	0.571	1.33599e-13
NFATC2	8.05335e-18	-0.737101	0.347	0.857	1.36166e-13
CHD1	8.05598e-18	-0.339619	0.394	0.848	1.36211e-13
RPA2	8.07671e-18	-0.227653	0.187	0.6	1.36561e-13
LARS	8.10131e-18	-0.452652	0.269	0.752	1.36977e-13
CEP162	8.28982e-18	-0.60379	0.114	0.581	1.40164e-13
RASA1	8.88005e-18	1.09227	0.933	0.971	1.50144e-13
CEP120	9.2891e-18	-0.451081	0.135	0.581	1.5706e-13
CDC25C	9.31058e-18	-0.612566	0.026	0.419	1.57423e-13
RASSF2	9.42396e-18	-0.527941	0.119	0.571	1.5934e-13
DDX39A	9.51345e-18	-0.459511	0.171	0.629	1.60853e-13
IL4R	9.59758e-18	-0.472634	0.155	0.61	1.62276e-13
CTNNA2	9.89192e-18	-0.737609	0.58	0.99	1.67253e-13
PPAT	1.01033e-17	-0.407928	0.109	0.533	1.70826e-13
CDC6	1.02226e-17	-0.47415	0.01	0.371	1.72843e-13
CREBZF	1.0252e-17	-0.285785	0.306	0.743	1.7334e-13
CENPE	1.02627e-17	-0.715816	0.104	0.571	1.73522e-13
NUP50	1.04764e-17	-0.177983	0.207	0.581	1.77135e-13
LAPTM5	1.08142e-17	0.805048	0.544	0.6	1.82846e-13
RECQL	1.0856e-17	-0.445538	0.119	0.562	1.83554e-13
DNM2	1.11314e-17	0.442632	0.596	0.857	1.8821e-13
ZNF730	1.12435e-17	-0.858046	0.073	0.524	1.90106e-13
RPRD1A	1.13948e-17	0.26245	0.477	0.733	1.92663e-13
SEC61A2	1.14358e-17	-0.55557	0.29	0.781	1.93357e-13
SLFN13	1.16454e-17	-0.545772	0.078	0.514	1.969e-13
U2SURP	1.20563e-17	-0.117771	0.534	0.914	2.03848e-13
CD46	1.21046e-17	-0.245768	0.389	0.81	2.04664e-13
CSTF3	1.21243e-17	-0.0530965	0.389	0.781	2.04997e-13
PRR5L	1.22262e-17	-0.604298	0.021	0.4	2.06721e-13
DMXL2	1.22536e-17	-0.698308	0.409	0.905	2.07184e-13
RBBP4	1.26897e-17	-0.347132	0.492	0.933	2.14558e-13
DCC	1.27719e-17	3.51555	0.487	0.152	2.15947e-13
DSCC1	1.30785e-17	-0.513994	0.041	0.448	2.21132e-13
RCL1	1.3508e-17	-0.322802	0.383	0.838	2.28394e-13
FLVCR1	1.39607e-17	-0.0356947	0.249	0.6	2.36047e-13
SLC4A7	1.40073e-17	-0.952961	0.218	0.733	2.36835e-13
HERC1	1.47505e-17	-0.893042	0.642	0.99	2.49402e-13
MRPS25	1.52477e-17	-0.207599	0.249	0.657	2.57808e-13
OSGEP	1.53712e-17	-0.250545	0.13	0.505	2.59896e-13
AP1B1	1.56755e-17	-0.225147	0.28	0.705	2.65041e-13
MPC1	1.60402e-17	-0.200296	0.28	0.695	2.71208e-13
SLC25A40	1.60438e-17	-0.457568	0.301	0.781	2.71269e-13
HLA-DPB1	1.62339e-17	-0.498914	0.399	0.876	2.74483e-13
PKIA	1.62411e-17	-0.488157	0.078	0.495	2.74605e-13
KIF23	1.64403e-17	-0.6032	0.021	0.4	2.77972e-13
LRRC40	1.67071e-17	-0.259738	0.119	0.514	2.82484e-13
VPS37C	1.69552e-17	-0.335315	0.119	0.524	2.86679e-13
SAMD3	1.73662e-17	-0.938125	0.415	0.905	2.93627e-13
RIOK1	1.80439e-17	-0.144023	0.119	0.457	3.05087e-13
ZNF738	1.81564e-17	-0.460567	0.145	0.59	3.06988e-13
CCR7	1.85073e-17	0.190868	0.554	0.905	3.12922e-13
NPIPB13	1.89247e-17	-0.204211	0.093	0.438	3.19979e-13
DMD	1.91645e-17	-0.275513	0.347	0.8	3.24034e-13
CDK10	1.92661e-17	-0.411918	0.161	0.61	3.25752e-13
RFX2	1.95011e-17	-0.924898	0.073	0.524	3.29725e-13
RPL29	1.97416e-17	0.64352	0.513	0.629	3.33791e-13
TUBGCP3	1.97442e-17	-0.684721	0.29	0.8	3.33835e-13
RPS9	1.98313e-17	0.552237	0.528	0.705	3.35308e-13
ATP11A	2.01298e-17	-0.42222	0.285	0.752	3.40355e-13
ARNTL	2.01461e-17	0.235375	0.492	0.79	3.40629e-13
ILKAP	2.03058e-17	-0.136853	0.295	0.676	3.4333e-13
SPOP	2.09431e-17	0.439166	0.503	0.705	3.54107e-13
FLNB	2.11848e-17	-0.829137	0.192	0.695	3.58193e-13
MIA2	2.13343e-17	0.149681	0.456	0.781	3.60721e-13
RBM19	2.20808e-17	-0.259395	0.249	0.657	3.73343e-13
RMI1	2.39643e-17	-0.623965	0.062	0.495	4.05189e-13
TAF11	2.49009e-17	-0.269297	0.223	0.638	4.21024e-13
HVCN1	2.53006e-17	-0.350368	0.259	0.705	4.27782e-13
PFN1	2.6727e-17	0.691756	0.57	0.667	4.519e-13
ARHGEF1	2.74551e-17	-0.125871	0.244	0.619	4.64211e-13
BCAT2	2.75054e-17	-0.429594	0.067	0.467	4.65062e-13
PDE8A	2.7852e-17	-0.868451	0.389	0.886	4.70922e-13
HPS4	2.94545e-17	-0.242975	0.207	0.61	4.98016e-13
LSM8	2.98752e-17	-0.210472	0.192	0.581	5.0513e-13
PEAK1	3.01033e-17	-0.88749	0.285	0.8	5.08987e-13
SPSB3	3.25575e-17	0.00141362	0.202	0.476	5.50482e-13
PTPRG	3.36216e-17	-1.31274	0.145	0.638	5.68473e-13
ELOC	3.4307e-17	-0.0568404	0.176	0.495	5.80063e-13
WEE1	3.46122e-17	-0.286446	0.052	0.41	5.85223e-13
NONO	3.50239e-17	-0.335714	0.29	0.743	5.92185e-13
GNG12	3.5047e-17	-0.498807	0.124	0.562	5.92575e-13
NUMA1	3.57758e-17	-0.417021	0.13	0.562	6.04897e-13
EOGT	3.65166e-17	-0.405406	0.052	0.419	6.17423e-13
INPP4A	3.80393e-17	0.732787	0.679	0.8	6.43168e-13
MGRN1	3.8246e-17	-0.351234	0.389	0.838	6.46664e-13
MCM3AP	3.84934e-17	-0.24349	0.326	0.752	6.50846e-13
NDOR1	3.93763e-17	-0.369324	0.124	0.543	6.65774e-13
BUB1	4.01254e-17	-0.565728	0.352	0.838	6.78441e-13
CYB5B	4.04649e-17	-0.276894	0.244	0.657	6.8418e-13
MIS18BP1	4.04856e-17	-0.441043	0.477	0.933	6.8453e-13
CHSY1	4.05175e-17	-0.0186926	0.233	0.581	6.85071e-13
AZIN1	4.14741e-17	-0.293201	0.373	0.819	7.01244e-13
USP1	4.23546e-17	-0.201205	0.124	0.476	7.16131e-13
FADS1	4.3665e-17	-0.499365	0.073	0.486	7.38288e-13
IZUMO4	4.47824e-17	-0.461467	0.062	0.457	7.57182e-13
UQCRC2	4.57128e-17	-0.115251	0.425	0.81	7.72912e-13
ZNF195	4.61012e-17	-0.276071	0.202	0.619	7.79479e-13
EFNA5	4.62619e-17	-0.910593	0.554	0.971	7.82196e-13
CEP290	4.62724e-17	-0.253731	0.28	0.714	7.82374e-13
ZNF431	4.64579e-17	-0.37464	0.311	0.771	7.85509e-13
MT-ND1	4.65325e-17	1.23511	0.497	0.41	7.86771e-13
TRPC4AP	5.06591e-17	0.291763	0.523	0.81	8.56544e-13
RNMT	5.15273e-17	-0.0118229	0.352	0.733	8.71223e-13
NUP188	5.17238e-17	-0.411044	0.15	0.581	8.74546e-13
TRIM22	5.29947e-17	-0.292611	0.342	0.79	8.96034e-13
ZFAT	5.32074e-17	1.19223	0.829	0.819	8.9963e-13
TENT4A	5.37338e-17	0.304034	0.435	0.686	9.08531e-13
USP8	5.5047e-17	0.663058	0.565	0.705	9.30735e-13
NEDD1	5.61273e-17	-0.452794	0.181	0.638	9.49001e-13
ZNF721	5.64942e-17	-0.538095	0.42	0.895	9.55204e-13
PRIMPOL	5.75791e-17	-0.527344	0.135	0.581	9.73547e-13
IPO11	5.88127e-17	-0.59714	0.197	0.676	9.94405e-13
TERT	5.96169e-17	-0.373069	0	0.295	1.008e-12
RAD51C	6.074e-17	-0.539285	0.088	0.524	1.02699e-12
XRCC4	6.28227e-17	-0.366607	0.269	0.714	1.06221e-12
FAM126A	6.43741e-17	0.696966	0.56	0.638	1.08844e-12
PLK4	6.49705e-17	-0.521085	0.036	0.429	1.09852e-12
ALG8	6.60867e-17	-0.469419	0.218	0.686	1.11739e-12
ZNF217	6.67862e-17	0.141428	0.326	0.59	1.12922e-12
EXO1	6.78795e-17	-0.563653	0.047	0.438	1.14771e-12
RPS18	6.79491e-17	0.319278	0.415	0.667	1.14888e-12
C1orf112	6.81652e-17	-0.445692	0.373	0.838	1.15254e-12
ADARB1	6.85748e-17	-0.872529	0.083	0.533	1.15946e-12
MTF2	6.95385e-17	-0.508549	0.383	0.857	1.17576e-12
NBPF9	6.97825e-17	-0.252986	0.109	0.467	1.17988e-12
MAST2	7.11606e-17	-0.775825	0.347	0.848	1.20318e-12
RPSA	7.13269e-17	0.0259812	0.415	0.762	1.20599e-12
BTG1	7.16295e-17	0.493663	0.523	0.705	1.21111e-12
ORC4	7.25731e-17	-0.342737	0.218	0.648	1.22707e-12
PRLR	7.28194e-17	-0.598416	0.238	0.714	1.23123e-12
SLC7A1	7.3084e-17	-0.569554	0.207	0.676	1.2357e-12
DCLRE1C	7.41624e-17	-0.538283	0.223	0.695	1.25394e-12
SCML1	7.49891e-17	-0.859189	0.041	0.448	1.26791e-12
VPS50	7.53153e-17	-0.231892	0.295	0.705	1.27343e-12
NFKBID	7.54266e-17	-0.475672	0.181	0.638	1.27531e-12
ALPK2	7.54423e-17	-0.789938	0.451	0.924	1.27558e-12
NOL4L	8.0432e-17	-1.08109	0.041	0.448	1.35994e-12
ANKRD10	8.44953e-17	-0.848722	0.653	0.981	1.42865e-12
DIMT1	8.53789e-17	-0.197701	0.197	0.562	1.44359e-12
PARP1	8.57457e-17	0.122862	0.295	0.59	1.44979e-12
SFI1	8.59811e-17	-0.435193	0.326	0.8	1.45377e-12
PSMD11	8.64957e-17	-0.0353765	0.311	0.657	1.46247e-12
GART	8.788e-17	-0.355742	0.207	0.638	1.48588e-12
PRPF40B	8.80359e-17	-0.344518	0.15	0.552	1.48851e-12
ELOVL5	8.83613e-17	-0.489936	0.477	0.933	1.49401e-12
SPRED1	9.11414e-17	-0.664478	0.083	0.505	1.54102e-12
SLC25A17	9.15546e-17	-0.191865	0.197	0.571	1.548e-12
RASSF1	9.22071e-17	-0.25338	0.124	0.486	1.55904e-12
PDHX	9.34045e-17	-0.0332482	0.218	0.495	1.57928e-12
DARS	9.35529e-17	-0.307252	0.534	0.952	1.58179e-12
RBM5	9.65113e-17	0.22714	0.528	0.752	1.63181e-12
SH2B1	9.66434e-17	-0.233035	0.135	0.514	1.63405e-12
NARS	9.80012e-17	0.101295	0.238	0.476	1.657e-12
BRI3BP	1.02495e-16	-0.323077	0.155	0.581	1.73298e-12
RAB3IP	1.02742e-16	-0.350228	0.124	0.533	1.73716e-12
CBFB	1.0289e-16	-0.136003	0.43	0.829	1.73966e-12
EIF3M	1.03107e-16	-0.16278	0.295	0.686	1.74334e-12
NCOA7	1.07169e-16	-0.72459	0.363	0.857	1.81201e-12
GTPBP10	1.07601e-16	-0.151477	0.207	0.571	1.81931e-12
PCNX2	1.0871e-16	-0.598918	0.301	0.79	1.83808e-12
DCAF1	1.09129e-16	-0.471763	0.389	0.857	1.84516e-12
MEF2D	1.0963e-16	0.775154	0.549	0.533	1.85363e-12
MTR	1.1081e-16	-0.114529	0.409	0.81	1.87357e-12
DENND4C	1.14237e-16	-0.475568	0.446	0.905	1.93152e-12
UBE2V2	1.1425e-16	-0.0966058	0.15	0.514	1.93174e-12
RAI1	1.15124e-16	-0.56051	0.28	0.762	1.94652e-12
MTMR8	1.15203e-16	-0.234817	0.078	0.419	1.94786e-12
LRR1	1.18016e-16	-0.333039	0.057	0.41	1.99541e-12
ACACA	1.18755e-16	-0.593144	0.383	0.867	2.00791e-12
CREB3L2	1.22895e-16	1.41104	0.627	0.41	2.07791e-12
INCENP	1.24358e-16	-0.485962	0.036	0.419	2.10265e-12
USP46	1.26715e-16	-0.153251	0.171	0.533	2.14249e-12
HMGN1	1.29824e-16	-0.0884117	0.352	0.724	2.19507e-12
SYNRG	1.29844e-16	0.962322	0.72	0.619	2.19541e-12
BUB3	1.334e-16	-0.223747	0.171	0.543	2.25552e-12
SAAL1	1.34905e-16	-0.367651	0.021	0.343	2.28097e-12
EEF2	1.36576e-16	0.413434	0.389	0.562	2.30922e-12
SUCLA2	1.36838e-16	-0.218646	0.238	0.629	2.31366e-12
TTC13	1.37951e-16	-0.398169	0.098	0.495	2.33248e-12
IGF1R	1.43124e-16	-0.895786	0.067	0.495	2.41994e-12
SAA1	1.4442e-16	0.914587	0.528	0.505	2.44185e-12
COX4I1	1.45632e-16	0.453033	0.425	0.571	2.46235e-12
YIPF4	1.48805e-16	-0.00915764	0.326	0.667	2.51599e-12
SIK2	1.48937e-16	-0.569807	0.254	0.733	2.51823e-12
ECD	1.49345e-16	-0.110906	0.15	0.505	2.52513e-12
AC011043.1	1.53219e-16	-0.478913	0.057	0.448	2.59062e-12
WDR36	1.59452e-16	-0.180807	0.218	0.629	2.69601e-12
EIF2B1	1.60294e-16	-0.20833	0.202	0.6	2.71025e-12
CCNC	1.60789e-16	-0.18192	0.316	0.705	2.71862e-12
DOT1L	1.6239e-16	-0.623928	0.378	0.867	2.74569e-12
TPP2	1.63887e-16	0.00190622	0.42	0.771	2.771e-12
POC5	1.64607e-16	-0.3011	0.14	0.533	2.78318e-12
DOCK7	1.68189e-16	-0.192066	0.383	0.8	2.84373e-12
ABI2	1.69035e-16	-0.196744	0.306	0.714	2.85805e-12
PPIH	1.70964e-16	-0.485397	0.104	0.543	2.89066e-12
CKAP2L	1.71069e-16	-0.518092	0.026	0.39	2.89243e-12
KLHL13	1.74418e-16	-0.447474	0.212	0.667	2.94905e-12
UBE2J1	1.74619e-16	1.17105	0.622	0.448	2.95245e-12
SPCS2	1.78415e-16	1.0738	0.653	0.533	3.01664e-12
ZNF346	1.7845e-16	-0.196761	0.223	0.59	3.01723e-12
CD19	1.80437e-16	-0.385465	0.114	0.505	3.05083e-12
CDK5RAP1	1.84142e-16	-0.0339851	0.233	0.571	3.11347e-12
FARSB	1.85656e-16	-0.592065	0.212	0.695	3.13907e-12
TADA2A	1.88441e-16	-0.4769	0.269	0.733	3.18616e-12
NAA25	1.89721e-16	-0.0879233	0.461	0.838	3.20779e-12
TIMELESS	1.91515e-16	-0.43943	0.078	0.476	3.23814e-12
GALNT7	1.97699e-16	-0.24892	0.378	0.81	3.3427e-12
CNOT6	1.98766e-16	-1.50624e-05	0.249	0.571	3.36073e-12
DTYMK	2.03852e-16	-0.270843	0.124	0.495	3.44673e-12
RABEP2	2.0459e-16	-0.0678957	0.482	0.876	3.45921e-12
MLH1	2.05529e-16	-0.573629	0.202	0.667	3.47509e-12
ERH	2.06457e-16	-0.0079562	0.259	0.59	3.49078e-12
RPE	2.07463e-16	-0.288274	0.192	0.6	3.50779e-12
EP400	2.08515e-16	-0.144167	0.399	0.8	3.52558e-12
SOCS4	2.13292e-16	-0.174625	0.114	0.438	3.60634e-12
SLC25A13	2.15203e-16	-0.835503	0.352	0.848	3.63866e-12
PPP4R2	2.20334e-16	0.0337325	0.415	0.733	3.72541e-12
MT-ATP6	2.25043e-16	1.84893	0.736	0.619	3.80503e-12
TRIP13	2.25046e-16	-0.352184	0.021	0.362	3.80508e-12
NUP98	2.35258e-16	-0.407551	0.466	0.914	3.97775e-12
WBP4	2.35404e-16	-0.411989	0.104	0.514	3.98021e-12
AFG3L2	2.35507e-16	-0.402905	0.223	0.657	3.98196e-12
DIP2A	2.3591e-16	-0.134514	0.378	0.762	3.98876e-12
CEP85	2.40183e-16	-0.459221	0.067	0.467	4.06101e-12
PSMA3	2.42808e-16	0.156938	0.456	0.733	4.10539e-12
NAT10	2.48013e-16	-0.327507	0.124	0.505	4.1934e-12
WWOX	2.54627e-16	-0.643805	0.368	0.857	4.30523e-12
SLC20A2	2.57732e-16	-0.536961	0.269	0.743	4.35773e-12
SP110	2.58036e-16	0.628892	0.606	0.752	4.36287e-12
ZNF75A	2.60421e-16	-0.148732	0.171	0.505	4.40319e-12
FANCM	2.64598e-16	-0.35886	0.109	0.495	4.47382e-12
ICE2	2.67391e-16	-0.231419	0.259	0.667	4.52105e-12
FGD2	2.70076e-16	1.15697	0.632	0.495	4.56645e-12
EFTUD2	2.70982e-16	-0.15632	0.275	0.629	4.58176e-12
ZNF726	2.71748e-16	-0.474553	0.052	0.448	4.59472e-12
RNF216	2.7255e-16	-0.34599	0.472	0.895	4.60827e-12
CASP2	2.77108e-16	-0.384145	0.109	0.505	4.68534e-12
LYPLA1	2.77424e-16	0.0700136	0.466	0.81	4.69068e-12
GOPC	2.78028e-16	-0.0433366	0.275	0.6	4.7009e-12
EFL1	2.78545e-16	-0.592713	0.166	0.629	4.70964e-12
COPA	2.81127e-16	0.463907	0.472	0.676	4.7533e-12
RPS3A	2.82432e-16	-0.0653943	0.254	0.571	4.77536e-12
SLF2	2.84932e-16	-0.403124	0.249	0.695	4.81763e-12
ZNF213	2.86119e-16	-0.0730097	0.176	0.486	4.8377e-12
ZFC3H1	2.88985e-16	0.315187	0.606	0.829	4.88616e-12
BCOR	2.93656e-16	-0.102972	0.207	0.562	4.96513e-12
BTNL9	3.04302e-16	-0.600672	0.295	0.781	5.14515e-12
MTOR	3.09602e-16	-0.285566	0.332	0.752	5.23475e-12
PTGIR	3.11705e-16	-0.504714	0.026	0.371	5.27031e-12
HLCS	3.16132e-16	-0.662	0.295	0.781	5.34515e-12
HMGN2	3.31305e-16	-0.0554903	0.337	0.686	5.60171e-12
DYNC1H1	3.40374e-16	0.0935999	0.378	0.714	5.75504e-12
NABP1	3.40485e-16	0.356322	0.399	0.61	5.75693e-12
PARM1	3.45474e-16	-0.485507	0.197	0.638	5.84127e-12
FANCL	3.46542e-16	-0.737235	0.42	0.895	5.85933e-12
AP3D1	3.46654e-16	0.249771	0.404	0.638	5.86122e-12
ORC2	3.49585e-16	-0.511314	0.301	0.771	5.91078e-12
EHBP1L1	3.57058e-16	0.0243488	0.342	0.648	6.03714e-12
RFC2	3.80529e-16	-0.569956	0.109	0.543	6.43398e-12
NAA38	3.85627e-16	-0.32676	0.197	0.61	6.52019e-12
CORO1A	3.89728e-16	0.493187	0.43	0.552	6.58952e-12
PSMC3IP	3.95852e-16	-0.456362	0.041	0.41	6.69306e-12
B4GALT6	3.97744e-16	-0.689214	0.29	0.781	6.72506e-12
CD99	4.07458e-16	-0.273973	0.326	0.743	6.8893e-12
EIF3D	4.08341e-16	-0.0601807	0.244	0.59	6.90422e-12
SPATS2	4.12644e-16	0.798089	0.912	0.971	6.97699e-12
PON2	4.13657e-16	-0.447901	0.119	0.533	6.99411e-12
POLG2	4.14205e-16	-0.135225	0.249	0.6	7.00337e-12
DNASE1	4.17674e-16	-0.288629	0.223	0.638	7.06203e-12
PPP5C	4.25268e-16	-0.430174	0.212	0.657	7.19043e-12
SKA1	4.45974e-16	-0.435748	0.005	0.324	7.54053e-12
DTWD1	4.48053e-16	-0.00269534	0.161	0.448	7.57569e-12
PGP	4.50093e-16	-0.374075	0.212	0.648	7.61018e-12
HLA-DQB1	4.51706e-16	-0.264104	0.404	0.819	7.63744e-12
USP48	4.51947e-16	0.995971	0.959	0.933	7.64152e-12
VPS26C	4.52305e-16	-0.197927	0.176	0.524	7.64758e-12
LONP2	4.58426e-16	0.148878	0.482	0.771	7.75107e-12
RASGEF1B	4.77877e-16	-0.42003	0.606	0.99	8.07994e-12
METAP1	4.79439e-16	-0.324535	0.119	0.495	8.10636e-12
AC116366.3	4.9504e-16	0.988709	0.813	0.81	8.37013e-12
MCCC1	5.02884e-16	-0.22741	0.311	0.724	8.50276e-12
CCDC7	5.14404e-16	0.0193312	0.259	0.59	8.69755e-12
ZNF106	5.22903e-16	-0.116554	0.176	0.514	8.84124e-12
SAMD9L	5.22949e-16	0.894099	0.679	0.667	8.84202e-12
RIN3	5.25093e-16	-0.908434	0.275	0.771	8.87828e-12
ERI1	5.25508e-16	-0.438722	0.109	0.505	8.88529e-12
DLG2	5.30784e-16	-0.125681	0.135	0.467	8.9745e-12
ZNF76	5.36317e-16	0.00221533	0.254	0.552	9.06805e-12
FBH1	5.48641e-16	0.91487	0.622	0.495	9.27643e-12
ATP11C	5.50904e-16	-0.533903	0.254	0.714	9.31469e-12
HNRNPAB	5.53993e-16	-0.286823	0.181	0.581	9.36692e-12
RHOT1	5.5821e-16	-0.137464	0.373	0.752	9.43822e-12
BRD2	5.59869e-16	-0.239641	0.29	0.705	9.46626e-12
RAD23A	5.62892e-16	-0.320493	0.197	0.6	9.51738e-12
OXR1	5.74319e-16	0.562995	0.601	0.771	9.71058e-12
RPL36	5.79636e-16	0.5415	0.404	0.581	9.80049e-12
ATG16L2	5.80335e-16	-0.0922698	0.389	0.762	9.8123e-12
HNRNPH3	5.82579e-16	0.0240386	0.332	0.686	9.85024e-12
PSMG4	5.83583e-16	-0.0166849	0.166	0.467	9.86721e-12
ITGAV	5.9707e-16	-0.259781	0.311	0.714	1.00953e-11
DNM1L	6.01783e-16	-0.167291	0.446	0.848	1.01749e-11
WASL	6.06111e-16	-0.246992	0.244	0.638	1.02481e-11
PDZD8	6.06669e-16	-0.268593	0.176	0.581	1.02576e-11
SIMC1	6.07403e-16	-0.604692	0.104	0.524	1.027e-11
ZNF131	6.08224e-16	-0.145586	0.373	0.781	1.02838e-11
CGAS	6.21334e-16	-0.463581	0.373	0.829	1.05055e-11
ANKRD36C	6.25343e-16	-0.64555	0.358	0.838	1.05733e-11
PRCP	6.48705e-16	-0.189788	0.093	0.429	1.09683e-11
EIF3B	6.6099e-16	-0.239705	0.28	0.695	1.1176e-11
DST	6.62034e-16	0.91368	0.907	0.981	1.11937e-11
NADSYN1	6.67765e-16	-0.102404	0.15	0.467	1.12906e-11
KLHDC4	6.84868e-16	-0.296154	0.238	0.638	1.15797e-11
CREB5	7.132e-16	-0.665804	0.689	1	1.20588e-11
MDM4	7.25977e-16	0.151331	0.611	0.895	1.22748e-11
SLC38A9	7.31803e-16	-0.326766	0.306	0.743	1.23733e-11
QSER1	7.4346e-16	-0.299965	0.347	0.771	1.25704e-11
AGFG1	7.43606e-16	-0.960875	0.591	0.962	1.25729e-11
BCAR3	7.52954e-16	-0.420326	0.197	0.629	1.2731e-11
NUDT5	7.5773e-16	-0.0355398	0.233	0.533	1.28117e-11
SLC36A4	7.78683e-16	-0.21521	0.166	0.533	1.3166e-11
NFIC	7.79194e-16	-0.835349	0.192	0.676	1.31746e-11
ARL17A	7.83706e-16	-0.210508	0.275	0.676	1.32509e-11
RPLP1	7.88222e-16	0.643204	0.596	0.771	1.33273e-11
MSH6	7.90783e-16	-0.393581	0.14	0.552	1.33706e-11
DGKI	7.95288e-16	-1.02867	0.052	0.448	1.34467e-11
ABCF1	8.19826e-16	0.038115	0.244	0.552	1.38616e-11
GLRX3	8.20972e-16	-0.138463	0.212	0.562	1.3881e-11
UPF3B	8.40495e-16	-0.379449	0.275	0.714	1.42111e-11
DNAJA3	8.48711e-16	-0.189554	0.218	0.571	1.435e-11
EED	8.58011e-16	-0.305367	0.28	0.705	1.45073e-11
NSL1	8.72476e-16	-0.174027	0.212	0.581	1.47518e-11
KIF2A	8.72832e-16	-0.175391	0.549	0.924	1.47578e-11
AKT2	9.05546e-16	-0.0578752	0.249	0.6	1.5311e-11
ATOX1	9.12011e-16	0.309525	0.337	0.505	1.54203e-11
ORC1	9.12318e-16	-0.449972	0.01	0.333	1.54255e-11
CLEC17A	9.13207e-16	-0.580441	0.212	0.676	1.54405e-11
CUTC	9.29973e-16	-0.135201	0.202	0.552	1.5724e-11
PFDN1	9.37916e-16	-0.20014	0.202	0.581	1.58583e-11
SPIDR	9.6131e-16	-0.771546	0.684	0.99	1.62538e-11
TFRC	9.63774e-16	-0.248677	0.472	0.905	1.62955e-11
ERCC8	9.67827e-16	-0.425692	0.218	0.657	1.6364e-11
PIGG	9.71844e-16	0.132084	0.228	0.457	1.64319e-11
FAM204A	9.7843e-16	-0.108925	0.259	0.6	1.65433e-11
TRIM56	9.89017e-16	0.14948	0.446	0.743	1.67223e-11
SLC38A2	1e-15	-0.228446	0.404	0.819	1.6908e-11
FAN1	1.00631e-15	-0.354462	0.192	0.6	1.70147e-11
AEBP2	1.00653e-15	-0.351617	0.446	0.876	1.70184e-11
C1orf21	1.01498e-15	-0.870085	0.404	0.876	1.71613e-11
PSMB2	1.03053e-15	0.214131	0.306	0.514	1.74242e-11
NHLRC2	1.03459e-15	-0.317593	0.238	0.648	1.74929e-11
CD40	1.05701e-15	-0.437117	0.337	0.781	1.7872e-11
CHD6	1.07519e-15	-0.0450609	0.482	0.857	1.81793e-11
CBX5	1.07636e-15	-0.392912	0.233	0.667	1.81991e-11
BUD13	1.07749e-15	-0.461637	0.052	0.429	1.82182e-11
RSRC2	1.08464e-15	-0.0641455	0.456	0.81	1.83391e-11
OSBPL3	1.08782e-15	-0.10501	0.508	0.895	1.83929e-11
NUB1	1.09453e-15	-0.16464	0.244	0.61	1.85064e-11
CHD3	1.09718e-15	-0.405072	0.202	0.619	1.85511e-11
GAPDH	1.09766e-15	0.736853	0.674	0.771	1.85592e-11
PARP15	1.13159e-15	-0.532742	0.466	0.914	1.91329e-11
REEP3	1.15525e-15	-0.384681	0.228	0.657	1.9533e-11
SGCE	1.15546e-15	-0.101032	0.352	0.724	1.95365e-11
COCH	1.17221e-15	-0.234109	0.124	0.524	1.98197e-11
TCTN3	1.1846e-15	-0.0634091	0.233	0.581	2.00293e-11
PRTFDC1	1.21327e-15	-0.661089	0.145	0.59	2.05139e-11
NBEAL2	1.21895e-15	-0.541972	0.145	0.581	2.06101e-11
PTMA	1.22393e-15	0.631541	0.668	0.867	2.06942e-11
KHDC4	1.25815e-15	-0.204504	0.389	0.79	2.12728e-11
ARHGEF11	1.2583e-15	-0.385581	0.114	0.495	2.12754e-11
RABL6	1.25942e-15	-0.182511	0.337	0.743	2.12942e-11
CCDC93	1.26384e-15	-0.147618	0.321	0.724	2.13689e-11
PUS7	1.26525e-15	-0.77944	0.135	0.59	2.13929e-11
POT1	1.26641e-15	-0.499038	0.228	0.695	2.14125e-11
CMTM6	1.27388e-15	0.000392875	0.28	0.59	2.15388e-11
DEAF1	1.29265e-15	-0.307863	0.161	0.562	2.18561e-11
GK	1.29288e-15	-0.170691	0.181	0.524	2.18601e-11
RNF126	1.29408e-15	0.0314874	0.311	0.629	2.18802e-11
C2CD5	1.29913e-15	-0.336215	0.383	0.81	2.19657e-11
GLDC	1.31422e-15	-0.239195	0.207	0.59	2.22208e-11
GGA1	1.31717e-15	-0.149098	0.326	0.705	2.22707e-11
MGAT5	1.34443e-15	-0.741874	0.202	0.676	2.27316e-11
E2F3	1.35907e-15	-0.71996	0.316	0.8	2.29792e-11
MFSD14B	1.3768e-15	-0.288936	0.363	0.781	2.3279e-11
SLC25A36	1.38693e-15	-0.18035	0.269	0.676	2.34502e-11
TECPR2	1.39848e-15	0.396027	0.409	0.59	2.36455e-11
NLGN4Y	1.41231e-15	-0.802569	0.534	0.952	2.38793e-11
OIP5	1.45195e-15	-0.541047	0.078	0.476	2.45495e-11
TTL	1.46194e-15	-0.463251	0.14	0.562	2.47185e-11
DENND11	1.46658e-15	-0.181037	0.197	0.552	2.47969e-11
PILRB	1.46806e-15	-0.195691	0.244	0.629	2.48219e-11
TPT1	1.50317e-15	0.622414	0.461	0.543	2.54156e-11
AUP1	1.52037e-15	-0.211883	0.15	0.514	2.57065e-11
RPS19	1.53467e-15	0.74683	0.648	0.752	2.59483e-11
CDCA7	1.53569e-15	-0.563041	0.005	0.314	2.59654e-11
ZWINT	1.54347e-15	-0.378468	0.026	0.371	2.60969e-11
KL	1.54659e-15	-0.569297	0.052	0.419	2.61497e-11
HPRT1	1.5518e-15	-0.680912	0.171	0.638	2.62378e-11
TEX10	1.57564e-15	-0.201676	0.212	0.581	2.66409e-11
AZI2	1.58596e-15	0.153095	0.29	0.571	2.68155e-11
CEP83	1.60533e-15	-0.77291	0.404	0.876	2.71429e-11
JCHAIN	1.60996e-15	1.5849	0.435	0.048	2.72212e-11
H3F3B	1.63807e-15	0.802503	0.58	0.695	2.76965e-11
POM121	1.65719e-15	-0.0779824	0.435	0.81	2.80197e-11
VDAC1	1.68837e-15	-0.263853	0.28	0.686	2.8547e-11
PNKP	1.70148e-15	-0.146056	0.306	0.695	2.87686e-11
XPOT	1.74838e-15	-0.107765	0.233	0.59	2.95616e-11
HSPA8	1.76319e-15	0.704693	0.404	0.429	2.9812e-11
DDB2	1.77652e-15	-0.598281	0.326	0.8	3.00374e-11
NSUN5	1.78827e-15	-0.2785	0.13	0.505	3.02361e-11
CSNK1A1	1.79501e-15	0.25953	0.674	0.914	3.035e-11
RPLP2	1.80095e-15	0.185388	0.321	0.59	3.04505e-11
NRDC	1.83845e-15	0.462639	0.788	0.952	3.10846e-11
ECHDC1	1.841e-15	-0.172061	0.295	0.676	3.11275e-11
NT5C2	1.86329e-15	-0.0303532	0.42	0.771	3.15046e-11
TPM3	1.87215e-15	0.109024	0.352	0.648	3.16542e-11
BCAP29	1.88358e-15	-0.339477	0.098	0.467	3.18476e-11
OBI1	1.89493e-15	-0.307228	0.109	0.495	3.20395e-11
G3BP2	1.90431e-15	0.117238	0.347	0.638	3.21981e-11
MGA	1.9062e-15	-0.249825	0.394	0.8	3.223e-11
COA1	1.917e-15	-0.788109	0.725	0.981	3.24127e-11
INTS1	1.9204e-15	-0.0395809	0.218	0.514	3.24701e-11
ANKFY1	1.92684e-15	-0.375016	0.295	0.724	3.25789e-11
ZNF90	1.93816e-15	-0.528188	0.187	0.629	3.27704e-11
ADAM19	1.94808e-15	0.768595	0.756	0.829	3.29382e-11
HLA-C	1.9829e-15	0.580082	0.793	0.924	3.35269e-11
KIAA1841	1.99252e-15	-0.521754	0.119	0.533	3.36895e-11
CCNL2	2.00128e-15	0.285414	0.342	0.562	3.38377e-11
NHLRC3	2.0132e-15	-0.197511	0.269	0.648	3.40393e-11
NAA16	2.04874e-15	-0.358109	0.212	0.629	3.46401e-11
RNF4	2.06244e-15	-0.216757	0.42	0.819	3.48717e-11
IRF4	2.06854e-15	1.23937	0.746	0.857	3.49749e-11
IMMP1L	2.07342e-15	-0.469499	0.202	0.638	3.50573e-11
SLC10A7	2.07717e-15	0.0451363	0.44	0.8	3.51207e-11
SRP72	2.08382e-15	0.296183	0.332	0.524	3.52332e-11
CYBA	2.08533e-15	0.486378	0.668	0.848	3.52587e-11
KCNQ3	2.16829e-15	-2.15998	0.026	0.371	3.66615e-11
MFSD6	2.1894e-15	-0.184895	0.249	0.629	3.70184e-11
POLR1A	2.19764e-15	-0.284428	0.259	0.667	3.71577e-11
DIDO1	2.21662e-15	-0.0662979	0.435	0.79	3.74786e-11
DNAJC10	2.31772e-15	-0.211782	0.269	0.657	3.91881e-11
SIPA1L3	2.31932e-15	0.849315	0.767	0.79	3.92151e-11
RBM10	2.37581e-15	-0.094374	0.176	0.495	4.01701e-11
TBC1D15	2.38313e-15	-0.265884	0.244	0.638	4.02939e-11
MPRIP	2.39166e-15	-0.352623	0.275	0.695	4.04381e-11
DCTN4	2.40387e-15	-0.20243	0.28	0.667	4.06446e-11
SKA2	2.44229e-15	-0.639511	0.187	0.648	4.12943e-11
IGLC2	2.49457e-15	1.39874	0.565	0.2	4.21781e-11
MTA1	2.49508e-15	-0.118157	0.124	0.457	4.21869e-11
SUCLG1	2.52557e-15	-0.0154426	0.202	0.476	4.27023e-11
KIAA0355	2.52664e-15	-0.0568818	0.311	0.648	4.27205e-11
DGCR8	2.5354e-15	-0.35289	0.098	0.467	4.28685e-11
MAPK1	2.53658e-15	-0.607989	0.176	0.629	4.28885e-11
SLC9A8	2.59499e-15	-0.416737	0.316	0.762	4.38761e-11
PRKD3	2.6012e-15	-0.27594	0.202	0.6	4.39811e-11
PSMC6	2.60838e-15	0.170381	0.311	0.562	4.41025e-11
RPS14	2.61481e-15	0.608214	0.497	0.581	4.42112e-11
LRRK2	2.61522e-15	0.101219	0.316	0.629	4.42181e-11
CNTLN	2.6225e-15	-0.934525	0.337	0.819	4.43411e-11
EIF3H	2.65129e-15	0.140534	0.477	0.771	4.4828e-11
TMEM243	2.66287e-15	-0.203891	0.415	0.829	4.50239e-11
SLC25A3	2.66705e-15	0.260855	0.383	0.59	4.50945e-11
WDR12	2.66714e-15	-0.352312	0.223	0.638	4.50959e-11
PAWR	2.71605e-15	-0.527463	0.347	0.81	4.5923e-11
MT-ND4	2.72121e-15	1.67253	0.674	0.562	4.60102e-11
VIM	2.7534e-15	0.671073	0.601	0.743	4.65545e-11
ORMDL1	2.78297e-15	0.404831	0.492	0.676	4.70544e-11
GOLGA8B	2.79045e-15	0.115405	0.446	0.743	4.71809e-11
SFXN1	2.81234e-15	-0.288803	0.332	0.752	4.75511e-11
GOT2	2.8833e-15	-0.474448	0.093	0.486	4.87509e-11
EIF2AK1	2.95528e-15	-0.203925	0.187	0.562	4.99679e-11
SF3B1	2.99301e-15	0.221632	0.58	0.829	5.06057e-11
NRG4	2.99437e-15	-0.665433	0.088	0.495	5.06289e-11
TRIP11	3.0174e-15	0.298163	0.42	0.638	5.10183e-11
PAXIP1	3.05689e-15	-0.583031	0.073	0.476	5.16858e-11
BTD	3.07047e-15	0.789907	0.622	0.695	5.19156e-11
SNAPC4	3.11117e-15	-0.126335	0.171	0.486	5.26037e-11
UBC	3.14648e-15	0.794326	0.44	0.41	5.32007e-11
PHRF1	3.17254e-15	-0.109646	0.238	0.581	5.36412e-11
GCFC2	3.17443e-15	-0.175361	0.218	0.571	5.36733e-11
TAZ	3.25459e-15	-0.208421	0.207	0.59	5.50285e-11
DHX36	3.26698e-15	-0.0114863	0.492	0.848	5.52382e-11
ANKRD36	3.26896e-15	-0.595119	0.389	0.857	5.52716e-11
C18orf54	3.28465e-15	-0.310943	0.062	0.4	5.55368e-11
C2CD3	3.28972e-15	-0.285534	0.306	0.724	5.56226e-11
TTLL5	3.31759e-15	-0.645855	0.316	0.79	5.60937e-11
PLCG2	3.32517e-15	0.894283	0.953	0.943	5.62219e-11
CTSC	3.36229e-15	-0.881784	0.492	0.924	5.68496e-11
AC118549.1	3.39889e-15	-0.182732	0.513	0.905	5.74684e-11
COG3	3.40667e-15	0.126142	0.223	0.495	5.76001e-11
PTDSS1	3.43335e-15	-0.432261	0.145	0.562	5.80511e-11
AC087721.2	3.44232e-15	-0.237486	0.301	0.695	5.82028e-11
KLC1	3.46356e-15	-0.0728575	0.306	0.648	5.85619e-11
CDK11B	3.47037e-15	-0.0365109	0.244	0.543	5.8677e-11
ZNF512	3.53795e-15	-0.0479806	0.29	0.619	5.98197e-11
UBE2O	3.54051e-15	0.0588811	0.207	0.495	5.9863e-11
CEBPZOS	3.54413e-15	-0.0631627	0.197	0.476	5.99242e-11
ZDHHC17	3.6597e-15	0.0687019	0.342	0.619	6.18783e-11
DYNLT1	3.70036e-15	0.248708	0.435	0.638	6.25656e-11
PSMD14	3.72341e-15	-0.155714	0.404	0.79	6.29554e-11
CCDC171	3.75495e-15	-0.626594	0.067	0.467	6.34888e-11
ABHD12	3.79179e-15	-0.394991	0.181	0.59	6.41116e-11
SLC25A46	3.81665e-15	0.0885974	0.415	0.705	6.45318e-11
RPL3	3.87404e-15	0.356632	0.383	0.543	6.55023e-11
TFEB	3.87411e-15	-0.0448455	0.456	0.81	6.55034e-11
ATAD1	3.88944e-15	-0.173165	0.347	0.724	6.57626e-11
UGT8	3.92067e-15	-0.484768	0.078	0.457	6.62906e-11
ARFGAP3	3.9858e-15	0.643133	0.44	0.495	6.73919e-11
EIF4E	4.01366e-15	-0.0169321	0.42	0.752	6.7863e-11
RAB8B	4.02433e-15	-0.767276	0.285	0.762	6.80434e-11
EIF3L	4.04232e-15	-0.140393	0.311	0.686	6.83476e-11
INPP5F	4.04446e-15	-0.821572	0.197	0.667	6.83838e-11
VKORC1L1	4.08979e-15	-0.519946	0.358	0.819	6.91501e-11
CCT6A	4.11911e-15	-0.0723193	0.269	0.59	6.96459e-11
WDR90	4.12911e-15	-0.334835	0.026	0.362	6.9815e-11
TCHP	4.13038e-15	0.178146	0.342	0.61	6.98365e-11
EIF1	4.13709e-15	0.524254	0.528	0.676	6.99499e-11
TDG	4.17854e-15	-0.0787074	0.301	0.638	7.06508e-11
OSBPL8	4.17881e-15	-0.421321	0.394	0.838	7.06553e-11
PPIL2	4.23145e-15	0.0629364	0.321	0.6	7.15454e-11
NUP133	4.28743e-15	-0.247584	0.202	0.581	7.24918e-11
MPHOSPH8	4.29591e-15	0.226296	0.461	0.733	7.26352e-11
RPL10	4.31846e-15	0.405189	0.585	0.819	7.30166e-11
TRIM44	4.35292e-15	0.0470512	0.508	0.829	7.35992e-11
GRAMD2B	4.35619e-15	-0.125079	0.187	0.552	7.36545e-11
NBPF26	4.36306e-15	-0.37782	0.062	0.429	7.37707e-11
TNFAIP2	4.38217e-15	-0.0526168	0.254	0.648	7.40938e-11
GPAT4	4.43138e-15	-0.254919	0.098	0.438	7.49258e-11
RPS6	4.49896e-15	0.128685	0.347	0.638	7.60685e-11
SPOPL	4.50429e-15	-0.15151	0.337	0.724	7.61585e-11
RBM20	4.51711e-15	-0.777722	0.104	0.514	7.63754e-11
FAM185A	4.53648e-15	-0.341732	0.181	0.581	7.67028e-11
UHRF2	4.56858e-15	-0.266796	0.487	0.886	7.72456e-11
DHX9	4.57317e-15	-0.419186	0.477	0.905	7.73232e-11
NEK6	4.76246e-15	-0.15563	0.166	0.514	8.05236e-11
SEC22C	4.79459e-15	-0.349099	0.181	0.581	8.1067e-11
SRSF2	4.81312e-15	-0.382213	0.456	0.895	8.13803e-11
CNPY3	4.85423e-15	-0.443284	0.114	0.514	8.20753e-11
SLC38A10	4.85462e-15	0.168536	0.347	0.581	8.2082e-11
TRIM26	4.8676e-15	-0.184879	0.285	0.638	8.23014e-11
OFD1	4.91119e-15	-0.0903969	0.363	0.733	8.30384e-11
ACTN4	4.95497e-15	-0.400815	0.244	0.667	8.37786e-11
TUBA1B	4.97308e-15	0.237606	0.513	0.79	8.40849e-11
RNF114	4.9997e-15	0.150823	0.28	0.495	8.45349e-11
NUP54	5.00406e-15	-0.350062	0.269	0.695	8.46086e-11
YTHDC2	5.19905e-15	-0.167398	0.378	0.762	8.79056e-11
MNS1	5.20705e-15	-0.493924	0.016	0.343	8.80407e-11
SMC3	5.20871e-15	-0.281375	0.269	0.667	8.80689e-11
SLC41A2	5.21559e-15	-0.0749985	0.373	0.752	8.81852e-11
ZNF121	5.22475e-15	-0.319651	0.161	0.533	8.834e-11
WDR11	5.25507e-15	-0.000293234	0.44	0.781	8.88526e-11
FIGNL1	5.26452e-15	-0.350091	0.01	0.324	8.90126e-11
PKD2L2	5.30776e-15	-0.0300642	0.202	0.505	8.97435e-11
SNRPD1	5.3159e-15	-0.419373	0.192	0.61	8.98812e-11
SEC63	5.34031e-15	0.316525	0.477	0.733	9.02939e-11
BATF	5.39438e-15	-0.232688	0.295	0.705	9.12082e-11
IFRD1	5.40051e-15	-0.121341	0.171	0.533	9.13118e-11
TMEM131L	5.46717e-15	-0.802987	0.798	1	9.24388e-11
ARL13B	5.47218e-15	-0.441813	0.067	0.429	9.25236e-11
PARP9	5.47493e-15	0.0266942	0.373	0.714	9.25701e-11
PSIP1	5.5313e-15	-0.533481	0.606	0.981	9.35233e-11
NR2C2	5.63056e-15	-0.245012	0.409	0.81	9.52015e-11
THUMPD2	5.63765e-15	-0.283401	0.187	0.581	9.53215e-11
DAZAP1	5.66501e-15	-0.28697	0.285	0.686	9.57839e-11
PKMYT1	5.70664e-15	-0.462634	0.016	0.343	9.64879e-11
NCF1	5.71513e-15	0.574187	0.56	0.648	9.66314e-11
IER5	5.72598e-15	-0.159573	0.14	0.467	9.68149e-11
RBM28	5.77512e-15	-0.20921	0.212	0.581	9.76458e-11
UBXN1	5.78278e-15	0.18644	0.233	0.4	9.77752e-11
SRFBP1	5.87334e-15	-0.274144	0.212	0.581	9.93064e-11
SFXN2	5.92192e-15	-0.382374	0.067	0.438	1.00128e-10
C5orf34	5.98326e-15	-0.511929	0.041	0.41	1.01165e-10
SCAI	5.98855e-15	-0.351426	0.311	0.733	1.01254e-10
REXO1	5.9994e-15	-0.18309	0.166	0.505	1.01438e-10
BTN2A1	6.02574e-15	-0.0591107	0.161	0.457	1.01883e-10
PAPPA2	6.02954e-15	-0.368015	0.14	0.543	1.01948e-10
CMPK1	6.05013e-15	-0.210987	0.259	0.638	1.02296e-10
AHCTF1	6.22852e-15	-0.118203	0.389	0.752	1.05312e-10
HLA-F	6.25807e-15	-0.10207	0.306	0.648	1.05812e-10
CYB5R4	6.27916e-15	0.111292	0.311	0.571	1.06168e-10
MRE11	6.4168e-15	-0.437098	0.244	0.686	1.08495e-10
GSE1	6.4171e-15	0.107758	0.415	0.733	1.085e-10
RNFT2	6.6109e-15	-0.282413	0.078	0.39	1.11777e-10
PHF3	6.62354e-15	0.104681	0.404	0.705	1.11991e-10
NUDCD3	6.68071e-15	-0.353188	0.383	0.81	1.12957e-10
STAT2	6.70424e-15	0.655853	0.503	0.552	1.13355e-10
STAT6	6.74025e-15	-0.277273	0.378	0.79	1.13964e-10
MAPK6	6.80261e-15	-0.332399	0.466	0.876	1.15018e-10
BLMH	6.81673e-15	-0.223138	0.197	0.571	1.15257e-10
TMEM263	6.89868e-15	0.463259	0.368	0.514	1.16643e-10
DAPP1	6.92742e-15	0.0965993	0.466	0.781	1.17129e-10
EXOC5	6.99638e-15	-0.0693436	0.295	0.638	1.18295e-10
ZNF140	7.04021e-15	-0.314784	0.067	0.4	1.19036e-10
IKBKB	7.06931e-15	-0.172946	0.435	0.819	1.19528e-10
ATP1A1	7.12759e-15	-0.836862	0.264	0.743	1.20513e-10
AP1S2	7.18013e-15	-0.0594573	0.155	0.448	1.21402e-10
ZNF589	7.20269e-15	-0.342471	0.098	0.457	1.21783e-10
SFXN4	7.23387e-15	-0.273641	0.192	0.571	1.2231e-10
NAA40	7.38371e-15	-0.305074	0.104	0.476	1.24844e-10
LRIG1	7.393e-15	0.24313	0.311	0.581	1.25001e-10
ERP44	7.45473e-15	-0.0647156	0.399	0.733	1.26045e-10
ESR2	7.56263e-15	0.636858	0.528	0.676	1.27869e-10
CR2	7.70542e-15	-0.692407	0.01	0.324	1.30283e-10
DPP7	7.78554e-15	-0.229544	0.161	0.514	1.31638e-10
BLVRA	7.84334e-15	0.00652033	0.264	0.562	1.32615e-10
USP45	7.96458e-15	-0.327714	0.249	0.657	1.34665e-10
NDUFV1	8.11607e-15	0.0715584	0.363	0.648	1.37226e-10
TCERG1	8.1262e-15	-0.46262	0.425	0.867	1.37398e-10
DENR	8.15921e-15	-0.370949	0.212	0.619	1.37956e-10
ZNF675	8.16639e-15	-0.308731	0.109	0.476	1.38077e-10
CSK	8.1799e-15	0.321744	0.383	0.552	1.38306e-10
RAB11A	8.34635e-15	-0.756477	0.725	0.971	1.4112e-10
RPL19	8.50757e-15	0.637078	0.497	0.562	1.43846e-10
TNFRSF10B	8.54231e-15	-0.373597	0.321	0.752	1.44433e-10
ZDHHC20	8.59325e-15	-0.133303	0.472	0.848	1.45295e-10
DICER1	8.65588e-15	-0.221416	0.332	0.724	1.46354e-10
EDRF1	8.6934e-15	0.027705	0.321	0.648	1.46988e-10
RAC1	8.72889e-15	-0.016417	0.301	0.6	1.47588e-10
MBD2	8.73452e-15	0.707957	0.886	0.981	1.47683e-10
CAMKK2	8.79129e-15	-0.0299356	0.187	0.495	1.48643e-10
ROBO2	8.79464e-15	1.27264	0.995	0.99	1.487e-10
CLVS1	8.82362e-15	1.45829	0.772	0.762	1.4919e-10
TXLNG	8.84371e-15	-0.231581	0.098	0.438	1.49529e-10
USP6NL	8.94626e-15	-0.0659961	0.352	0.714	1.51263e-10
B2M	8.95872e-15	0.798874	0.995	0.99	1.51474e-10
RPAP2	9.04106e-15	-0.0114578	0.394	0.733	1.52866e-10
BOD1L1	9.07055e-15	0.444919	0.601	0.771	1.53365e-10
SPOCK3	9.24769e-15	-0.38091	0.057	0.4	1.5636e-10
PTBP3	9.25083e-15	-0.321417	0.451	0.867	1.56413e-10
PHACTR2	9.25656e-15	-1.21421	0.078	0.486	1.5651e-10
ANKRD28	9.27081e-15	1.17714	0.933	0.924	1.56751e-10
IST1	9.3163e-15	0.0167674	0.311	0.629	1.5752e-10
RPS24	9.32498e-15	0.362271	0.435	0.629	1.57667e-10
FAU	9.33529e-15	0.775936	0.435	0.438	1.57841e-10
ZC3H7B	9.40055e-15	-0.213913	0.332	0.724	1.58945e-10
CLK4	9.41618e-15	-0.00381479	0.238	0.514	1.59209e-10
MUS81	9.55016e-15	-0.472779	0.228	0.667	1.61474e-10
RNF8	9.59712e-15	-0.216887	0.15	0.495	1.62268e-10
SUMF1	9.71594e-15	-0.077994	0.306	0.657	1.64277e-10
ACADM	9.71764e-15	0.115732	0.332	0.638	1.64306e-10
CEP192	9.77618e-15	-0.789987	0.611	0.962	1.65296e-10
FBXO43	9.84615e-15	-0.30109	0	0.257	1.66479e-10
NAT9	9.97193e-15	0.104143	0.249	0.486	1.68605e-10
CCDC50	1.00564e-14	0.521681	0.715	0.886	1.70034e-10
KYAT3	1.00836e-14	0.125528	0.347	0.619	1.70494e-10
HNRNPA1	1.01815e-14	0.0658099	0.269	0.533	1.72148e-10
FBXO22	1.01988e-14	-0.413406	0.249	0.686	1.72441e-10
POLR1D	1.02005e-14	-0.0165962	0.228	0.505	1.7247e-10
SECISBP2L	1.0331e-14	0.961901	0.513	0.41	1.74676e-10
BMPR1A	1.03548e-14	-0.277199	0.389	0.8	1.75079e-10
ICA1	1.04394e-14	-0.470096	0.13	0.524	1.76509e-10
MYEF2	1.04647e-14	-0.214322	0.285	0.667	1.76937e-10
CD22	1.05152e-14	-0.447048	0.549	0.952	1.77791e-10
GNAI2	1.06723e-14	0.3801	0.352	0.476	1.80448e-10
CDC42SE1	1.07469e-14	-0.0253465	0.264	0.581	1.81709e-10
FSD1L	1.07689e-14	-0.664841	0.523	0.943	1.8208e-10
BSG	1.07868e-14	-0.259286	0.207	0.571	1.82383e-10
SEMA4D	1.08251e-14	-0.000855129	0.415	0.743	1.8303e-10
KCTD20	1.08696e-14	0.119107	0.347	0.619	1.83784e-10
TLR1	1.10872e-14	-0.309997	0.119	0.467	1.87463e-10
PSMG2	1.1278e-14	-0.236155	0.181	0.552	1.90689e-10
AGO2	1.13305e-14	0.0795335	0.378	0.686	1.91576e-10
PAXBP1	1.14566e-14	-0.347824	0.332	0.762	1.93708e-10
NUP58	1.17749e-14	-0.459646	0.337	0.781	1.99091e-10
KIAA0232	1.2041e-14	0.196636	0.42	0.695	2.03589e-10
ACYP1	1.20699e-14	-0.486551	0.124	0.533	2.04077e-10
GCN1	1.2096e-14	0.0337979	0.275	0.581	2.04518e-10
ABCB8	1.21347e-14	-0.0320183	0.202	0.476	2.05174e-10
LCP1	1.22077e-14	-0.801752	0.591	0.962	2.06408e-10
DOCK11	1.22377e-14	-0.0304328	0.399	0.743	2.06916e-10
GSPT1	1.22589e-14	0.0831284	0.342	0.638	2.07273e-10
EXOG	1.22709e-14	-0.405608	0.28	0.705	2.07477e-10
SEC14L1	1.22788e-14	0.973734	0.777	0.81	2.0761e-10
SCIMP	1.22813e-14	-0.145716	0.259	0.629	2.07653e-10
SMARCA2	1.22853e-14	-0.919992	0.71	0.981	2.0772e-10
ATG13	1.24202e-14	0.308048	0.301	0.467	2.10002e-10
CAD	1.24772e-14	-0.462478	0.124	0.533	2.10964e-10
ZNF451	1.25808e-14	-0.3328	0.347	0.762	2.12717e-10
EIF2S2	1.25899e-14	0.152838	0.404	0.676	2.1287e-10
CEP57	1.26542e-14	-0.47768	0.358	0.8	2.13958e-10
ELK3	1.26717e-14	0.796096	0.642	0.695	2.14253e-10
UBE2Q2	1.27255e-14	-0.123032	0.306	0.648	2.15162e-10
NAP1L4	1.27515e-14	0.0237849	0.565	0.905	2.15602e-10
SYNJ2	1.28057e-14	-0.486581	0.093	0.486	2.16519e-10
ZC3H8	1.30076e-14	-0.400796	0.259	0.686	2.19933e-10
RNF144A	1.32502e-14	-0.730608	0.083	0.486	2.24034e-10
UBE2L3	1.3324e-14	0.156225	0.368	0.629	2.25283e-10
CRTC3	1.33667e-14	0.729792	0.627	0.695	2.26004e-10
GIGYF2	1.34949e-14	0.3236	0.674	0.886	2.28172e-10
OCIAD1	1.38122e-14	0.0305464	0.461	0.781	2.33537e-10
NACA	1.41558e-14	0.31673	0.275	0.429	2.39346e-10
SEPTIN7	1.43266e-14	0.548377	0.772	0.924	2.42234e-10
ERGIC2	1.43422e-14	0.088113	0.295	0.581	2.42498e-10
USP7	1.44084e-14	0.0896332	0.342	0.638	2.43618e-10
CHKA	1.44688e-14	-0.162173	0.332	0.733	2.44638e-10
PHLPP1	1.45646e-14	-0.646698	0.28	0.733	2.46259e-10
NAP1L1	1.47099e-14	-0.554439	0.389	0.838	2.48716e-10
SNX14	1.4831e-14	-0.262701	0.358	0.762	2.50762e-10
TRIM66	1.49552e-14	0.134592	0.373	0.619	2.52862e-10
REV1	1.50863e-14	-0.123859	0.472	0.838	2.55078e-10
ATP1B1	1.52739e-14	-0.630883	0.114	0.533	2.58251e-10
CTNNAL1	1.52935e-14	-0.490962	0.026	0.362	2.58583e-10
TNPO1	1.55122e-14	-0.283746	0.399	0.8	2.62281e-10
BCAS1	1.56753e-14	-0.370706	0.176	0.581	2.65038e-10
CCDC57	1.58904e-14	-0.110225	0.223	0.552	2.68674e-10
RPL30	1.59807e-14	0.224647	0.404	0.629	2.70201e-10
FAM3C	1.6144e-14	0.749352	0.58	0.743	2.72963e-10
SUMF2	1.62432e-14	-0.560317	0.233	0.686	2.7464e-10
RTN4	1.63403e-14	-0.321403	0.295	0.714	2.76283e-10
GGA2	1.64257e-14	-0.321831	0.306	0.714	2.77726e-10
KIAA0753	1.6578e-14	-0.225293	0.15	0.486	2.803e-10
PATJ	1.66411e-14	-0.379439	0.332	0.752	2.81368e-10
TRAF1	1.67227e-14	-0.326977	0.528	0.943	2.82748e-10
COL10A1	1.67304e-14	-0.132115	0.166	0.476	2.82877e-10
PSMA7	1.74485e-14	0.428701	0.352	0.457	2.95019e-10
TIMM23	1.7542e-14	-0.40215	0.161	0.562	2.966e-10
EIF2S3	1.76117e-14	-0.318877	0.394	0.81	2.97778e-10
RBM14-RBM4	1.76485e-14	-0.156725	0.192	0.533	2.984e-10
SAFB	1.76756e-14	-0.0107268	0.43	0.752	2.98859e-10
NCAPD2	1.7723e-14	-0.420255	0.187	0.6	2.99661e-10
MYBL1	1.78812e-14	-0.469783	0.005	0.295	3.02336e-10
WDR7	1.81039e-14	0.0320964	0.482	0.81	3.06101e-10
ACO2	1.82906e-14	0.0102951	0.44	0.771	3.09257e-10
WBP11	1.84729e-14	-0.25769	0.109	0.457	3.12339e-10
AK3	1.87715e-14	0.360772	0.518	0.733	3.17388e-10
NCL	1.89552e-14	0.0735394	0.451	0.771	3.20494e-10
DENND2D	1.90571e-14	-0.211984	0.13	0.467	3.22217e-10
TNKS2	1.90979e-14	0.121627	0.275	0.524	3.22908e-10
USO1	1.94571e-14	0.789227	0.632	0.638	3.2898e-10
SMG5	1.9476e-14	-0.305862	0.295	0.705	3.293e-10
TP53	1.96e-14	-0.429109	0.212	0.638	3.31397e-10
CEP55	1.98199e-14	-0.578877	0.073	0.467	3.35115e-10
PDIA3	1.98323e-14	-0.100925	0.368	0.724	3.35324e-10
ELOVL6	2.00045e-14	-0.68367	0.124	0.543	3.38236e-10
CDK12	2.00973e-14	0.0341204	0.461	0.781	3.39805e-10
SERGEF	2.01678e-14	-0.328886	0.285	0.686	3.40998e-10
SNED1	2.01732e-14	-0.219348	0.373	0.771	3.41089e-10
ZNF280C	2.01924e-14	-0.0160372	0.166	0.438	3.41413e-10
TMEM260	2.04784e-14	-0.30068	0.249	0.638	3.46248e-10
RPL4	2.06225e-14	0.355641	0.383	0.514	3.48686e-10
ZNF586	2.08009e-14	0.204443	0.28	0.467	3.51701e-10
LAT2	2.09248e-14	-0.301676	0.596	0.962	3.53796e-10
COMMD10	2.11653e-14	-0.510569	0.534	0.943	3.57862e-10
LSM7	2.11718e-14	-0.0874793	0.269	0.59	3.57973e-10
MYO16	2.14813e-14	-0.864958	0.254	0.724	3.63207e-10
GLMN	2.16313e-14	-0.499635	0.306	0.752	3.65742e-10
ALG6	2.16341e-14	-0.188669	0.207	0.552	3.65789e-10
MKRN2OS	2.18537e-14	-0.357223	0.052	0.381	3.69502e-10
KIF2C	2.19122e-14	-0.666476	0.067	0.457	3.70492e-10
HSPB11	2.21288e-14	-0.062408	0.223	0.533	3.74153e-10
PIK3CB	2.22293e-14	-0.471352	0.389	0.838	3.75852e-10
POLD1	2.22873e-14	-0.388521	0.01	0.314	3.76833e-10
MPPE1	2.2553e-14	-0.282774	0.223	0.61	3.81326e-10
CFL1	2.2673e-14	0.895337	0.492	0.476	3.83355e-10
SYMPK	2.27174e-14	0.12359	0.57	0.857	3.84106e-10
SLBP	2.28879e-14	-0.289673	0.135	0.495	3.86989e-10
LILRB1	2.34362e-14	0.269899	0.389	0.6	3.9626e-10
STX2	2.40387e-14	0.171591	0.259	0.543	4.06446e-10
SS18	2.4391e-14	0.11133	0.56	0.838	4.12402e-10
TMCC3	2.44944e-14	-0.142187	0.316	0.686	4.14151e-10
ZNF654	2.45828e-14	0.10205	0.42	0.714	4.15647e-10
SRSF7	2.45927e-14	-0.436398	0.497	0.914	4.15813e-10
DLGAP4	2.46735e-14	-0.00976677	0.342	0.667	4.17179e-10
METTL21A	2.47018e-14	-0.225789	0.197	0.552	4.17658e-10
NIBAN1	2.48418e-14	-0.699938	0.497	0.924	4.20024e-10
SCYL3	2.49728e-14	0.0915726	0.301	0.581	4.2224e-10
SLC7A6	2.51026e-14	-0.135052	0.316	0.667	4.24435e-10
UGCG	2.51175e-14	-0.484286	0.14	0.543	4.24687e-10
ARIH2	2.53013e-14	-0.199818	0.42	0.81	4.27794e-10
PWWP3A	2.55264e-14	-0.144412	0.223	0.562	4.316e-10
BRI3	2.55421e-14	-0.0596752	0.233	0.552	4.31867e-10
DPYSL2	2.57649e-14	-0.395518	0.285	0.705	4.35633e-10
SLAMF7	2.57687e-14	0.862571	0.544	0.676	4.35698e-10
PRKCE	2.57896e-14	-0.53644	0.29	0.743	4.36051e-10
SNX4	2.58497e-14	-0.278731	0.352	0.743	4.37066e-10
RMND1	2.58643e-14	-0.191608	0.218	0.571	4.37314e-10
PKD1	2.59251e-14	-0.336737	0.119	0.495	4.38342e-10
SNU13	2.60128e-14	0.157494	0.264	0.486	4.39824e-10
RPL18	2.60549e-14	0.408939	0.347	0.524	4.40536e-10
ANAPC1	2.60629e-14	-0.768304	0.389	0.848	4.40671e-10
MINDY3	2.63218e-14	-0.15622	0.28	0.619	4.45049e-10
PIGN	2.64133e-14	-0.44306	0.301	0.733	4.46597e-10
SF3B3	2.66149e-14	-0.158559	0.409	0.8	4.50005e-10
PTGES3	2.68679e-14	0.0315884	0.539	0.867	4.54283e-10
EXOC7	2.73224e-14	0.163119	0.244	0.448	4.61967e-10
TTBK2	2.73658e-14	0.153711	0.321	0.61	4.62701e-10
ERAP1	2.73661e-14	-0.00362553	0.342	0.648	4.62707e-10
WDFY4	2.74629e-14	-0.595231	0.549	0.952	4.64342e-10
SEC22A	2.7492e-14	-0.505222	0.275	0.714	4.64834e-10
SH3GLB1	2.78654e-14	0.0913286	0.404	0.686	4.71149e-10
REPS1	2.79432e-14	-0.230208	0.477	0.867	4.72463e-10
ASPSCR1	2.81378e-14	-0.130106	0.187	0.505	4.75754e-10
EEF1A1	2.81568e-14	0.261062	0.534	0.79	4.76076e-10
RBX1	2.8432e-14	0.121341	0.383	0.648	4.80727e-10
ATM	2.86101e-14	0.432476	0.653	0.857	4.83739e-10
CDC27	2.87294e-14	0.0377695	0.585	0.886	4.85757e-10
CLNK	2.91627e-14	-0.48544	0.067	0.41	4.93082e-10
DHX15	2.91759e-14	-0.442466	0.394	0.819	4.93306e-10
DCUN1D2	2.91781e-14	-0.17024	0.124	0.438	4.93343e-10
MAGI1	2.92498e-14	-0.95039	0.202	0.657	4.94556e-10
RASGRP3	2.95591e-14	0.908993	0.813	0.857	4.99786e-10
SFT2D2	2.97211e-14	-0.0632201	0.259	0.571	5.02524e-10
GLCCI1	2.97279e-14	1.12201	0.959	0.952	5.0264e-10
NPIPB5	2.98038e-14	-0.318909	0.347	0.752	5.03922e-10
DLG5	2.99124e-14	-0.383804	0.067	0.41	5.05758e-10
NCF2	3.01948e-14	-0.0369382	0.249	0.543	5.10534e-10
GINM1	3.03505e-14	-0.286256	0.171	0.533	5.13167e-10
ARHGAP17	3.04079e-14	0.0693307	0.373	0.743	5.14137e-10
ZNF594	3.08664e-14	-0.224712	0.098	0.419	5.21889e-10
CHIC2	3.09803e-14	0.00346322	0.212	0.495	5.23814e-10
GOLGA8A	3.11348e-14	0.2768	0.622	0.838	5.26427e-10
DGLUCY	3.14771e-14	0.370337	0.684	0.848	5.32215e-10
SLC11A2	3.16681e-14	-0.0346025	0.207	0.505	5.35445e-10
CAPRIN1	3.21772e-14	-0.263299	0.394	0.8	5.44053e-10
TAB2	3.25007e-14	-0.812013	0.585	0.952	5.49521e-10
SH3GL1	3.27485e-14	-0.066242	0.311	0.638	5.53712e-10
RPA1	3.28324e-14	-0.491104	0.212	0.638	5.55131e-10
VPS39	3.30058e-14	0.177018	0.326	0.571	5.58063e-10
AKNA	3.32427e-14	-0.0651443	0.399	0.743	5.62068e-10
UBE2G2	3.33905e-14	-0.610619	0.301	0.762	5.64567e-10
ZNF789	3.43883e-14	-0.0671393	0.254	0.571	5.81437e-10
TACR1	3.44905e-14	-0.0384643	0.326	0.714	5.83166e-10
CALU	3.47546e-14	-0.0529499	0.244	0.562	5.8763e-10
SNX6	3.47606e-14	0.123621	0.461	0.733	5.87732e-10
CCT4	3.49881e-14	-0.241359	0.326	0.714	5.9158e-10
RANGAP1	3.50575e-14	-0.239733	0.161	0.514	5.92752e-10
SFPQ	3.54643e-14	0.243594	0.477	0.724	5.99631e-10
SLC25A25	3.56133e-14	-0.28166	0.124	0.457	6.02149e-10
WDR1	3.64656e-14	-0.0785223	0.197	0.505	6.16561e-10
SMAD7	3.67454e-14	-0.235295	0.155	0.514	6.21291e-10
CPSF4	3.68044e-14	-0.310586	0.13	0.495	6.22288e-10
POLR1C	3.71254e-14	-0.165582	0.301	0.667	6.27717e-10
NEDD4L	3.7268e-14	-0.922124	0.326	0.79	6.30127e-10
GDI2	3.75895e-14	-0.175273	0.358	0.743	6.35564e-10
ACER3	3.76291e-14	-0.227718	0.264	0.648	6.36232e-10
KANSL1L	3.7915e-14	0.054636	0.332	0.638	6.41068e-10
SPRED2	3.80231e-14	-0.515136	0.093	0.476	6.42894e-10
NOD1	3.83402e-14	-0.477669	0.161	0.571	6.48256e-10
UBE3A	3.86916e-14	0.0151716	0.554	0.886	6.54197e-10
RNF138	3.8701e-14	-0.3147	0.212	0.6	6.54356e-10
RPL15	3.98764e-14	0.635103	0.43	0.495	6.74229e-10
ZNF462	4.05855e-14	-0.631689	0.446	0.886	6.86219e-10
ARHGAP30	4.06915e-14	0.195101	0.378	0.59	6.88011e-10
EVC2	4.07101e-14	-0.587874	0.368	0.819	6.88326e-10
NSMCE4A	4.10541e-14	-0.195216	0.119	0.429	6.94143e-10
ARPC1B	4.10753e-14	-0.0414605	0.332	0.657	6.94502e-10
SRSF3	4.1433e-14	0.254809	0.383	0.581	7.00548e-10
EIPR1	4.14781e-14	-0.149958	0.415	0.781	7.01312e-10
PTBP2	4.16276e-14	-0.493159	0.523	0.933	7.0384e-10
TRIM24	4.1648e-14	-0.296541	0.332	0.724	7.04184e-10
ULK4	4.18169e-14	-0.51682	0.233	0.657	7.07041e-10
EIF4ENIF1	4.18798e-14	-0.0341527	0.306	0.619	7.08103e-10
MRPS27	4.21599e-14	0.28901	0.477	0.781	7.1284e-10
ATP5F1A	4.21806e-14	0.0782816	0.301	0.543	7.1319e-10
ZNF708	4.22292e-14	-0.156209	0.254	0.61	7.14012e-10
TTC1	4.23012e-14	0.376253	0.295	0.419	7.15229e-10
NBPF12	4.24752e-14	-0.135723	0.233	0.562	7.1817e-10
ARSG	4.29382e-14	-0.364124	0.192	0.59	7.26e-10
RHOQ	4.36588e-14	1.0624	0.487	0.371	7.38184e-10
SCFD2	4.37907e-14	-0.510963	0.617	0.981	7.40413e-10
C1orf159	4.39247e-14	-0.449982	0.145	0.552	7.42679e-10
DPY19L1	4.43854e-14	0.120582	0.44	0.743	7.50469e-10
PRMT2	4.43943e-14	0.0360383	0.352	0.648	7.50618e-10
TLK2	4.44004e-14	0.0824862	0.658	0.933	7.50722e-10
SZRD1	4.60113e-14	-0.149297	0.259	0.61	7.77958e-10
MT-CYB	4.65328e-14	1.48014	0.57	0.4	7.86777e-10
TTF1	4.66969e-14	-0.434639	0.176	0.571	7.89551e-10
ADGRL3	4.70149e-14	1.18747	0.56	0.438	7.94928e-10
ANO10	4.72857e-14	-0.642005	0.202	0.648	7.99507e-10
THEMIS2	4.76108e-14	0.8366	0.56	0.524	8.05004e-10
TOP1	4.7624e-14	0.678093	0.689	0.733	8.05227e-10
GORASP2	4.77081e-14	0.615801	0.409	0.495	8.06649e-10
CWC27	4.84719e-14	-0.183931	0.404	0.781	8.19563e-10
ZNF160	4.85529e-14	0.11609	0.28	0.514	8.20932e-10
NIPAL2	4.86455e-14	-0.639072	0.155	0.581	8.22497e-10
ZCCHC4	4.93451e-14	-0.167443	0.145	0.448	8.34326e-10
CLNS1A	5.00167e-14	-0.184553	0.259	0.61	8.45683e-10
SLC9B2	5.00843e-14	-0.0708786	0.223	0.524	8.46825e-10
TMTC4	5.01939e-14	-0.289727	0.098	0.438	8.48679e-10
PTGFRN	5.04025e-14	-0.212403	0.124	0.448	8.52205e-10
PRR14L	5.04759e-14	-0.191463	0.347	0.724	8.53447e-10
DNAJC11	5.05598e-14	-0.158257	0.352	0.724	8.54865e-10
ZNF236	5.17427e-14	-0.40675	0.316	0.743	8.74866e-10
CCSER2	5.29655e-14	-0.644923	0.378	0.829	8.95541e-10
CPSF7	5.30144e-14	-0.154055	0.332	0.676	8.96368e-10
DENND6A	5.30232e-14	-0.635722	0.285	0.743	8.96516e-10
NUCKS1	5.30716e-14	-0.765461	0.451	0.886	8.97334e-10
DCAF6	5.42373e-14	0.281683	0.513	0.714	9.17044e-10
PPP2R5C	5.54348e-14	0.654511	0.627	0.686	9.37292e-10
LPIN1	5.62854e-14	0.595602	0.487	0.59	9.51673e-10
VDAC3	5.63767e-14	-0.347391	0.223	0.629	9.53218e-10
SHLD2	5.67604e-14	-0.420225	0.492	0.905	9.59704e-10
RIOK3	5.69322e-14	0.239982	0.347	0.552	9.62609e-10
RMND5B	5.70411e-14	-0.113665	0.244	0.59	9.64451e-10
PCGF6	5.72975e-14	-0.30183	0.145	0.524	9.68786e-10
DROSHA	5.78201e-14	-0.389887	0.244	0.657	9.77622e-10
URB1	5.79857e-14	-0.147069	0.207	0.543	9.80422e-10
HBS1L	5.85066e-14	0.16598	0.585	0.876	9.89229e-10
PCBP2	5.86516e-14	-0.289929	0.466	0.857	9.91681e-10
INTS10	5.8688e-14	-0.210007	0.238	0.59	9.92297e-10
FAM171B	5.89415e-14	-0.458516	0.155	0.552	9.96583e-10
STAG1	5.91262e-14	-0.748794	0.912	0.99	9.99705e-10
MFSD4B	5.99386e-14	0.115261	0.544	0.838	1.01344e-09
RFC1	5.99926e-14	-0.0381177	0.492	0.829	1.01435e-09
MLLT6	6.08721e-14	0.0363123	0.342	0.619	1.02923e-09
RAB1A	6.12069e-14	0.542077	0.637	0.771	1.03489e-09
PYROXD1	6.13336e-14	-0.112522	0.187	0.486	1.03703e-09
METTL17	6.1809e-14	-0.163809	0.197	0.533	1.04507e-09
APBB2	6.20592e-14	-0.570524	0.088	0.467	1.0493e-09
MAP3K4	6.26089e-14	-0.130371	0.352	0.714	1.05859e-09
CLK1	6.29623e-14	0.0815619	0.249	0.467	1.06457e-09
KIAA1958	6.3047e-14	-0.596854	0.067	0.438	1.066e-09
LRIG3	6.3407e-14	-0.392282	0.124	0.495	1.07209e-09
CLDN14	6.37812e-14	1.201	0.601	0.438	1.07841e-09
ABCA5	6.43875e-14	0.0676621	0.254	0.524	1.08866e-09
RYBP	6.46958e-14	0.739587	0.56	0.629	1.09388e-09
CIAO1	6.48261e-14	0.0504212	0.238	0.486	1.09608e-09
XPO4	6.4941e-14	-0.537463	0.523	0.933	1.09802e-09
FAM122B	6.49551e-14	-0.452118	0.073	0.438	1.09826e-09
RBIS	6.53949e-14	0.0744177	0.254	0.486	1.1057e-09
YTHDC1	6.61171e-14	0.163187	0.363	0.6	1.11791e-09
NDUFV2	6.6328e-14	0.102968	0.378	0.648	1.12147e-09
TMEM259	6.67223e-14	0.216036	0.518	0.771	1.12814e-09
RAD54L2	6.79743e-14	-0.278282	0.238	0.619	1.14931e-09
NUP35	6.82339e-14	-0.440118	0.114	0.505	1.1537e-09
PKN1	6.95912e-14	-0.0278431	0.223	0.514	1.17665e-09
TRIOBP	6.96003e-14	-0.360055	0.093	0.457	1.1768e-09
SRRM1	6.98949e-14	-0.0444982	0.378	0.733	1.18178e-09
ILF3	7.07098e-14	-0.198724	0.415	0.8	1.19556e-09
CROT	7.11198e-14	-0.255539	0.155	0.505	1.20249e-09
IL15	7.14657e-14	0.68175	0.637	0.724	1.20834e-09
UBB	7.26134e-14	0.702015	0.425	0.419	1.22775e-09
SLC12A3	7.27445e-14	-0.415455	0.124	0.505	1.22996e-09
METTL2B	7.30377e-14	-0.203017	0.254	0.619	1.23492e-09
FOXN2	7.37505e-14	0.0364198	0.435	0.733	1.24697e-09
MCMBP	7.40324e-14	-0.560055	0.145	0.562	1.25174e-09
TRAF3IP3	7.42941e-14	0.575061	0.508	0.562	1.25616e-09
TDRD7	7.43625e-14	-0.0785134	0.244	0.562	1.25732e-09
NOL10	7.47394e-14	-0.381378	0.342	0.762	1.26369e-09
CNOT2	7.50092e-14	-0.0422697	0.591	0.933	1.26826e-09
MKI67	7.54707e-14	-0.066099	0.238	0.562	1.27606e-09
KATNAL1	7.57986e-14	-0.79649	0.363	0.819	1.2816e-09
TIFA	7.59706e-14	0.167884	0.259	0.524	1.28451e-09
MTFR1	7.665e-14	0.096773	0.404	0.743	1.296e-09
UBR4	7.66516e-14	-0.477929	0.389	0.819	1.29602e-09
ZFAND1	7.68704e-14	-0.0493164	0.145	0.41	1.29972e-09
EVC	7.72108e-14	-0.376919	0.518	0.924	1.30548e-09
PFDN5	7.72499e-14	0.104658	0.264	0.505	1.30614e-09
CRMP1	7.74306e-14	-0.537929	0.383	0.829	1.3092e-09
NPC1	7.78579e-14	0.365284	0.487	0.686	1.31642e-09
C12orf40	7.80851e-14	-0.256475	0.073	0.381	1.32026e-09
PANK2	7.84115e-14	-0.13268	0.409	0.752	1.32578e-09
KIF5B	7.91308e-14	0.112858	0.404	0.667	1.33794e-09
VCL	7.93215e-14	-0.19502	0.145	0.476	1.34117e-09
MZB1	7.93565e-14	1.31841	0.477	0.267	1.34176e-09
ENTR1	7.9773e-14	-0.300574	0.197	0.581	1.3488e-09
PALB2	8.01954e-14	-0.412438	0.078	0.429	1.35594e-09
DPM1	8.10001e-14	0.0336426	0.166	0.41	1.36955e-09
NBPF10	8.13009e-14	-0.391105	0.031	0.333	1.37464e-09
DDX24	8.18866e-14	0.0199572	0.342	0.648	1.38454e-09
OGDH	8.20683e-14	-0.263061	0.539	0.914	1.38761e-09
TSPAN5	8.24547e-14	-0.610038	0.104	0.495	1.39414e-09
TMOD1	8.29946e-14	-0.141432	0.306	0.667	1.40327e-09
NDUFAF6	8.3435e-14	0.644486	0.772	0.905	1.41072e-09
EMID1	8.40348e-14	-0.548934	0.078	0.457	1.42086e-09
OPRM1	8.55946e-14	0.82263	0.725	0.867	1.44723e-09
TRAF5	8.66445e-14	-0.468376	0.093	0.476	1.46499e-09
MNAT1	8.66517e-14	-0.360627	0.466	0.876	1.46511e-09
MSL1	8.78494e-14	-0.318389	0.114	0.467	1.48536e-09
SRPK1	8.94138e-14	-0.452577	0.487	0.905	1.51181e-09
PHTF2	8.94377e-14	-0.152908	0.394	0.762	1.51221e-09
SPPL2B	9.00567e-14	-0.0824428	0.197	0.495	1.52268e-09
SMYD2	9.04653e-14	-0.35078	0.13	0.486	1.52959e-09
ATP5F1B	9.22775e-14	0.325353	0.358	0.514	1.56023e-09
ZNF124	9.26994e-14	-0.0496991	0.316	0.648	1.56736e-09
GGNBP2	9.27155e-14	0.00514398	0.347	0.657	1.56763e-09
RICTOR	9.28497e-14	0.374731	0.679	0.857	1.5699e-09
OVOL2	9.37245e-14	-0.449862	0.109	0.486	1.58469e-09
ADD1	9.43284e-14	0.41992	0.585	0.724	1.5949e-09
SIN3A	9.44274e-14	-0.285222	0.373	0.771	1.59658e-09
NDUFAF2	9.46673e-14	-0.584332	0.124	0.524	1.60063e-09
NUDC	9.55715e-14	-0.118907	0.218	0.524	1.61592e-09
SRSF10	9.59092e-14	-0.781976	0.549	0.933	1.62163e-09
CASP8AP2	9.61676e-14	-0.504487	0.166	0.571	1.626e-09
MAP3K3	9.63793e-14	-0.267688	0.228	0.61	1.62958e-09
EIF3J	9.76689e-14	-0.0107975	0.342	0.638	1.65139e-09
PPA2	9.89413e-14	-0.58564	0.383	0.829	1.6729e-09
NEPRO	9.92263e-14	0.0292759	0.244	0.514	1.67772e-09
USP10	9.95394e-14	-0.354905	0.523	0.914	1.68301e-09
RBM25	9.96307e-14	-0.0148844	0.648	0.952	1.68456e-09
NOL11	9.96519e-14	-0.189176	0.166	0.495	1.68491e-09
C1QTNF3-AMACR	9.96612e-14	-0.289419	0.275	0.657	1.68507e-09
GTPBP4	1.00565e-13	-0.0946519	0.259	0.59	1.70035e-09
ECPAS	1.01049e-13	-0.106111	0.539	0.886	1.70854e-09
HAUS2	1.01148e-13	-0.350536	0.078	0.41	1.71022e-09
MARF1	1.02127e-13	-0.0240993	0.228	0.514	1.72677e-09
ERCC1	1.02293e-13	0.069343	0.176	0.4	1.72956e-09
PTCD3	1.02577e-13	-0.0626148	0.389	0.724	1.73438e-09
RASGRP1	1.04072e-13	-0.0162046	0.487	0.848	1.75965e-09
LRRC7	1.04288e-13	-0.266706	0.14	0.467	1.76331e-09
2022-03-01	1.04456e-13	-0.176025	0.104	0.419	1.76614e-09
UQCC2	1.04776e-13	-0.233771	0.073	0.371	1.77156e-09
SUV39H2	1.05071e-13	-0.331293	0.036	0.352	1.77655e-09
SPEN	1.0607e-13	0.368061	0.492	0.648	1.79344e-09
DNAJC1	1.06347e-13	0.039718	0.58	0.914	1.79811e-09
INTS12	1.06688e-13	-0.604219	0.311	0.762	1.80387e-09
KCNJ6	1.0709e-13	0.19517	0.347	0.61	1.81067e-09
CTTNBP2NL	1.08513e-13	-0.379996	0.114	0.467	1.83474e-09
PRKRA	1.08825e-13	-0.232541	0.202	0.552	1.84001e-09
SCYL2	1.10793e-13	0.203793	0.451	0.667	1.87329e-09
FBXO21	1.12971e-13	-0.150253	0.161	0.495	1.91011e-09
FGGY	1.13116e-13	-0.431877	0.181	0.581	1.91257e-09
ASH2L	1.13405e-13	-0.482393	0.145	0.533	1.91744e-09
AL138752.2	1.13423e-13	-0.181868	0.254	0.59	1.91776e-09
DNAJC24	1.14582e-13	-0.024964	0.187	0.448	1.93736e-09
TMEM168	1.14827e-13	-0.0402103	0.223	0.524	1.9415e-09
PLEKHA2	1.14846e-13	0.620322	0.503	0.571	1.94182e-09
UBP1	1.16723e-13	-0.0927722	0.332	0.657	1.97355e-09
DDX10	1.18096e-13	-0.685338	0.404	0.848	1.99676e-09
TYK2	1.18114e-13	-0.0067802	0.43	0.762	1.99707e-09
APOO	1.18522e-13	0.576468	0.487	0.6	2.00396e-09
MCUB	1.19519e-13	-0.104502	0.29	0.638	2.02083e-09
ATP9B	1.19743e-13	-0.118662	0.585	0.914	2.02462e-09
TLR5	1.2007e-13	-0.330365	0	0.238	2.03014e-09
HJURP	1.20783e-13	-0.38664	0.021	0.333	2.04219e-09
ZDHHC6	1.23482e-13	-0.205903	0.124	0.438	2.08784e-09
CLIC1	1.24011e-13	0.508061	0.383	0.448	2.09679e-09
PABPN1	1.2449e-13	-0.0153478	0.269	0.59	2.10488e-09
TRIM13	1.24794e-13	-0.589711	0.223	0.657	2.11001e-09
ANKAR	1.25638e-13	-0.229291	0.295	0.676	2.12428e-09
ATF7IP	1.26353e-13	0.144329	0.71	0.981	2.13638e-09
HNRNPF	1.2643e-13	-0.198235	0.456	0.819	2.13767e-09
CNBP	1.26697e-13	-0.0670675	0.264	0.562	2.14219e-09
MFSD8	1.27142e-13	0.00149831	0.228	0.476	2.14972e-09
ADGRE1	1.27146e-13	-0.252066	0.062	0.371	2.14979e-09
PIK3R5	1.28078e-13	1.67633	0.591	0.381	2.16554e-09
ACTL6A	1.28933e-13	-0.347634	0.073	0.41	2.17999e-09
DHRS7B	1.31128e-13	-0.605081	0.155	0.562	2.21711e-09
POLR3A	1.31608e-13	-0.10386	0.218	0.524	2.22523e-09
MORF4L2	1.3186e-13	-0.0928843	0.332	0.667	2.22949e-09
TTC37	1.31925e-13	0.0851701	0.497	0.81	2.23059e-09
CEP89	1.3342e-13	-0.282926	0.14	0.486	2.25586e-09
NOD2	1.33464e-13	-0.157548	0.124	0.419	2.2566e-09
MED6	1.34031e-13	-0.128992	0.161	0.457	2.2662e-09
CDKL1	1.35046e-13	-0.291861	0.192	0.552	2.28336e-09
TIAL1	1.35645e-13	-0.348983	0.342	0.752	2.29348e-09
PTP4A3	1.36283e-13	-0.295366	0.088	0.41	2.30428e-09
TP73	1.37018e-13	-0.105148	0.43	0.781	2.3167e-09
PNPT1	1.37137e-13	-0.219678	0.404	0.781	2.31872e-09
MYL6	1.37591e-13	0.751225	0.472	0.448	2.32639e-09
C2CD2	1.39116e-13	-0.0347849	0.161	0.41	2.35218e-09
CHD1L	1.40107e-13	-0.085924	0.301	0.638	2.36893e-09
ARMH3	1.40485e-13	0.241105	0.58	0.819	2.37532e-09
NAE1	1.41363e-13	-0.326149	0.114	0.457	2.39017e-09
KIF1B	1.42599e-13	-0.0799405	0.332	0.667	2.41107e-09
CCNE2	1.42911e-13	-0.350356	0.031	0.333	2.41634e-09
STAMBPL1	1.43623e-13	0.447969	0.404	0.562	2.42838e-09
RANBP9	1.44678e-13	0.0929135	0.42	0.733	2.44622e-09
VEZT	1.44799e-13	-0.0115542	0.425	0.762	2.44826e-09
PIGB	1.44983e-13	-0.275605	0.29	0.676	2.45138e-09
RB1CC1	1.45252e-13	0.277971	0.368	0.543	2.45593e-09
RAD21	1.46451e-13	-0.177221	0.337	0.714	2.4762e-09
NIN	1.48071e-13	0.0455823	0.617	0.924	2.50359e-09
RPL5	1.48101e-13	0.0365058	0.497	0.8	2.5041e-09
MAP3K1	1.48593e-13	0.317105	0.42	0.581	2.5124e-09
NBEAL1	1.50094e-13	0.401226	0.575	0.771	2.53779e-09
PCGF5	1.50972e-13	0.209684	0.425	0.695	2.55263e-09
STX17	1.51159e-13	0.0483147	0.233	0.467	2.5558e-09
PDE4DIP	1.52411e-13	0.0608777	0.461	0.771	2.57696e-09
N4BP2L2	1.54741e-13	0.468573	0.855	0.971	2.61636e-09
SMIM4	1.55571e-13	-0.0334805	0.212	0.505	2.63039e-09
TLN1	1.57027e-13	0.151237	0.233	0.41	2.65502e-09
GOLGA4	1.58011e-13	0.529793	0.782	0.933	2.67165e-09
CDC42EP3	1.58364e-13	-0.199871	0.337	0.705	2.67763e-09
MTX2	1.59007e-13	-0.376695	0.316	0.724	2.68848e-09
ETFA	1.59023e-13	-0.0648757	0.606	0.933	2.68877e-09
[truncated: 15,266 more rows]
